# Supplementary material for: The human gut and groundwater harbor non-photosynthetic bacteria belonging to a new candidate phylum sibling to Cyanobacteria
Source: eLife. 2013 Oct 1;2:e01102. doi: 10.7554/eLife.01102 (PMC3787301; doi:10.7554/eLife.01102)
Supplement: Figure 3—source data 1. — DOI: http://dx.doi.org/10.7554/eLife.01102.008 [file elife01102s001.fasta]

>ACD20 Concatenation of 3 sequences
MAIRKLNPTSAGRRYMTIGDFAE-ITTD------------KP-EKSLLVSLNRRAGRNNTGRITCHH-KGCGHKRA----
YRIIDFK-R--DK-RGIPATVKTVEYDPNRNTRISLVVYA-DGEKRYILTPSDLKVGDTIQSGP-D-SE-IKTGNALPLS
NIPLGTLVHNIELAPGKGGQLVRGAGGSAQVMAK--EGDYVTVKLPSSEMRMVHKNGYATVGVLGNSDAKNIRIGKAGRK
-RWM-----GVK-P-TVRGVAKNAVDHPHGGGEGRS-P--IGGK-PQTP---WGKPALGYKTR-RTKQSD--K-YIVRKR
--------------------------------MTL---G-VIGEKLGMTQVFN-DEGL---------VIPVTVVKVDPLT
VTQVK----TVQ----K--DGY--NAIQVGT-------KP--GLTR----------PQLKHLK-----------------
---NN-LQTFRHLQEFRL--------DDVSEY-----NV---GQ-NVDL--S-I-LNEVEKVDVTGVSIGKGFQGTVKRY
NFAR-GPMSHGS-KNHRL-PGSIGA-GTTPS-RVYKGLKMAGNMGNKTVTVKKLTVVKVDTEKN----------------
----------IVLIKGS-VPGPEGRLVTIK--MSKQITL-SNGAQV-GQVDLDEKVF----GI-EP-NIHVMHLALRRQL
NNARAGTASTKTRSE--------VR-GGGKKPW---------KQKGTGRAR--------AGS---LR-SP----LF----
AGGGVIFGPK-P-RDYSFSMPTKARRLALRSALSARTQD-------------------IKILQDF---TAIA-Q------
--PKTKLIV----ANAENQ---HLELSARNIPYVK-V---------------ILPSNINVKDILEADN----ILITESAI
KDITERLKQRYSEDV----VPALTKQFGYTNSYEVPKLVKVVLNMGVG-EAVQNVKILDAAVQELTKITGQKPIVTRAKK
SIATYKLRQGMPIGTMVTLRGQKMYDFLQKFIGVALPRIRDFRGVSD-KSFDGRGNYSIGLKEQTLFPEIS-----YDEV
DMIKGMNISIITT-----------------------AKTDEEAKALLSELGMPFRSRIG-K--APVVIPDKVEVK-V---
-V-N--N-TVTAKGPLGTLSVTI--RP-E--IAVKQED-GK--VIL---ER-I--NEERKTR-ALHGLSRTLVYNLINGV
NTGFSKNLEIHGVGY--RAAKEG-NV--LNLS--LGYSHPVKVDP-P-A-GIDIKVE--G-TNKITVTG-ADKQLVGDIA
ALIRSKR------PPEVY---KGKGIRYQGEHIRKKAGK----------MIQQETRLNVADNTGAKTLLCIRVLG-SNKR
Y--AGIGDVIVATVKDAAPN-M-------PVKKSDIVKAVIVRTKASLKRTDGTTIRFDENAAVIIN-KDGN-PTGTRVF
GPVARELRE-KNYMKIVSLAPEVIIT-L--EDLRPADGA-THSKKRVG-RGRSSGH-GKTSTRGHNGEGQRSG---R--S
QKRGF-E-GGQMPGYRKFPKHKG--FETINVSQIIDLEMLKDK-KLY-LR---------VLG--NGE-L-T-R-V-VTV-
RARHFTKSAKEKIEAAGGKV-K---QMR--GRM---TGTE-TRGAALEYG----------DYGIQSM--EPAWINSRQIE
AARRAMTRSI------KRGGQVWIRIFPDKPVTAKPAETRMGSGK---------GNPEYWVAVVKP-GRVLFEL--AG--
VDRATAVTALELAAQKLPIQVRI-IRKEIAAKRHSRIRVNL---SGTPQRPRLSVYRSNKHIYAQIIDD---I--KGVTV
ASAGTT-EPTL-KERLP----HG-GDIDAAKEVGKLLAER--AK-KAGVESVVFDRGGFLYH--GRIAALADAAREGGLV
F--------------------------------------------------------------ME-AKAKQKSIGMPARK
IRRVINEVRGKKVDDAINILRFM---------------------------------PYAAARVIEKNLTAAIAN----A-
SEKF-GAASEGLVISEIYADDGPMYKRARPRAQGRVYKRIRRTSQLTIKVSVKLHVKTGDRVLVISGK------DK-GKI
GNIKKAMPKES--RVV--VEGVNIVTKAMK----PNP-MK-NIQ-GGLVKFEAPIQASNVM-LYCSKC-------EK--P
--SRIRHEV---LE--------SGKVR---VCKKCG---EQV--MGQKVHPIGLRIG--II-KPWLSNWFA-------TK
E--YADFLAEDDQIRKYV--KKKLY-----SAGISRIGIDRKA-Q-QVSLTIVTAKPGIVVGRGGQGIDELRKELSNRVQ
IDVVEVAR---IDADAQLVSEAIAQQLEKRVVFRRAMKQAIQRAMRA-GVLGIKVSVSGRLGGAEIARTEWTKEGRIPL-
-HTIRADIDYGVAEADTVMGIIGVKVWIFMMNTDPIADMLTRIRNGNIARHSSVEM-PSSKVKEQLAALLKSEGYIVDFE
VKE----V---G----QFKVLSVDLKYG---KDK-------N---PVITNLRRISKPGLRVYKKSQNLPKVLDGLGVAIV
STSKGLLTDRKARKEKVGGEVLCYVWTKRHRIRVCLKAYDHRLIDSSADKIVETAKRTDAKVAGPIPLPTRRKIYCVLRS
PHVDKKSR-EHFETRVHKRIIDILDPTRQTTEELSRLDLPAGVDIEVKLKKEKFGRVVSNKMDKTVVVEVQEFRPHPIYK
KIIAQTKNYMASDAG--IACNEGDEVRIVETKPVSKTKRWAVAEVVKKS-------------------------------
-MARSL-KKGPFIQE-SLINKVEKMNK---TGDKR----VIKTWSRASMIVPEMLGHTIAVYNGKTHVPVYVTE-QMIGH
KLGEFSPTRFFRGHA------G--SDK----TAK------RK
>MEL.A2 Concatenation of 7 sequences
MATRKINPTSPGQRGMIKSDYQE-ITTS------------TP-EKSLLKSLNKTAGRNNTGRITCRH-KGGGVKRS----
YRIIDFK-R--EK-FGVPATVKTIEYDPNRNVRISLCFYA-DGEKRYILTPEGLNVGDTIISGP-E-AP-VQVGNALPLE
LIPLGTIVHNIELHPGRGGVMVRAAGNAAQVMAK--EGNYVTIKLPSSEMRMVRKECMATIGMLGNSEFKNLSIGKAGRK
-RYL-----GIR-P-TVRGVTMNPCDHPHGGGEGKT-G--PGGN-PKTP---WGKPALGYKTR-KKGKASD-K-LIVRRR
--------------------------------MTL---G-VIGKKVGMTQIFD-EQGL---------AIPVTVIKVDETV
VTQVK----TVE----T--DGY--NAIQVGT-------VA--ALTK----------AQLGHFK-----------------
---NN-LSSYRHLQEFRV--------DNPQDY-----KV---GD-KVEL--S-V-LDNVEKVDVTGKSIGKGFQGTVKRW
NFGR-GPMAHGS-KNHRE-PGSIG-AGTTPS-RVIKGKRMAGNMGNERVTITKLKLVKVDSANG----------------
----------LVLVKGS-VPGCEGRLVTI---MSKEIL--STTGEKLGEITLEKSVF----GV-EP-NLHVMHLALRRQL
NNARQGNACAKTRAE--------VA-GGGRKPW---------KQKGTGRAR--------AGS---LR-SP----LF----
AGGGVIFGPK-P-RSYAFNMPQKARQLALKSALSARESQ-------------------IVVVKDF---STIA-E------
--PKTKIVA--NTKAEENK---NLELSARNIPSVK-L---------------LLPSNLNVKDLLEADF----VVMTESAV
NEITERLQ------------------------------------------------------------------------
--------------------------------------------------------------------------------
--------------------------------------------------------------------------------
--------------------------------------------------------------------------------
--------------------------------------------------------------------------------
--------------------------------------------------------------------------------
--------------------------------------------------------------------------------
--------------------------------------------------------------------------------
--------------------------------------------------------------------------------
--------------------------------------------------------------------------------
--------------------------------------------------------------------------------
--------------------------------------------------------------------------------
--------------------------------------------------------------------------------
---------------------------------------------------------------ME-AKARQTDIKMTARK
LRRVINEVRGKAVIEAQDMLRFM---------------------------------PYFAARVVEKNLKAAVAN----A-
REQY-GVGAESLKISQIFADESVTYKRARTRAQGRMYSRMKRTSHLTLVVSD----------------------------
--------------------------------------------------------------------------------
--------------------------------------------MGQKTHPTGFRVG--II-QDWASTWYA------KWK
D--YKTFVAEDAKIRKFV--KKKLY-----AAGVSKIWIARKA-Q-NTTITVVTAKPGIVVGRGGQGIDELRQEVTKYVI
INVVEVAR---IDADAQLVAESIAQQLEKRIAFRRAMKQAMQRTMRS-GVQGIKVMVSGRLGGAEIARSEWAKEGRIPL-
-QTLRADVDYGFAEADTIMGKIG---------------------------------------------------------
--------------------------------------------------------------------------------
--------------------------MKKNRIRVCLKAYDHKLIDVSAEKIVETAKRTDAKVAGPIPLPTKRRIYCVLRS
PHVDKKSR-EHFEMRTHKRIIDIYEPTQQTMEELRRLDLPAGVDIEAR--------------------------------
--------------------------------------------------------------------------------
-MARSL-KKGAYVEE-ALQKKIDKMNA---NSEKK----VIKTWSRASMIVPDMLNHTIAVHNGKTHVPVYITE-QMVGH
KLGEFAPTRLFKGHA------G--SDK----TAK------RG
>MEL.C1 Concatenation of 15 sequences
MAIRKINPTSPGQRGMTKSDYQE-ITCT------------TP-EKSLLKPLKKTAGRNNTGRITCRH-KGGGVKRT----
YRIIDFK-R--EK-FGVPATVKTIEYDPNRNVRISLVFYA-DGEKRYILTPEGLNVGDVIVSGP-E-AP-VQIGNALPLE
LIPLGTIVHNIELTPGRGGVMVRSAGNAAQVMAK--EGNYVTIKLPSSEMRMVRKECMATIGTLGNSEFKNLSIGKAGRK
-RYM-----GIR-P-TVRGVTMNPCDHPHGGGEGKT-G--PGGH-PKTP---WGKPALGYKTR-KKGKASD-K-LIVRRR
--------------------------------MTL---G-VIGKKLGMTQIFD-EQGL---------AIPVTVIKVDPIV
VTQVK----TVE----K--DGY--NAIQVGT-------IA--ALTK----------AEIGHFK-----------------
---NN-LENFRHLQEFRI--------DNPQDY-----KV---GD-KIEL--S-V-LDNVEKVDVCGKSIGKGFQGTVKRW
NFSR-GPMGHGS-KNHRE-PGSIG-AGTTPS-RVIKGKRMAGNMGNERVTITKLKLVKVDADNS----------------
----------LVLVKGS-VPGCEGRLVTI---MSKEIL--STNGEKLGEITLNESVF----GV-EP-NLHVMHLALRRQL
NNARQGSASCKTRAE--------VS-GGGRKPW---------KQKGTGRAR--------AGS---LR-SP----LF----
AGGGVIFGPQ-P-RDYSFNMPQKARKLALKSALSARSEQ-------------------MVVVKDF---STIT-E------
--PKTKIVA--DVKAAENK---YLELAARNIPSVR-I---------------ILPSNLNVKDLLEADS----VVITESAV
NDITERLQ-KYQEEI----ISAMKEKFGYKNINQVPKLHKIVLNMGVG-EASHNSKIAEVIEAQLTKIAGQKCVVTKAKK
SIASYKLREGMPVGAMVTLRGERMYDFLQKLICVVLPRIRDFRGISA-KSFDGRGNYTLGLKEQALFPEIT-----YEEV
DLVKGMNVSIITT-----------------------AETDDEARELLRLLGMPFKSRIG-K--LPIEIPQGVEVT-I---
-N-G--Q-TVTAKGPHGTEVVEV--RP-E--IAVKVED-NH--IVL---SK-V--GTSRETD-ALYGLSRTLVANAVHGV
KNLFEKKLEIQGVGY--RANMEG-KN--LNLS--LGYSHPVVVEP-P-E-GITITVE--A-NTKISVKG-ANKQTVGDVA
AFIRSKR------PPEVY---KGKGVRYEGEHIRRKAGK----------MIQQETRLEVADNTGAKELLCIRVMGSSNKK
F--AAVGDEIVAAVKDANPN-M-------PVKKSEVVRAVVVRTKADIKRNDGSVIRFDENAAVIIN-KDGN-PRGTRVF
GPVARELR-DKGYMKIVSLAPEVI--------------------------------------------------------
--------------------------------------------------------------------------------
---------------------K---MMK--GNM---KGHE-TRGTKLEFG----------GYALQAQ--EPGWITSRQIE
AARRAMTREI------KRGGNVWIKIFPDKPITAKPAETRMGSGK---------GNLEYWVAVVKP-NRILFEL--DY--
FDRNVAVHALELAAQKLPIKVKV-VRKPKTQKRHRSIRIKL---SGTAEFPRLAVYRSTKHIYAQLIDD---V--NHVTL
ASASSN-DKEL-KEKL----AHG-GNIEAAKLVGEEIAKK--AKVKG-IECVVFDRGGFLYH--GRVAALADAAREAGLM
F--------------------------------------------------------------ME-AKSRQTDIKMTARK
LRRVINEVRGKSVVEAQDMLRFM---------------------------------PYFAARVVEKNLKAAVAN----A-
QEKY-GVSAESLKVSEIFADESVSYKRARTRAQGRMYSRLKRTSHLTLKVSDKLHVKNTDRVMIIAGK------DK-GKE
GNIKKVNIAEG--TVT--VEGLNMVTKAQK----PQP-MA-GIQ-GGLIKIEAPLDASKVM-VVCPAC-------EK--P
--TRIKHEV---V---------DGKVR---VCKKCG---EQL--MGQKTHPTGFRIG--II-QPWVSTWFA------KVK
D--YGQFVAEDAKIRKFI--KKKLY-----TAGISKILIARKA-Q-NTTVTVVTAKPGIVVGRGGQGIDDLKKEVSKYII
INVVEVAR---IDADAQLVAEAIAQQLEKRVAFRRAMKQAMQRTMRA-GAQGIKVMVSGRLGGAEIARSEWAKEGRIPL-
-QTLRADVDYGFTEADTIMGKIGVKVWVFMMNTDPIADMLTRIRNANMVSHSTVEM-PSSKLKVQLAKLLKEEGFITDYN
VKE----V---G----KFKVLEITLKYD---AKN-------K---PIITKLERISKPGLRSYSKAKNLPKVLGGMGIAIV
STSKGLLTDRKARKENIGGEVLCYVYMKRQRIRVCLKAYDHKLIDVSSDKIVETAKRTDAKVAGPIPLPTKRRIYCVLRS
PHVDKKSR-EHFEMRTHKRIIDIYEPTQQTVEELGRLDLPAGVDIEVKLKKEKQGIVISNKMDKTIVVKVADYEPHPKYK
KIIESNKNYKAHDEN--NVCSEGDIVRIIESRPISGDKRWTLAEVVEKA-------------------------------
-MARSL-KKGPYVEE-ALQNKIAKMNA---NSEHK----VIKTWSRASMIVPDMLGHTIAVHNGKTHVPVYVTE-QMIGH
KLGEFAPTRLYKGHA------G--SDK----TAK------RK
>MEL.C3 Concatenation of 15 sequences
MGIRKINPTSPGQRGMTKSDFAE-ITTD------------KP-EKSLLRPMKKKSGRNNTGRITCRH-KGGGAKQS----
YRVIDFK-R--NK-FDVPGKITTIEYDPNRNVRISLVIYA-DGEKRYILTPEKLNVGDMIMSGP-N-AE-VNVGNAMPLE
MIPLGTMVHNIEMVAGNGGVMVRTAGAGAQVMAK--EGNYVTIKLPSSEMRMVRKECLATIGVLGNAEYKNMQIGKAGRK
-RHM-----GVK-P-TVRGVTMNPCDHPHGGGEGKT-G--PGGH-PRTP---WGKPALGYKTR-NKKKASS-K-LIVRGR
--------------------------------MTL---G-IIGEKLGMTQIFD-DKGL---------VIPVTVLKVEPLV
VAQIK----TKE----T--DGY--NAVQLAY-------CQ--GMTK----------AEIGHLK-----------------
---NE-IGAYRHLKEFRV--------DNPGDY-----KV---GQ-QITV--E-A-LTGVEKVDVTAKSIGKGFQGTVKRW
NFGR-GPMAHGS-KNHRE-PGSIG-AGTTPG-RVIKGKKMAGNMGNENVTIAKLKVVQIDKENN----------------
----------LLLIKGS-VPGPEGKFVTV---MTKELSILDTKGAEVGQISVDEKVF----CV-EP-NVHVMHMALRRQL
NNGRAGTACAKTRAM--------VS-GGGRKPW---------KQKGTGRAR--------AGS---IR-SP----LF----
AGGGVSFGPV-P-RDYSFKMPLKVRRLALKSALSSRLLN-------------------STVVKDF---SQIN-E------
--PKTKI-------------------------------------------------------------------------
---------RYNEEV----VNTLMEKFGYKNRHQVPKLNKIVINMGMG-EHSHNSKMVDLLVNQLTKIAGQKAVVTRAKK
SIASYKLREGMAVGATVTLRQERMYDFLQKLNAVVLPRIRDFRGISN-KSFDGRGNYTFGLKEQSLFPEIG-----YDEI
DAVQGMDISIVTT-----------------------ANTDDEARALLTELGVPFKSRIG-K--LPVLIPDGVEIK-I---
-D-G--Q-KITAKGPLGVEEVVV--CP-E--ITLEKED-NK--IIV---KR-I--NDERKSR-SLHGLSRTLINNAVHGV
KEGFVKRLEIQGVGY--RANMQG-TS--LNLQ--LGYSHPVIVEP-P-Q-GIKIEVE--A-NTKISVKG-TNKQLVGDVA
ADIRSKR------PPEVY---KGKGVRYEGEYIRRKAGK----------MIQQETRLAVADNTGAKELLCIHVMGSSNKK
Y--AHVGDVITATVKEASPN-M-------TVKKSEVVKAVVVRTKADIKREDGSVIRFDENAAVIIN-KDGN-PRGTRVF
GPVARELR-EKNFMKIISLAPEVI--------------------------------------------------------
--------------------------------------------------------------------------------
---------------------K---RMK--GRM---KGHE-TRGTKLEFG----------TYGLIAC--DPAWITSRQIE
AARRAMTREI------KRGGNVWIKIFPDKPITAKPAETRMGKGK---------GNPEYWVAVVKP-GRVLFEL--EY--
SDRNIAVNALKLAAQKLPIKVKI-IRKEQTRKRHARVRVKI---SGTPECPRLAVYRSLKHISVQIIDD---V--NHITL
VSASSN-DKEL-KQQL----KHG-GNVEAAKVVGEAIAKR--ALAKD-IKDVVFDRGGFLYH--GRVAALAEAAREGGLN
F--------------------------------------------------------------ME-AKARQTNIKMPARK
LRRVINEVRGKSCDEAIKILKFM---------------------------------PYFAAKVVEKNLIAAIAN----A-
NEKL-GVGSSNLKISEIFADESVTYKRARPRAQGRMYKRFKRTSHLTLKVMKNIHVRTGDRVVVLAGK------DK-GKV
ANIKKVITAGS--KVV--VEGVNMVTKATK----PNP-MA-GVQ-GGLIKVEAPMDSSNVM-LYCLSC-------EK--P
--TRVSHKI---V---------DGKVR---VCKKCG---EQL--MGQKTHPTGFRVG--II-QPWASTWFA-------TK
E--YPQFVAEDAKIRKFI--KKKLY-----TAGISKILIARKA-S-NVLITVVTAKPGVVVGRGGQGIEEMRAAVAKLVT
LDVVEVAK---IDADAQLVAEQIALQLEKRIAFRRAMKQAMQRTMRS-GVQLWYQDV-----------------------
-----------------------------MMTTDPIADMLTRIRNANIVHHVDVAM-PSSKLKVELAKLLKEEGFIVDYN
ETV----N---D---KNHKILTVELKYD---MQN-------K---PVIKNLKRVSKPGLRIYSKCKDLPKVMGGLGVAVV
STSNGLLTDRKARKANLGGEVLCYVWMSRQRIRVCLKAYDHKLIDLSAEKIVETAKRTEAKVAGPIPLPTRRRIYCVLRS
PHVDKKSR-EHFERRIHKRIIDIYEPTHQTTEELSRMDLPSGVDIEVKLKREKQGVVVSNKMDKTVVVAVSEYTPHKKYK
KIIETTKNYKAHDEN--NVCNTGDVVRVIESKPISGDKRWRVVEVVEAA-------------------------------
-MARSL-KKGPYVHE-SLLKKVEKMNE---NNEKK----VIKTWSRSSMIIPDMLGHTIAVHNGKSHVPVYVTE-QMVGH
KLGEFAPTRLFKGHA------G--QDK----TAK------RK
>MEL.A1 Concatenation of 16 sequences
MAIRKINPTSPGQRGMTKSDYQE-VTTS------------TP-EKSLLKSLKKTAGRNNTGRITCRH-KGGGVKRT----
YRIIDFK-R--EK-FGVPATVKTIEYDPNRNVRISLVFYA-DGEKRYILTPEGLNVGDVIVSGP-E-AP-VQTGNALPLE
LIPLGTIVHNIELIPGRGGKMVRSAGNAAQVMAK--EGDYVTIKLPSSEMRMVRKECMATIGTLGNSEFKNLSIGKAGRK
-RYL-----GIR-P-TVRGVTMNPCDHPHGGGEGKT-G--PGGH-PKTP---WGKPALGYKTR-KQGKASD-K-LIVRRR
--------------------------------MTL---G-VIGKKLGMTQIFD-EQGL---------AIPVTVIKVDPIV
VTQVK----TVE----T--DGY--NAIQVGT-------IA--ALTK----------AEIGHFK-----------------
---NN-LENFRHLQEFRV--------DNPADY-----KV---GD-KIEL--S-V-LDNVEKVDVTGKSIGKGFQGTVKRW
NFSR-GPMGHGS-KNHRE-PGSIG-AGTTPS-RVIKGKRMAGNMGNERVTITKLKLVKVDAANS----------------
----------LVLVKGS-VPGCEGRLVTI---MSKEIL--STNGEKLGEIALNEAVF----GV-EP-NLHVMHLALRRQL
NNARQGSASCKTRAE--------VS-GGGKKPW---------KQKGTGRAR--------AGS---LR-SP----LF----
AGGGVIFGPK-P-RSYAFNMPQKARQLAIKSALSARSEQ-------------------LVVVKDF---STIA-E------
--PKTKIVA--DVKADENK---NLELAARNIPSVK-I---------------ILPSNLNVKDLLEADF----VVMTESAV
NDITERLQ-KYQEEI----IPALTEKFGYKNINQVPKLHKIVLNMGVG-EASHNSKIAEAIEAQLTKIAGQKCVVTKAKK
SIASYKLREGMPVGAMVTLRGERMYDFLQKLICVVLPRIRDFRGISP-KSFDGRGNYTLGLKEQALFPEIT-----YEEV
DLVKGMNVSVITT-----------------------AETDEEARELLKLLGMPFKSRIG-K--KPIEIPNGVEVK-I---
-E-D--H-QVTVKGPNGTEVVKV--RP-E--IAIKMED-NH--IVL---SK-V--GETRETD-ALFGLFRTLIANAVHGV
THLFEKKLEIQGVGY--RASMEG-KN--LNLA--LGYSHPVIVEP-P-E-GITITVE--A-NTKISVKG-ANKQTVGDVA
AFIRSKR------PPEVY---KGKGVRYEGEHIRRKAGK----------MIQQETRLEVADNTGAKELLCIRVMGSSNKK
F--AAVGDEIVAAVKDANPN-M-------PVKKSEVVRAVVVRTKADIKRADGSVIRFDENAAVIIN-KDGN-PRGTRVF
GPVARELR-DKGYMKIVSLAPEVIIT-L--EDLRPAEGA-THKSKRVG-RGRSSGH-GKTSCRGNNGEGQRSG---N--S
AKRGF-E-GGQMPGYRQMPKLKG--FKLINVGRIVSLEVLKEA-GRVHLR---------VLG--NGE-L-K-D-A-ITV-
KACYVTPSAKEKIEKAGGKV-K---MMK--GRM---KGTE-TRGTQLEFG----------GYALQAV--EPGWITSRQIE
AARRAMTREI------KRGGNVWIKIFPDKPITAKPAETRMGSGK---------GNLEYWVAVVKP-NRILFEL--DY--
FDRSVAVHALELAAQKLPIKVKV-VRKPKVQKRHKSIRVKL---AGTAEFPRLAVYRSTKHIYAQLIDD---D--NHVTL
ASASSN-DKEL-KEKL----AHG-GNIEAAKLVGEEIAKK--AKVKG-IECVVFDRGGFLYH--GRVAALADAAREAGLM
F--------------------------------------------------------------ME-AKARQTDIKMTARK
LRRVINEVRGKSVVEAQDMLRFM---------------------------------PYFAARVVEKNLKAAVAN----A-
QEKY-GVGAESLKVSEIFADESVTYKRARTRAQGRMYSRLKRTSHLTLKVSDKLHVKNTDRVMIIAGK------DK-GKD
GNIKKVDVAKG--TVT--VEGLNMVTKAQK----PQP-MA-GIQ-GGLIKVEAPVDASNVM-VICPAC-------EK--P
--TRIKHAV---V---------DGKVR---VCKKCG---EQL--MGQKTHPTGFRIG--VI-QPWVSTWFA------KVK
D--YGAFVAEDAKIRKFI--KKKLY-----TAGVSKILIARKA-Q-NTTVTVVTAKPGIVVGRGGQGIEDLKKEVSKYII
INVVEVAR---IDADAQLVAEAIAQQLEKRIAFRRAMKQAMQRTMRA-GAQGIKVMVSGRLGGAEIARSEWAKEGRIPL-
-QTLRADVDYGFTEADTIMGKIGVKVWIFMMMTDPIADMLTRIRNAMMASHANVTM-PASKLKEQLAKLLKEEGYISDYI
VKA----E---G----KFNVLEITLKYD---AKN-------K---PVITKLERISKPGLRNYSKAKDLPKVLGGMGIAVV
STSKGLLTDRKARKENIGGEVLCYVYMTRQRIRVCLKAYDHKLIDVSSDKIVETAKRTEAKVAGPIPLPTKRRIYCVLRS
PHVDKKSR-EHFEMRTHKRIIDIYEPTQQTVEELGRLDLPAGVDIEVKLKKEKQGVVISNKMDKTIVVKVADYEPHPKYK
KIMESNKNYKAHDPE--NICNEGDIVRIVEARPTSKDKRWALAEVVEKA-------------------------------
-MARSL-KKGPYVEE-ALQNKIAKMNA---NSEKK----VIKTWSRASMIIPDMLGHTIAVHNGKTHVPVYVTE-QMIGH
KLGEFAPTRLFKGHA------G--SDK----TAK------RK
>MEL.B1 Concatenation of 16 sequences
MAIRKINPTSPGQRGMTKSDYQE-ITTS------------TP-EKSLLKKLNKTAGRNNTGRITCRH-KGGGVKQA----
YRIIDFK-R--EK-FGVPATVKTIEYDPNRNVRISLVFYA-DGEKRYILTPEGLNVGDVIVSGP-E-AA-IQTGNALPLE
LIPLGTIVHNIELEPGRGGKMVRSAGNFAQVMAK--EGNYVTIKLPSGEMRMVRKECMATVGTLGNAEFKNLSIGKAGRK
-RYM-----GVR-P-TVRGVTMNPCDHPHGGGEGKT-G--PGGH-PKTP---WGKPALGYKTR-KKNKASD-K-LIVRRR
--------------------------------MTL---G-VIGKKVGMTQIFD-SEGL---------AVPVTVIKVDSIV
VTQVK----TVE----T--DGY--NAIQVGT-------IA--ALTK----------AEIGHFK-----------------
---NG-LNNYRHLQEFRV--------ENPADF-----KV---GQ-EIDL--S-V-LNDVQKVDVTGTSIGKGFQGTVKRW
NFGR-GPMAHGS-KNHRE-PGSIG-AGTTPS-RVIKGKRMAGNMGNERVTITKLKLVKVDSENG----------------
----------LVLVKGS-VPGCEGRLVTI---MSKQLL--NTNGEKLGEITLNEAVF----GV-EP-NLHVMHLALRRQL
NNARQGSACAKTRAE--------VS-GGGKKPW---------KQKGTGRAR--------AGS---LR-SP----LF----
AGGGVIFGPK-P-RSFEINMPQKARKLALKSALSAREEQ-------------------LVVVKDF---SAIT-E------
--PKTKVIA--DTTAEENK---YLSLAAGNIPSVK-L---------------LLPSNLNVKDLLEADF----VVMTEKAV
NDVTERLQ-KYNEEV----KAALKEKFGYENDMMIPKLHKIVLNMGVG-EASHNSKIADAIQAQLTKIAGQKAMVTKAKK
SIASYKLREGMPVGAMVTLRGERMYDFLQKLICVVLPRIRDFRGISA-KSFDGRGNYTLGLKEQSLFPEIT-----YEEV
DLVKGMNVSIITT-----------------------ANTDDEARELLRLLGMPFKSRIG-K--KPIEIPSGVEVK-I---
-E-G--N-VITAKGPKGTESITF--RE-E--VKVSVAD-NH--IIV---EP-N--SDDRKTN-ALHGLYRTLIANAIHGV
SQGFEKKLEIVGVGY--RANMEG-SN--LNMA--LGYSHPVLIVP-P-A-GVTLSVE--A-NTKISVKG-SNKQTVGDVA
AFIRSKR------PPEVY---KGKGVKYEGEHIRRKAGK----------MIQQETRLVVADNTGAKELLVIRVMGSSNKK
F--AAVGDVVVATVKDATPN-M-------TVKKSEVVKAVIVRTKHDIKRADGSVIRFDENAAVIIN-KDGN-PRGTRVF
GPVARELR-DKNFMKIVSLAPEVIIL-L--EDLRPAEGS-TGKSKRVG-RGRSSGH-GKTSCRGHNGEGQRSG---R--T
SKRGF-E-GGQMPAYRRLPKLKG--FQIINVGRLISLASLKEI-RKAHLR---------ILG--GGE-I-K-K-A-ITV-
KADYVTPSAKEKIEAAGGKV-K---MMK--GRM---KGTE-TRGTEFEFG----------RYALKAL--EPGWITSRQIE
AARRAMTREI------KRGGNVWIKIFPDKPITAKPAETRMGSGK---------GNVEYWVSVVKP-NRILFEL--DY--
FDRAVAINALELAAQKLPIKVKV-IRKPKVQKRHQAIRVKL---SGTSEFPRLAVYRSTKHIYAQLIDD---E--KHVTI
CSASSV-DKDL-KEKL----AHG-GNIDAAKVVGEAIAKK--ALKAG-IECVVFDRGGFLYH--GRVAALADAAREAGLM
F--------------------------------------------------------------ME-AKARQTNIKMTARK
LRRVINEVRGKAVNDALDMLRFM---------------------------------PYFAARVVEKNLKAAAAN----A-
FEQA-GVKSDALKVSEIFADESVTYKRGKPRAQGRIYRRLKRTSHLTIKVSDSLHVKTGDKVIITAGK------DK-GKT
GNIKKSIPSES--QVV--VEGINMITKATK----ANP-AY-GIQ-GGLIKKEAPIDSSNVM-IVCPSC-------EK--P
--TRIKHAV---V---------DGKVR---VCKKCG---EQL--MGQKTHPTGFRVG--II-RPWSSTWFA------KIK
D--YAEFVAEDAKIRKFI--KKKLY-----AAGVANILIDRKS-Q-NTTITVVTAKPGIVVGRGGQGIEELKAEVSKYVI
INVVEVAR---IDVDALLVAESVAQQLEKRIAFRRAMKQAMQRTMRA-GAQGIKIMVSGRLGGAEIARSEWAKEGRIPL-
-QTLRADVDYGFTEADTIMGKIGVKVWIFMMNTDPIADMLTRIRNANIVSHPSVEM-PSSKLKVALAKLLKSEGFITDYS
ERA----E---G----HFKYLTIELKYD---EAN-------K---PVISNLKRVSKPGLRNYCKAKNLPQVLGGMGIAIV
STSKGLLTDRKARKENLGGEILCYVWMKRQRIRVCLRSYEHKLVDVSAEKIVETAKRTDAKVAGPIPLPTKRRIYCVLRS
PHVDKKSR-EHFEIRTHKRIIDIYEPTQQTTEELSRLDLPAGVDIEVKLKKEKQGVVISDKMDKTVVVKVASYNPHPKYK
KIIESNKNYKAHDEK--NECGIGDTVRIIESKPISGSKRWVVESIVEKA-------------------------------
-MARSL-KKGPYVEE-ALQKKINKMNE---NSEHK----VVKTWSRASMIIPDMLGHTIAVHNGKTHVPVYVTE-QMIGH
KLGEFAPTRMYRGHA------G--SDK----TAK------RK
>MEL.B2 Concatenation of 16 sequences
MGKKVINPTSPGQRGMIKDDFAD-ITTS------------KP-EKSLLKPIRKTAGRNNTGRITCRH-KGGGVKRA----
YRVIDFK-R--EK-FGVPGVVKTIEYDPNRNVRISLVFYA-DGEKRYILTPQNLNVGDTIVSGP-N-AD-IMTGNALPLE
MIPLGTMIHNVEMIPGRGAKLVRTAGAAAQLMAK--EGNYVTIKLPSSEMRMIRKECLATIGVLGNAEQKNMKIGKAGRK
-RYM-----GIR-P-TVRGVTMNPCDHPHGGGEGKT-G--PGGH-PKTP---WGKPALGYKTR-KSNKHSD-K-YIVRGR
--------------------------------SRL---G-VVGKKLGMTQVFD-EQGL---------AIPVTVIKVDPLT
VTQVK----TVD----S--DGY--NAIQVGF-------EP--ALTK----------AQIGHFK-----------------
---NG-LDNFRHLQEFRV--------ENSSEY-----KV---GQ-QIDL--S-I-LENVEKVDVTGKSVGKGFQGTVKRW
NFSR-GPMGHGS-KNHRE-PGSIG-AGTTPS-RVIKGKRMAGNMGNERVTITKLKVVQVDKDSN----------------
----------LLLVKGS-VPGPEGKMVTV---MTKEVSILNTKGSAVGQIALDEKVF----GV-EP-NLHVMHLALRRQL
NNGRAGSACTKTRAE--------VS-GGGRKPW---------KQKGTGRAR--------AGS---LR-SP----LF----
AGGGVIFGPK-P-RDYGFAMPQKARRLALKSALSARIDN-------------------TVLVKDF---SEIN-E------
--PKTKIIA--DVKAAENA---YLELSARNLPNVR-I---------------ILPSNLNVKDLLEADN----VIITEAAI
NEITERLSKRYEEEV----KESLKSQFGYENVNQIPKLNKIVINMGVG-EACHNSKLAETIVKQLTKIAGQKAVITKAKQ
SISSFKLREGMPVGCMVTLRGERMYDFLQKLICVVLPRIRDFRGISS-KSFDGRGNYTLGLKEQTLFPEIS-----YDEV
DAVFGMNISIITT-----------------------AKTDEEARALLTELGMPFKSRIG-K--KPVVIPDGVEVK-I---
-D-G--Q-VVTAKGPLGTETVEL--RE-E--VTVKVEN-NEI-IVD---IK-D--HNDRKSR-ALWGLSRTLVNNAVEGV
KHGFTKKLEIQGVGY--RANMEG-SN--LNLV--LGYSHPVLVTP-P-E-GIKISVE--A-NTKITVTG-SNKQMVGDVA
AEIRGKR------PPEVY---KGKGVRYEGEYVRRKAGK----------MIQQETRLVVADNTGAKELLCIRVMGSSNKK
F--AHVGDVIVATVKDATPN-M-------AVKKSDVVKAVVVRTKADIKRADGSVIRFDENAAVIIN-KDGN-PRGTRVF
GPVARELR-DKNFMKIISLAPEVIIT-L--EDLRPAEGS-THRTKRVG-RGRSSGH-GKTSCRGHNGEGQRSG---S--S
SKRGF-E-GGQMPSYRQMPKLKG--FTNINVKDIIDLTWLIEN-GKAHLR---------VLG--NGE-I-S-K-S-VTV-
KARYFTPSAKEKIEKAGGKA-K---KMK--GRM---KGHE-TRGTKLEFG----------NYGLIAC--DPAWITSRQIE
AARRAMTRNI------KRGGNVWIKIFPDKPITAKPAETRMGKGK---------GNPEYWVAVVKP-GRVLFEL--EF--
GQRDVAIESLKLAAQKLPIKVKI-IRKEQTRKRHIRVRTKI---SGTAEAPRLAVYRSTKHIYAQLIDD---V--AKVTL
CSASSI-DKDL-REKL----GHG-GNVEAAKVVGEAIAQK--ALKAG-INECVFDRGGFLYH--GRVSALADAAREAGLN
F-------------------------------------------------------------MQE-SMAKQTNISMPARK
LRRVINELRGKSALEAAKILKFM---------------------------------PYFAARVVEKNLVAAIAN----A-
NEKF-GANAEDLKISEIFADESATYKRGKPRAQGRIYRRLKRTSHLTVKLASDLHVKTGDRVILTSGK------DK-GKI
GNVKKIIASEN--KVI--VEGANMITKAQK----PNP-MA-GIQ-GGLTKIEAPVDSSKVM-VYCSSC-------EK--A
--TRIKHDI---V---------DGKVR---VCKKCG---EQL--MGQKTHPKGFRVG--II-EPWESTWHA------KRK
D--YPEFVKEDDKLRKYI--KKRLY-----AAGISKILIARKA-Q-NVNITVVTAKPGIVVGRGGQGIEELRADVAKLVS
IDVVEVAR---TDADAQLVSESIALQLEKRIAFRRAMKQAVQRTMRS-GVQGIKIMVSGRLGGAEIARSEWVKEGRIPL-
-QTLRADVDYGFAEADTIMGKIGVKVWIFMMYTDPIADMLTRIRNANIVSHEVVEM-PSSKLKVELAKVLKEEGYITDYT
EKE----V---G----KFKVLSITLKYD---ETH-------K---PVISNLKRISKTGLRVYSKAKDLPQVFGGLGIAII
STSKGLMTDRKARKEKLGGEVICYVWMQRQRIRVCLKAYDHKLIDVSAEKIVETAKRTDAKVAGPIPLPTKRRLYCVLRS
PHVDKKSR-EHFEMRIHKRIIDIYDPTQQTTEELSRMDLPAGVDIEVKLKKEKQGVVVSNKMDKTAVVKVAEYNKHPKYH
KIIETHKNYKAHDAE--NSCGEGDVVRIIESRPISGDKRWVVAEIVEKA-------------------------------
-MARSL-KKGPFVQE-SLQKKIAKMNE---AGEKK----VIKTWSRASMIVPDMLGHTIAVHNGKSHVPVYVTE-QMVGH
KLGEFAPTRLFRGHA------G--QDK----TAK------RK
>MEL.B2 Concatenation of 16 sequences
MAIRKINPTSPGQRGMTKSDYQE-ITTS------------TP-EKSLLKKLNKTAGRNNTGRITCRH-KGGGVKQA----
YRIIDFK-R--EK-FGVPATVKTIEYDPNRNVRISLVFYA-DGEKRYILTPEGLNVGDVIVSGP-E-AA-IQTGNALPLE
LIPLGTIVHNIELEPGRGGKMVRSAGNFAQVMAK--EGNYVTIKLPSGEMRMVRKECMATVGTLGNAEFKNLSIGKAGRK
-RYM-----GVR-P-TVRGVTMNPCDHPHGGGEGKT-G--PGGH-PKTP---WGKPALGYKTR-KKNKASD-K-LIVRRR
--------------------------------MTL---G-VIGKKVGMTQIFD-SEGL---------AVPVTVIKVDSIV
VTQVK----TVE----T--DGY--NAIQVGT-------IA--ALTK----------AEIGHFK-----------------
---NG-LNNYRHLQEFRV--------ENPADF-----KV---GQ-EIDL--S-V-LNDVQKVDVTGTSIGKGFQGTVKRW
NFGR-GPMAHGS-KNHRE-PGSIG-AGTTPS-RVIKGKRMAGNMGNERVTITKLKLVKVDSENG----------------
----------LVLVKGS-VPGCEGRLVTI---MSKQLL--NTNGEKLGEITLNEAVF----GV-EP-NLHVMHLALRRQL
NNARQGSACAKTRAE--------VS-GGGKKPW---------KQKGTGRAR--------AGS---LR-SP----LF----
AGGGVIFGPK-P-RSFEINMPQKARKLALRSALSAREEQ-------------------LVVVKDF---SAIT-E------
--PKTKVIA--DTTAEENK---YLSLAAGNIPSVK-L---------------LLPSNLNVKDLLEADF----VVMTEKAV
NDVTERLQ-KYNEEV----KAALKEKFGYKNDMMIPKLHKIVLNMGVG-EASHNSKIADAIQAQLTKIAGQKAMVTKAKK
SIASYKLREGMPVGAMVTLRGERMYDFLQKLICVVLPRIRDFRGISA-KSFDGRGNYTLGLKEQSLFPEIT-----YEEV
DLVKGMNVSVITT-----------------------ANTDDEARELLRLLGMPFKSRIG-K--KPIEIPSGVEVK-I---
-E-G--N-VITAKGPKGTESVTF--RE-E--VKVSVAD-NH--IIV---EP-N--SDDRKTN-ALHGLYRTLIANAIHGV
SQGFEKKLEIVGVGY--RANMEG-SN--LNMA--LGYSHPVLIVP-P-A-GVTLSVE--A-NTKISVKG-SNKQTVGDVA
AFIRSKR------PPEVY---KGKGVKYEGEHIRRKAGK----------MIQQETRLVVADNTGAKELLVIRVMGSSNKK
F--AAVGDVVVATVKDATPN-M-------TVKKSEVVKAVIVRTKHDIKRADGSVIRFDENAAVIIN-KDGN-PRGTRVF
GPVARELR-DKNFMKIVSLAPEVIIL-L--EDLRPAEGS-TGKSKRVG-RGRSSGH-GKTSCRGHNGEGQRSG---R--T
SKRGF-E-GGQMPAYRRLPKLKG--FQIINVGRLISLASLKEI-RKAHLR---------ILG--GGE-I-K-K-A-ITV-
KADYVTPSAKEKIEAAGGKV-K---MMK--GRM---KGTE-TRGTEFEFG----------RYALKAL--EPGWITSRQIE
AARRAMTREI------KRGGNVWIKIFPDKPITAKPAETRMGSGK---------GNVEYWVSVVKP-NRILFEL--DY--
FDRAVAINALELAAQKLPIKVKV-IRKPKVQKRHQAIRVKL---SGTSEFPRLAVYRSTKHIYAQLIDD---E--KHVTI
CSASSV-DKDL-KEKL----AHG-GNIDAAKVVGEAIAKK--ALKAG-IECVVFDRGGFLYH--GRVAALADAAREAGLM
F--------------------------------------------------------------ME-AKARQTNIKMTARK
LRRVINEVRGKAVNDALDMLRFM---------------------------------PYFAARVVEKNLKAAAAN----A-
FEQA-GVKSDALKVSEIFADESVTYKRGKPRAQGRIYRRLKRTSHLTIKVSDSLHVKTGDKVIITAGK------DK-GKT
GNIKKSIPSES--QVV--VEGINMITKATK----ANP-AY-GIQ-GGLIKKEAPIDSSNVM-IVCPSC-------EK--P
--TRIKHAV---V---------DGKVR---VCKKCG---EQL--MGQKTHPTGFRVG--II-RPWSSTWFA------KIK
D--YAEFVAEDAKIRKFI--KKKLY-----AAGVANILIDRKS-Q-NTTITVVTAKPGIVVGRGGQGIEELKAEVSKYVI
INVVEVAR---IDVDALLVAESVAQQLEKRIAFRRAMKQAMQRTMRA-GAQGIKIMVSGRLGGAEIARSEWAKEGRIPL-
-QTLRADVDYGFTEADTIMGKIGVKVWIFMMNTDPIADMLTRIRNANIVSHPSVEM-PSSKLKVALAKLLKSEGFITDYS
ERA----E---G----HFKYLTIELKYD---EAN-------K---PVISNLKRVSKPGLRNYCKAKNLPQVLGGMGIAIV
STSKGLLTDRKARKENLGGEILCYVWMKRQRIRVCLRSYEHKLVDVSAEKIVETAKRTDAKVAGPIPLPTKRRIYCVLRS
PHVDKKSR-EHFEIRTHKRIIDIYEPTQQTTEELSRLDLPAGVDIEVKLKKEKQGVVISDKMDKTVVVKVASYNPHPKYK
KIIESNKNYKAHDEK--NECGIGDTVRIIESKPISGSKRWVVESIVEKA-------------------------------
-MARSL-KKGPYVEE-ALQKKINKMNE---NSEHK----VVKTWSRASMIIPDMLGHTIAVHNGKTHVPVYVTE-QMIGH
KLGEFAPTRMYRGHA------G--SDK----TAK------RK
>Acaryochloris_sp._CCMEE_5410 Concatenation of 16 sequences
MGIRYYRPYTAGTRQKTSSDFAE-ITRD------------RP-EKSLVKAKHRAKGRNNRGVITSRR-RGGGHKRR----
YRIIDFY-R--NK-LGVPGTIATVEYDPNRNARIALVNYK-DGEKRYILHPRNVQVGTTIVAGP-D-AP-IEVGNALPLE
RIPLGTEVHNVELIPGKGGQLARAAGALAQVVAK--EGKMVTLKLPSGEVRLFQKECYATIGQVGNVESNNITIGKAGRN
-RWK-----ARR-P-KVRGSVMNPVDHPHGGGEGRA-P--IGRSGPVTP---WGKPTLGYKTR-KKKKQSN-K-LIVRRR
--------------------------------MSV---G-ILGTKLGMTQVFD-EAGR---------SIPVTVVQAGPCP
VTQIK----TAQ----T--DGY--TAIQIGY-------GS--ALTR----------PELGHLK-----------------
---SG-STPVRHLQEYRL--------ADVSEY-----EL---GQ-SISA--D-L-FSEGQLVDISGTSIGRGFAGYQKRH
NFRR-GPMGHGS-KNHR-APGSTG-AGTTPG-RIYPGKRMAGQMGNVKKTIRKLTVVRVDAERN----------------
----------VLLIKGS-VPGKPGALLNIQ--MVNCVV-RNWQGEDAGQAELDLKVA----NE-EN-AAHIVHRALRRQM
NNARQGTASSKTRSE--------VR-GGGRKPW---------RQKGTGRAR--------AGS---SR-SP----LW----
RGGGVIFGPK-P-RSYSTKMNRKERRLALRTAFASRAED-------------------LVVVEDF--GDNLS-R------
--PKTKLLI--LADKH--D---TIYLSARNVEKLK-L---------------ILASNLNVYDLLAADQ----IVATQSAI
AKIQERLKTLYLDTA----VPKLQEQFKYKNAHEIPKVTKVSVNRGLG-EASQNAKALERSLEELAVITGQRPVVTRAKK
AIAGFKIRQGMPVGVMVTLRGERMYAFLDRLVNLALPRIRDFRGVSP-KSFDGRGNYTLGLREQLIFPEVD-----YDSI
DQIRGMDISIITT-----------------------AKTDEEGRALLKVLGMPFRSRIG-K--VPIPIPDKVNVT-I---
-K-G--Q-AVTVKGPKGELSREI--TP-E--VAIEQAD-NL--VTV---TR-R--NESRIAR-QRHGLSRTLIANMVEGV
SKGFEKKLQIQGVGY--RAQVQG-RN--LILN--VGYSNPVTIEP-P-E-GVQVAVE--S-NTNVIVSG-INKEVVGNTA
ARIRAVR------PPEPY---KGKGIRYADEYVRRKVGK----------MIQQETTLNVADNSGAKRLLCIRVIGGGNRR
Y--GGVGDVIIATVKDATPN-M-------PVKKSDVVRAVIVRTRKSICRESGMSIRFDDNAAVLIN-PDGN-PRGTRVF
GPVARELR-DKSFTKIVSLAPEVLMR----------------------------------------GQKSRSG---R--P
TRPGF-E-GGQNPLYRRVPKLKH--FTLINVGKLVTLESLMAE-GIITLK---------VLG--DGE-L-T-V-A-LNV-
QAAAATQSAIAKIEGAGGSFQKFRKQHR--GRM---RGKA-TRGNTLSFG----------DYGLQAL--EPSWITSRQIE
AGRRAMTRYV------RRGGKIWIRIFPDKPVTMRPAETRMGSGK---------GAPEYWVAVVKP-GRIMYEM--NG--
VPESTAREAMRLAAFKMPIKTKF-VRRDATRSRHQRVRRKV---VGTAERPRLAVFRSNQHIYAQVIDD---S--QQHTL
AAASTV-ESDL-KSSS------G-ATCDASTAVGKLVAER--AIEKG-IKAVVFDRGGNLYH--GRVKALADAAREAGLE
F--------------------------------------------------------------MT--YAKAKYIRMSPRK
VRRVLDQIRGRSYREALIVLEFM---------------------------------PYRACEPVLKVLRSAVAN----A-
ETNR-GLDPVDLVVSHAYADQGPRLKRFRPRAQGRAYQIQKPTCHITIAVSAKMHVKKGDTVQVIAGK------DK-AKV
GEVIDVLPKLS--QVV--VEGVNIKTKHVK----PR--SE-SES-GQISTVEFPIHSSNVM-LYSNKE-------NV--A
--SRVCYTF---DD--------SGKVR---MLKKTG---EIID-MGQKIHPTGFRLG--IT-QDHWSRWFA------DTD
R--YPELLQEDFKVRNYV--NKNLS-----NAGIAGVRIERKA-D-QIDLEVRTARPGVVVGRGGSGIESLRVGLQKEIR
INVVEVAR---VDAEATLIAEYIVQQLVRRVSFRRVVRQAIQRAQRA-GVEGIKIQVGGRLNGAEIARSEWTREGRVPL-
-HTLRANIDYSYRTASTTYGILGVKVWVFMAANDTIGDMLTRIRNANLARHQTTQV-MSTRMTRSVASVLKDEGFITSFE
ESG----E---G----VERRLVITLKYR--GKNR-------Q---PIINTLQRISKPGLRVYSNRRDLPRVLGGIGIAII
STSSGIMTDRDARQTGVGGEVLCYVWMQQQKIRIRLKAFDHRLLDTSCDKIVETAKRTNASPVGPIPLPTRRRIYCVLRS
PHVDKDSR-EHFETRTHRRIVDIYQPSPKTIDALMKLDLPAGVDIEVKLIKERIGVVVSDKMDKTVVVAVSNRVPHKKYG
KIVGQTRRYKAHDEE--NACHVGDRVRIRESRPLSRTKRWAVTDVLVAA-------------------------------
-MSRSL-KKGPFVAD-HLLTKVENLNE---KGEKQ----VIKTWSRASTIIPQMIGHTIAVHNGRQHVPVYVSE-QMVGH
KLGEFAPTRTFKSHS------K--GDK----KAR------M-
>Arthrospira_maxima_CS-328 Concatenation of 16 sequences
MAIRSYRPYTPSTRQHTVSEFTE-ITRS------------EP-EKSLTVSKHRLKGRNNRGVITCRH-RGGGHKKL----
YRIIDFR-R--DK-HNVPAKVAEIEYDPNRNARIALLNYV-DGEKRYILHPVGLAVGTVVISGP-D-AP-IEVGNALPLS
HIPLGTSIHNVEMIPGKGGQMVRAAGASAQIMAK--EGDYVTLKLPSGEQRKIPARCYATIGQVGNVDARNISIGKAGRN
-RWL-----GKR-P-TVRGSVMNPVDHPHGGGEGRA-P--IGRSGPVTP---WGKPALGAKTR-NKKKRST-A-LIVRRR
--------------------------------MSV---G-ILGTKLGMTQVFDAETGK---------AIPVTVVQAGPCT
ITQVK----TEA----T--DGY--TAIQLGY-------GE--YLSH----------AEQGHLT-----------------
---SN-SPLVRHLKEYRL--------ESTDNF-----EL---GQ-EIKV--D-T-FELGQMVDVTGISMGRGFAGNQKRN
NFRR-GPMAHGS-KNHR-LPGSIG-PGTTPG-RVYPGKKMAGRYGGKQITTRKLTIVRIDLERN----------------
----------LLLIKGS-IPGKPGGLLNIK--MVDCVI-RNWEGEEVGQTTLELKVA----KE-EN-ASHIVHRALVRQQ
AAARQGTASTKTRSE--------VR-GGGRKPW---------RQKGTGRAR--------AGS---IR-SP----LW----
RGGGVIFGPK-P-RDYSVKMNRKERRLALRTAFQSRAED-------------------IVVVEEF--VTQLP-R------
--PKTKLLV--LPEKQ--E---NVYLSGRNVAKIR-I---------------CLADSLNVYDVLAADK----IVTTANAL
AKIQETMTSIYQETI----VPKLMEQFKYENIHQVPKVVKVTINRGLG-EASQNAKALESSVNELAIITGQKPVVTRAKK
AIAGFKIRQGMPVGVMVTLRSDRMYAFMERLIHLALPRIRDFRGISP-KSFDGRGNYSLGVKEQLIFPEID-----YDRI
DQIRGLDISIVTT-----------------------AQTDEEGRALLKEMGMPFRSRIG-K--RPIPIPAKVTLT-L---
-D-G--Q-KVTVKGPKGELSRVL--PN-E--VILSLEE-DT--LIV---KR-R--DESRVAR-QRHGLCRTLVANMVDGV
SQGFERRLEIQGVGY--RAQVQG-KN--LILN--VGYSKPVEMVP-P-E-GCSVAVE--N-NTNVIVSG-INKELVGNMA
AKIRAVR------PPEPY---KGKGIRYAGEQVRRKAGK----------MIQQQSILNVADNSGARKLMCIRVLGGGNRR
Y--GTIGDVIIAVVKDAIPN-M-------AVKKSDVVRAVIVRSRQGLRRDSGMSIRFDDNAAVIIN-QDGN-PRGTRVF
GPVARELR-DKNFTKIVSLAPEVLMR-L--QDAKPKAGS-QKRRRRLG-RGVSAGQ-GASCGKGMRGQKSRSG---G--S
TRPGF-E-GGQNPLYRRLPKLKS--FPLINVGRLVTLSSLIAA-GIITLK---------ILG--DGE-L-N-V-A-LQV-
KAAAFTQSARSKIEAAGGSCEKFRKQQR--GRM---RGQA-TRGNNINFG----------DFALQAL--EPSWITSRQIE
AARRAMTRYI------RRGGKIWIRVFPDKPVTMRPAETRMGSGK---------GAPEYWVAVVKP-GRIMFEI--AG--
VSEEVAREAMRLASFKLPIKTKF-LRNDSRQRRHRRVRRKV---LGTSERPRLAVFRSHKHIYVQVIDD---S--QQHTL
VAASTL-DPEI-TADL----KTG-ATCDASVKVGQLIAKR--SYLKE---------------------------------
---------------------------------------------------------------MS---AIARYIRMSPSK
VRRVLDQIRGRSYREALIILEFM---------------------------------PYRACTPVLKVLRSAVAN----A-
EHNQ-GLDPATLIVSQAFADAGPSLKRYRPRAQGRAYPIRKPTCHITVTVAEKMHVKKGDTVQVIAGR------DK-GKV
GEVISTLPKLS--KVV--VKDVNVRTKHVK----PQ--QE-GEG-GRIVNFEAPIHSSNVM-LYSTKE-------KV--A
--SRISYTF---TE--------DGKVR---MLKKTG---EVID-MGQKIHPIGFRLG--VT-QEHKSRWFA------DAS
Q--YPQLLQEDHTIRKYI--QKNLS-----NAGISDVRIERKA-D-QIDLEVLTARPGVVVGRGGAGIDSLRQGLQKEIR
INVVEVSR---VDADATLIAENIAAQLEKRVSFRRVVRQAITRAQKA-GIEGIKIQVSGRLNGAEIARTEWTREVVFPY-
-----------------------------MATNDTIADMLTRIRNSCMARHQTTEI-PSTKMTRSIAKVLQDEGFIANFE
EAG----V---G----VKKHLVVSLKYN--TKTR-------T---PTIRTLKRVSRPGLRVYKNRKELPRVLGGIGIAII
STSRGVMTDREARLQGLGGEVLCYVWMQQQKIRIRLKAFDRRLLDTSCEKIVDTANRTGATALGPIPLPTKRRIYCVLRS
PHVDKDSR-EHFETRTHRRIIDIYQPSSKTIDALMKLDLPAGVDIEVKLVKERVGVVVSNKMQKTVVVAIENRSPHPKYG
KIVVNTKRYKAHDED--NTCQEGDRVRIRETRPLSRTKRWNVVEIINKN-------------------------------
-MSRSL-KKGPFVAD-HLLVKIEKLNA---DNRKE----VIKTWSRSSTIVPQMVGHTIAVHNGRQHVPVFVNE-QMVGH
KLGEFAPTRTFRGHA------K--SDK----KAR------R-
>Arthrospira_platensis_NIES-39 Concatenation of 16 sequences
MAIRFYRPYTPSTRQHTVSEFTE-ITRS------------EP-EKSLTLSKHRLKGRNNRGVITCRH-RGGGHKKL----
YRIVDFR-R--DK-HNVPAKVAEIEYDPNRNARIALLNYV-DGEKRYILHPVGLAVGTVIVSGP-D-AP-IEVGNALPLS
KIPLGTSIHNVEMIPGKGGQMVRAAGASAQVMAK--EGDYVTLKLPSGEQRKIPARCYATIGQVGNVDARNISIGKAGRN
-RWL-----GKR-P-TVRGSVMNPVDHPHGGGEGRA-P--IGRSGPVTP---WGKPALGAKTR-NKKKRST-A-LIVRRR
--------------------------------MSV---G-ILGTKLGMTQVFDTETGK---------AIPVTVVQAGPCT
ITQVK----TEA----T--DGY--TAIQLGY-------GE--YLSH----------AEQGHLT-----------------
---SN-SPLVRHLKEYRL--------ESTDNF-----EL---GQ-EVKV--D-A-FEPGQIVDVTGISMGRGFAGNQKRN
NFRR-GPMAHGS-KNHR-LPGSIG-PGTTPG-RVYPGKKMAGRYGGKQITTRKLTIVRVDLERN----------------
----------LLLIKGS-IPGKTGGLLNIK--MVDCII-RNWDGEEVGQTTLELKVA----KE-EN-ASHIVHRALVRQQ
AAARQGTASTKTRSE--------VR-GGGRKPW---------RQKGTGRAR--------AGS---IR-SP----LW----
RGGGVIFGPK-P-RDYSVKMNRKERRLALRTAFQSRVDD-------------------IVVVEEF--VTQLP-R------
--PKTKLLV--LPEKQ--E---NVYLSGRNVEKMR-I---------------CLADSLNVYDVLAADK----IVTTANAL
AKIQEPLKTTYQETI----VPKLMEQFKYENIHQVPKVVKVTINRGLG-EASQNAKALESSVNELAIITGQKPVVTRAKK
AIAGFKIRQGMPVGVMVTLRSDRMYAFMERLIHLALPRIRDFRGISP-KSFDGRGNYSLGVKEQLIFPEID-----YDRI
DQIRGLDISIVTT-----------------------AQTDEEGRALLKEMGMPFRSRIG-K--RPIPIPAKVTLT-L---
-D-G--Q-KVTVKGPKGELSRVL--PN-E--VILSLEG-DT--LIV---KR-R--DESLVAR-QRHGLCRTLVANMVDGV
SQGFERRLEIQGVGY--RAQVQG-KN--LILN--VGYSKPVEMVP-P-E-GCSVAVE--N-NTNVIVSG-INKELVGNMA
AKIRAVR------PPEPY---KGKGIRYAGEQVRRKAGK----------MIQQQSILNVADNSGARKLMCIRVLGGGNRR
Y--GTIGDVIIAVVKDAIPN-M-------TVKKSDVVRAVIVRSRQGLRRDSGMSIRFDDNAAVIIN-QDGN-PRGTRVF
GPVARELR-DKNFTKIVSLAPEVLMR-L--QDAKPKAGS-QKRRRRLG-RGVSAGQ-GASCGKGMRGQKSRSG---G--S
TRPGF-E-GGQNPLYRRLPKLKS--FPLINVGRLVTLSSLIAA-GIITLK---------ILG--DGE-L-N-V-A-LQV-
KAAAFTQSARSKIEAAGGSCEKFRKQQR--GRM---RGQA-TRGNNINFG----------DFALQAL--EPSWITSRQIE
AARRAMTRYI------RRGGKIWIRVFPDKPVTMRPAETRMGSGK---------GAPEYWVAVVKP-GRIMFEI--AG--
VSEEVAREAMRLASFKLPIKTKF-LRNDSRQRRHRRVRRKV---LGTSERPRLAVFRSHKHIYVQVIDD---S--QQHTL
VAASTL-DPEI-TADL----KTG-ATCDASVKVGQLIAQR--SLSKG-IERVVFDRGGYIYH--GRVKALADAAREAGLE
F--------------------------------------------------------------MA-VKAIARYIRMSPLK
VRRVLDQIRGRSYREALIILEFM---------------------------------PYRACTPVLKVLRSAVAN----A-
EHNQ-GLDPATLIVSQAFADAGPSLKRYRPRAQGRAYPIRKPTCHITVTVAPKMHVKKGDTVQVIAGR------DK-GKV
GEVISTLPKLS--KVV--VRDVNVRTKHVK----PQ--QE-GEG-GRIVNFEAPIHSSNVM-LYSTKE-------KV--A
--SRVSYTF---TE--------DGKVR---MLKKTG---EVID-MGQKIHPIGFRLG--VT-QEHKSRWFA------DAG
Q--YPQLLQEDYTIRQYI--QKNLS-----NAGISDVRIERKA-D-QIDLEVLTARPGVVVGRGGTGIDSLRQGLQKEIR
INVVEVSR---VDADATLIAENIAAQLEKRVSFRRVVRQAITRAQKA-GIEGIKIQVSGRLNGAEIARTEWTREGRVPL-
-HTLRADIDYAYCTALTIYGILGVKVWVFMATNDTIADMLTRIRNSCMARHQTTEI-PSTKMTRSIAKVLQDEGFIANFE
EAG----A---G----VKKHLVVSLKYN--TKTR-------T---PTIRTLKRVSRPGLRVYKNRKELPRVLGGIGIAII
STSRGVMTDREARLQGLGGEVLCYVWMQQQKIRIRLKAFDRRLLDTSCEKIVDTANRTGATALGPIPLPTKRRIYCVLRS
PHVDKDSR-EHFETRTHRRIIDIYQPSSKTIDALMKLDLPAGVDIEVKLVKERVGVVVSNKMQKTVVVAIENRSPHPKYG
KIVVNTKRYKAHDEE--NTCQEGDRVRIRETRPLSRTKRWNVVEIINKT-------------------------------
-MSRSL-KKGPFVAD-HLLVKIEKLNA---DNRKE----VIKTWSRSSTIVPQMVGHTIAVHNGRQHVPVFVNE-QMVGH
KLGEFAPTRTFRGHA------K--SDK----KAR------R-
>Arthrospira_platensis_str._Paraca Concatenation of 16 sequences
MAIRFYRPYTPSTRQHTVSEFTE-ITRS------------EP-EKSLTLSKHRLKGRNNRGVITCRH-RGGGHKKL----
YRIVDFR-R--DK-HNVPAKVAEIEYDPNRNARIALLNYV-DGEKRYILHPVGLAVGTVIVSGP-D-AP-IEVGNALPLS
KIPLGTSIHNVEMIPGKGGQMVRAAGASAQVMAK--EGDYVTLKLPSGEQRKIPARCYATIGQVGNVDARNISIGKAGRN
-RWL-----GKR-P-TVRGSVMNPVDHPHGGGEGRA-P--IGRSGPVTP---WGKPALGAKTR-NKKKRST-A-LIVRRR
--------------------------------MSV---G-ILGTKLGMTQVFDTETGK---------AIPVTVVQAGPCT
ITQVK----TEA----T--DGY--TAIQLGY-------GE--YLSH----------AEQGHLT-----------------
---SN-SPLVRHLKEYRL--------ESTDNF-----EL---GQ-QVKV--D-A-FEPGQIVDVTGISMGRGFAGNQKRN
NFRR-GPMAHGS-KNHR-LPGSIG-PGTTPG-RVYPGKKMAGRYGGKQITTRKLTIVRVDLERN----------------
----------LLLIKGS-IPGKTGGLLNIK--MVDCII-RNWDGEEVGQTTLELKVA----KE-EN-ASHIVHRALVRQQ
AAARQGTASTKTRSE--------VR-GGGRKPW---------RQKGTGRAR--------AGS---IR-SP----LW----
RGGGVIFGPK-P-RDYSVKMNRKERRLALRTAFQSRVDD-------------------IVVVEEF--VTQLP-R------
--PKTKLLV--LPEKQ--E---NVYLSGRNVEKMR-I---------------CLADSLNVYDVLAADK----IVTTANAL
AKIQEPLKTTYQETI----VPKLMEQFKYENIHQVPKVVKVTINRGLG-EASQNAKALESSVNELAIITGQKPVVTRAKK
AIAGFKIRQGMPVGVMVTLRSDRMYAFMERLIHLALPRIRDFRGISP-KSFDGRGNYSLGVKEQLIFPEID-----YDRI
DQIRGLDISIVTT-----------------------AQTDEEGRALLKEMGMPFRSRIG-K--RPIPIPAKVTLT-L---
-D-G--Q-KVTVKGPKGELSRVL--PN-E--VILSLEG-DT--LIV---KR-R--DESLVAR-QRHGLCRTLVANMVDGV
SQGFERRLEIQGVGY--RAQVQG-KN--LILN--VGYSKPVEMVP-P-E-GCSVAVE--N-NTNVIVSG-INKELVGNMA
AKIRAVR------PPEPY---KGKGIRYAGEQVRRKAGK----------MIQQQSILNVADNSGARKLMCIRVLGGGNRR
Y--GTIGDVIIAVVKDAIPN-M-------TVKKSDVVRAVIVRSRQGLRRDSGMSIRFDDNAAVIIN-QDGN-PRGTRVF
GPVARELR-DKNFTKIVSLAPEVLMR-L--QDAKPKAGS-QKRRRRLG-RGVSAGQ-GASCGKGMRGQKSRSG---G--S
TRPGF-E-GGQNPLYRRLPKLKS--FPLINVGRLVTLSSLIAA-GIITLK---------ILG--DGE-L-N-V-A-LQV-
KAAAFTQSARSKIEAAGGSCEKFRKQQR--GRM---RGQA-TRGNNINFG----------DFALQAL--EPSWITSRQIE
AARRAMTRYI------RRGGKIWIRVFPDKPVTMRPAETRMGSGK---------GAPEYWVAVVKP-GRIMFEI--AG--
VSEEVAREAMRLASFKLPIKTKF-LRNDSRQRRHRRVRRKV---LGTSERPRLAVFRSHKHIYVQVIDD---S--QQHTL
VAASTL-DPEI-TADL----KTG-ATCDASVKVGQLIAQR--SLSKG-IERVVFDRGGYIYH--GRVKALADAAREAGLE
F--------------------------------------------------------------MA-VKAIARYIRMSPLK
VRRVLDQIRGRSYREALIILEFM---------------------------------PYRACTPVLKVLRSAVAN----A-
EHNQ-GLDPATLIVSQAFADAGPSLKRYRPRAQGRAYPIRKPTCHITVTVAPKMHVKKGDTVQVIAGR------DK-GKV
GEVISTLPKLS--KVV--VRDVNVRTKHVK----PQ--QE-GEG-GSIVNFEAPIHSSNVM-LYSTKE-------KV--A
--SRVSYTF---TE--------DGKVR---MLKKTG---EVID-MGQKIHPIGFRLG--VT-QEHKSRWFA------DAG
Q--YPQLLQEDYTIRQYI--QKNLS-----NAGISDVRIERKA-D-QIDLEVLTARPGVVVGRGGTGIDSLRQGLQKEIR
INVVEVSR---VDADATLIAENIAAQLEKRVSFRRVVRQAITRAQKA-GIEGIKIQVSGRLNGAEIARTEWTREGRVPL-
-HTLRADIDYAYCTALTIYGILGVKVWVFMATNDTIADMLTRIRNSCMARHQTTEI-PSTKMTRSIAKVLQDEGFIANFE
EAG----A---G----VKKHLVVSLKYN--TKTR-------T---PTIRTLKRVSRPGLRVYKNRKELPRVLGGIGIAII
STSRGVMTDREARLQGLGGEVLCYVWMQQQKIRIRLKAFDRRLLDTSCEKIVDTANRTGATALGPIPLPTKRRIYCVLRS
PHVDKDSR-EHFETRTHRRIIDIYQPSSKTIDALMKLDLPAGVDIEVKLVKERVGVVVSNKMQKTVVVAIENRSPHPKYG
KIVVNTKRYKAHDEE--NTCQEGDRVRIRETRPLSRTKRWNVVEIINKT-------------------------------
-MSRSL-KKGPFVAD-HLLVKIEKLNA---DNRKE----VIKTWSRSSTIVPQMVGHTIAVHNGRQHVPVFVNE-QMVGH
KLGEFAPTRTFRGHA------K--SDK----KAR------R-
>Arthrospira_sp._PCC_8005 Concatenation of 16 sequences
MAIRSYRPYTPSTRQHTVSEFTE-ITRS------------EP-EKSLTVSKHRLKGRNNRGVITCRH-RGGGHKKL----
YRIIDFR-R--DK-HNVPAKVAEIEYDPNRNARIALLNYV-DGEKRYILHPVGLAVGTVVISGP-D-AP-IEVGNALPLS
HIPLGTSIHNVEMIPGKGGQMVRAAGASAQIMAK--EGDYVTLKLPSGEQRKIPARCYATIGQVGNVDARNISIGKAGRN
-RWL-----GKR-P-TVRGSVMNPVDHPHGGGEGRA-P--IGRSGPVTP---WGKPALGAKTR-NKKKRST-A-LIVRRR
--------------------------------MSV---G-ILGTKLGMTQVFDAETGK---------AIPVTVVQAGPCT
ITQVK----TEA----T--DGY--TAIQLGY-------GE--YLSH----------AEQGHLT-----------------
---SN-SPLVRHLKEYRL--------ESTDNF-----EL---GQ-EIKV--D-T-FELGQMVDVTGISMGRGFAGNQKRN
NFRR-GPMAHGS-KNHR-LPGSIG-PGTTPG-RVYPGKKMAGRYGGKQITTRKLTIVRIDLERN----------------
----------LLLIKGS-IPGKPGGLLNIK--MVDCVI-RNWEGEEVGQTTLELKVA----KE-EN-ASHIVHRALVRQQ
AAARQGTASTKTRSE--------VR-GGGRKPW---------RQKGTGRAR--------AGS---IR-SP----LW----
RGGGVIFGPK-P-RDYSVKMNRKERRLALRTAFQSRAED-------------------IVVVEEF--VTQLP-R------
--PKTKLLV--LPEKQ--E---NVYLSGRNVAKIR-I---------------CLADSLNVYDVLAADK----IVTTANAL
AKIQEPLKTIYQETI----VPKLMEQFKYENIHQVPKVVKVTINRGLG-EASQNAKALESSVNELAIITGQKPVVTRAKK
AIAGFKIRQGMPVGVMVTLRSDRMYAFMERLIHLALPRIRDFRGISP-KSFDGRGNYSLGVKEQLIFPEID-----YDRI
DQIRGLDISIVTT-----------------------AQTDEEGRALLKEMGMPFRSRIG-K--RPIPIPAKVTLT-L---
-D-G--Q-KVTVKGPKGELSRVL--PN-E--VILSLEE-DT--LIV---KR-R--DESRVAR-QRHGLCRTLVANMVDGV
SQGFERRLEIQGVGY--RAQVQG-KN--LILN--VGYSKPVEMVP-P-E-GCSVAVE--N-NTNVIVSG-INKELVGNMA
AKIRAVR------PPEPY---KGKGIRYAGEQVRRKAGK----------MIQQQSILNVADNSGARKLMCIRVLGGGNRR
Y--GTIGDVIIAVVKDAIPN-M-------AVKKSDVVRAVIVRSRQGLRRDSGMSIRFDDNAAVIIN-QDGN-PRGTRVF
GPVARELR-DKNFTKIVSLAPEVLMR-L--QDAKPKAGS-QKRRRRLG-RGVSAGQ-GASCGKGMRGQKSRSG---G--S
TRPGF-E-GGQNPLYRRLPKLKS--FPLINVGRLVTLSSLIAA-GIITLK---------ILG--DGE-L-N-V-A-LQV-
KAAAFTQSARSKIEAAGGSCEKFRKQQR--GRM---RGQA-TRGNNINFG----------DFALQAL--EPSWITSRQIE
AARRAMTRYI------RRGGKIWIRVFPDKPVTMRPAETRMGSGK---------GAPEYWVAVVKP-GRIMFEI--AG--
VSEEVAREAMRLASFKLPIKTKF-LRNDSRQRRHRRVRRKV---LGTSERPRLAVFRSHKHIYVQVIDD---S--QQHTL
VAASTL-DPEI-TADL----KTG-ATCDASVKVGQLIAKR--SLSKG-IERVVFDRGGYIYH--GRVKALADAAREAGLE
F--------------------------------------------------------------MA--KAIARYIRMSPSK
VRRVLDQIRGRSYREALIILEFM---------------------------------PYRACTPVLKVLRSAVAN----A-
EHNQ-GLDPATLIVSQAFADAGPSLKRYRPRAQGRAYPIRKPTCHITVTVAEKMHVKKGDTVQVIAGR------DK-GKV
GEVISTLPKLS--KVV--VKDVNVRTKHVK----PQ--QE-GEG-GRIVNFEAPIHSSNVM-LYSTKE-------KV--A
--SRISYTF---TE--------DGKVR---MLKKTG---EVID-MGQKIHPIGFRLG--VT-QEHKSRWFA------DAS
Q--YPQLLQEDHTIRKYI--QKNLS-----NAGISDVRIERKA-D-QIDLEVLTARPGVVVGRGGAGIDSLRQGLQKEIR
INVVEVSR---VDADATLIAENIAAQLEKRVSFRRVVRQAITRAQKA-GIEGIKIQVSGRLNGAEIARTEWTREGRVPL-
-HTLRADIDYAYCTALTIYGILGVKVWVFMATNDTIADMLTRIRNSCMARHQTTEI-PSTKMTRSIAKVLQDEGFIANFE
EAG----V---G----VKKHLVVSLKYN--TKTR-------T---PTIRTLKRVSRPGLRVYKNRKELPRVLGGIGIAII
STSRGVMTDREARLQGLGGEVLCYVWMQQQKIRIRLKAFDRRLLDTSCEKIVDTANRTGATALGPIPLPTKRRIYCVLRS
PHVDKDSR-EHFETRTHRRIIDIYQPSSKTIDALMKLDLPAGVDIEVKLVKERVGVVVSNKMQKTVVVAIENRSPHPKYG
KIVVNTKRYKAHDED--NTCQEGDRVRIRETRPLSRTKRWNVVEIINKN-------------------------------
-MSRSL-KKGPFVAD-HLLVKIEKLNA---DNRKE----VIKTWSRSSTIVPQMVGHTIAVHNGRQHVPVFVNE-QMVGH
KLGEFAPTRTFRGHA------K--SDK----KAR------R-
>Crocosphaera_watsonii_WH_0003 Concatenation of 16 sequences
MGIRTYRPYTPGTRQAAVSDFSE-ITKS------------KP-EKSLTKYKHNKKGRNNRGVITSRH-RGGGHKRL----
YRIIDFK-R--NK-YDIPATVTSIEYDPNRNARIALLIYE-DGEKRYILAPAGIQVGTEVISGE-N-SP-FEIGNALPLY
KIPLGTEVHNVELIAGKGGQMVRAAGAAAQVVAK--EGNYVTLRLPSKEVRMVRKECYATIGRVGNIEARNIKLGKAGRS
-RHR-----GRR-P-HVRGSVMNPVDHPHGGGEGRA-P--VGRSGPMTP---WGKPALGAKTR-NKKKASS-R-LIVRRR
-----------------------------------------------MTQIFEEESGL---------AIPVTVVQAGPCT
ITQIK----TTE----T--DGY--SAVQLGY-------LE--ALTK----------PELGHLK-----------------
---VN-ASPLRHLKEYRV--------EDTASY-----QL---GE-AVKA--D-I-FSTGDLVDVSGTSMGRGFAGYQKRH
NFKR-GNMTHGS-KNHR-LPGSTG-AGTTPG-RVYPGKKMAGQYGAAKTTTRKLTVVRVDTERN----------------
----------LLLIKGA-VPGKPGGLLNIT--MVDCNV-KNWQGEEVGQATLELKVA----KE-ES-ASHLLHRAVVRHL
ANARQGNASSKTRAE--------VR-GGGRKPW---------RQKGTGRAR--------AGS---IR-SP----LW----
RGGGVIFGPK-P-RDFSKKMNRKERRLALRTAIASRVED-------------------MIVVENF--TEQLP-Q------
--PKTKLVL--LEAG---D---NIYLSARNLCFVK-I---------------LRADSLNVYDLLNADK----IVITSESL
SKIQERLKIFYQETI----VPKLQQQFSYTNIHQVPKVIKITVNRGLG-EASQNAKALESSISELETITGQKPVVTRAKK
AIAGFKIREGMPVGVMVTLRSEKMYAFLDRLINLALPRIRDFRGISP-KSFDGRGNYSLGVREQLIFPEID-----YDTI
DQIRGMDVSIITT-----------------------ANSDEEGRALLKEMGMPFRSRIG-K--KPIPLPNKVTID-I---
-K-G--Q-HIAVKGPKGSLELDL--PS-K--VSVKQEG-EN--VVV---TT-D--DDSRTAR-ERHGLSRTLVANMVEGV
SKGFEKRLSIQGVGY--RAQAQG-TK--LTLN--VGYSNPVEMTM-P-K-GVNVKVE--N-NTMVTVSG-INKEVVGNTA
ATIRAVR------PPEPY---KGKGIRYVDEFVRRKAGK-----------------------------MCLRVLGTGNCT
Y--GKIGDKIIAVVKDALPN-M-------PVKRSEIVTAVIVRTRQPVNRASGMTIRFDDNAAVIIN-ADGN-PRGTRVF
GPVARELR-DKSYTKIVSLAPEVLMR-I--HEVTPQKGS-TKRRRRIG-RGISAGQ-GASGGFGMRGQKSRSG---T--G
TKAGF-E-GGQMPLYRRVPKLKH--FPLINVSKLVTLESLMEV-GLITLK---------VLG--NGE-L-S-V-A-LTV-
KAAGFTKSAKAKIEAAGGSCQKFRKQQR--GRM---RGLA-RRGSTLNFG----------DYGLQAT--EPCWITSRQIE
AARRAMTRYI------KRGGKVWIRIFPDKPVTMRAAETRMGSGK---------GSPEYWVAVVKP-GRIMFEL--SG--
VEEPVAREAMRLAAQKLPIKTKF-VRRESLKRRHRRIRKKV---SGTPDCPRLAVFRSNHHIYAQIIDD---V--AQHTL
AAASTL-DPDL-KKSV----SSG-ATCEASAAVGKLVAER--GKAKG-IEQVVFDRGGNIYH--GRVKALAEAAREAGLQ
F--------------------------------------------------------------MA--KAIARYIRMSPFK
VRRVLDQIRGRSYREALIILEFM---------------------------------PYRACEPILKLLRSAVAN----A-
EHNQ-GLDPGSLVVSKAYADGGPGLRRYRPRAQGRAYQIRKPTCHITIAVAPKMHVKKGDTIQVISGR------DK-GKV
GEITQTLPKTG--QVV--VKGVNVRTKHVK----PQ--QE-GES-GQISTFEAPIHSSNVM-LYSTKE-------QV--A
--SRISYTF---TE--------EGKVR---MLKKTG---EIID-MGQKIHPIGFRLG--IT-KEHKSCWYA------DKR
R--YPELLQEDLVVREYI--EKNLS-----NAGIADIRIERKA-D-QIDLAIHTARPGVVVGRGGSGIEQLRTGLQKAIR
INVIEVAR---VDADAALIAEYIGQQLERRVSFRRVVRQAIQRAQRA-EVKGIKIQVGGRLNGAEIARSEWVREGRVPL-
-HTLRADIDYCYRTAQTIYGILGIKVWIFMATNDTISDMLTRIRNACAVRHPTTIV-PTTRMTRSIAKVLQEEGFIEGFE
EAG----E---G----VKKHLVISLKYK--SRGR-------Q---PIINTLKRVSKPGLRVYSNRKDLPRVLGGIGIAII
STSKGIMTDREARRQNVGGEVLCYVWMAQQKIRIRLKAFDRRLLDTSCEKIVDTANRTDATAIGPIPLPTKRRIYCVLRS
PHVDKDSR-EHFETRTHRRIIDIYQPSSKTIDALMKLDLPAGVEIEVKLVKERVGVVVSTKMDKTAVVAVENRSPHPKYR
KIVVKTKKFKAHDPE--NKCQEGDRVRIRETRPLSKTKRWEIKDILTAH-------------------------------
-MSRSL-KKGPFIAD-SLLSKIEKLNE---KGDKQ----VIKTWSRASTIIPAMIGHTIAVHNGRQHVPIFISE-QMVGH
KLGEFAPTRTFRGHS------K--SDK----KAR------R-
>Crocosphaera_watsonii_WH_8501 Concatenation of 16 sequences
MGIRTYRPYTPGTRQAAVSDFSE-ITKS------------KP-EKSLTKYKHNKKGRNNRGVITSRH-RGGGHKRL----
YRIIDFK-R--NK-YDIPATVTSIEYDPNRNARIALLIYE-DGEKRYILAPAGIQVGTEVISGE-N-SP-FEIGNALPLY
KIPLGTEVHNVELIAGKGGQMVRAAGAAAQVVAK--EGNYVTLRLPSKEVRMVRKECYATIGRVGNIEARNIKLGKAGRS
-RHR-----GRR-P-HVRGSVMNPVDHPHGGGEGRA-P--VGRSGPMTP---WGKPALGAKTR-NKKKASS-R-LIVRRR
--------------------------------MSV---G-LLGTKLGMTQIFEEESGL---------AIPVTVVQAGPCT
ITQIK----TTE----T--DGY--SAVQLGY-------LE--ALTK----------PELGHLK-----------------
---VN-ASPLRHLKEYRV--------EDTASY-----QL---GE-AVKA--D-I-FSTGDLVDVSGTSMGRGFAGYQKRH
NFKR-GNMTHGS-KNHR-LPGSTG-AGTTPG-RVYPGKKMAGQYGAAKTTTRKLTVVRVDTERN----------------
----------LLLIKGA-VPGKPGGLLNIT--MVDCNV-KNWQGEEVGQATLELKVA----KE-ES-ASHLLHRAVVRHL
ANARQGNASSKTRAE--------VR-GGGRKPW---------RQKGTGRAR--------AGS---IR-SP----LW----
RGGGVIFGPK-P-RDFSKKMNRKERRLALRTAIASRVED-------------------MIVVENF--TEQLP-Q------
--PKTKLVL--LEAG---D---NIYLSARNLCFVK-I---------------LRADSLNVYDLLNADK----IVITSESL
SKIQERLKIFYQETI----VPKLQQQFSYTNIHQVPKVIKITVNRGLG-EASQNAKALESSISELETITGQKPVVTRAKK
AIAGFKIREGMPVGVMVTLRSEKMYAFLDRLINLALPRIRDFRGISP-KSFDGRGNYSLGVREQLIFPEID-----YDTI
DQIRGMDVSIITT-----------------------ANSDEEGRALLKEMGMPFRSRIG-K--KPIPLPNKVTID-I---
-K-G--Q-HIAVKGPKGSLELDL--PS-K--VSVKQEG-EN--VVV---TT-D--DDSRTAR-ERHGLSRTLVANMVEGV
SKGFEKRLSIQGVGY--RAQAQG-TK--LTLN--VGYSNPVEMTM-P-K-GVNVKVE--N-NTMVTVSG-INKEVVGNTA
ATIRAVR------PPEPY---KGKGIRYVDEFVRRKAGK----------MIQQQTYLNVADNSGARKLMCLRVLGTGNCT
Y--GKIGDKIIAVVKDALPN-M-------PVKRSEIVTAVIVRTRQPVNRASGMTIRFDDNAAVIIN-ADGN-PRGTRVF
GPVARD------------------MR-I--HEVTPQKGS-TKRRRRIG-RGISGGQ-GASGGFGMRGQKSRSG---T--G
TKAGF-E-GGQMPLYRRVPKLKH--FPLINVSKLVTLESLMEV-GLITLK---------VLG--NGE-L-S-I-A-LTV-
KAAGFTKSAKAKIEAAGGSCQKFRKQQR--GRM---RGLA-RRGSTLNFG----------DYGLQAT--EPCWITSRQIE
AARRAMTRYI------KRGGKVWIRIFPDKPVTMRAAETRMGSGK---------GSPEYWVAVVKP-GRIMFEL--SG--
VEEPVAREAMRLAAQKLPIKTKF-VRRESLKRRHRRIRKKV---SGTPDCPRLAVFRSNHHIYAQIIDD---V--AQHTL
AAASTL-DPDL-KKSV----SSG-ATCEASAAVGKLVAER--GKAKG-IEQVVFDRGGNIYH--GRVKALAEAAREAGLQ
F--------------------------------------------------------------MA--KAIARYIRMSPFK
VRRVLDQIRGRSYREALIILEFM---------------------------------PYRACEPILKLLRSAVAN----A-
EHNQ-GLDPGSLVVSKAYADGGPGLRRYRPRAQGRAYQIRKPTCHITIAVAPKMHVKKGDTIQVISGR------DK-GKV
GEITQTLPKTG--QVV--VKGVNVRTKHVK----PQ--QE-GES-GQISTFEAPIHSSNVM-LYSTKE-------QV--A
--SRISYTF---TE--------EGKVR---MLKKTG---EIID-MGQKIHPIGFRLG--IT-KEHKSCWYA------DKK
R--YPELLQEDLVVREYI--EKNLS-----NAGIADIRIERKA-D-QIDLAIHTARPGVVVGRGGSGIEQLRTGLQKAIR
INVIEVAR---VDADAALIAEYIGQQLERRVSFRRVVRQAIQRAQRA-EVKGIKIQVGGRLNGAEIARSEWVREGRVPL-
-HTLRADIDYCYRTAQTIYGILGIKVWIFMATNDTISDMLTRIRNACAVRHPTTIV-PTTRMTRSIAKVLQEEGFIEGFE
EAG----E---G----VKKHLVISLKYK--SRGR-------Q---PIINTLKRVSKPGLRVYSNRKDLPRVLGGIGIAII
STSKGIMTDREARRQNVGGEVLCYVWMAQQKIRIRLKAFDRRLLDTSCEKIVDTANRTDATAIGPIPLPTKRRIYCVLRS
PHVDKDSR-EHFETRTHRRIIDIYQPSSKTIDALMKLDLPAGVEIEVKLVKERVGVVVSTKMDKTAVVAVENRSPHPKYR
KIVVKTKKFKAHDPE--NKCQEGDRVRIRETRPLSKTKRWEIKDILTAH-------------------------------
-MSRSL-KKGPFIAD-SLLSKIEKLNE---KGDKQ----VIKTWSRASTIIPAMIGHTIAVHNGRQHVPIFISE-QMVGH
KLGEFAPTRTFRGHS------K--SDK----KAR------R-
>Cyanobacterium_UCYN-A Concatenation of 16 sequences
MGIRSYRPYTPGTRQATVSDFAE-ITKR------------KP-EKSLTKYKHNKKGRNNRGVITSRH-RGGGHKRL----
YRIIDFR-R--DK-YDIPAKVVAIEYDPNRNARLALLFYQ-DGEKRYILAPLGVTVGATLISGE-N-SP-YEIGNALPLH
KIPLGSEVHNVELVPGKGGQMVRSAGAVAQLVAK--DGNYVTLKLPSKEVRMVRRECYATMGRVGNIEARNITLGKAGRT
-RHL-----GRR-P-HVRGSVMNPVDHPHGGGEGRA-P--IGRSGPMTP---WGKPALGAKTR-NKNKASS-R-LIIRRR
--------------------------------MAI---G-LLGTKLGMTQIFDDETGA---------AIPVTVMKVGPCT
ITQIK----TSD----T--DGY--NAIQIGY-------SE--ALVK----------PELGHLK-----------------
---AG-ASPLRHLKEYRV--------DDIQPY-----QL---GE-TVNV--D-L-FNTGDLVDVTGTSMGRGFAGYQKRH
NFKR-GNMTHGS-KSHR-LPGSTG-AGTTPG-RVYPGKKMAGQYGASKVTTRRLKVVQIDAECN----------------
----------LLLIKGA-IPGKPGGLLNIT--MVDCNV-KNWQGELVGQVTLNLKVA----KE-ES-SAHLLHRAVVRHL
ANARQGNACSKTRAE--------VR-GGGRKPW---------RQKGTGRAR--------AGS---IR-SP----LW----
RGGGVIFGPK-P-RDFSLKMNRKERRLALRTAISSRIED-------------------LIIVKDF--IEQFP-D------
--PKTKLIL--LETD---N---NIYLSVRNLSYVK-I---------------LRADSLNIYDLLNADK----IVMTSEAL
VKIQERLKTIYQETI----VVKLKQQFNYTNVHQVPKVLKVNINRGLG-EASQNAKALESSIREFEIITGQKPIITRAKT
AIAGFKIREGMPVGVMVTLRSEKMYSFLDRLINIALPRIRDFRGISP-KSFDGRGNYSLGIREQLIFPEID-----YDTI
DQIRGMDVSIITT-----------------------AQTDEEGRALLKEMGMPFRSRIG-K--RPITLPDKVTID-I---
-K-G--Q-YITVKGPKGSLEREL--PS-R--VQLNKEG-ET--LMV---QR-Q--DDSLISR-ERHGLCRTLVANMVHGV
SAGFEKRLSIQGVGY--RAQAKG-TK--LTLN--VGYSKPVEIAM-P-N-GINVAVE--N-NTLVIISG-IDKEIVGNIA
AKIRAVR------PPEPY---KGKGIRYLNEFVVRKAGK----------MIQQQTYLNVADNSGARKLMCLRVLGTGNCR
Y--GAIGDQIVAVVKDAIPN-M-------PVKRSDIVKAVIVRTRQAINRENGMSIRFDDNAAVIIN-PDGN-PKGTRVF
GPVARELR-DKSYTKIVSLAPEVLMR-I--HNLSPQEGS-TKRRRRVG-RGISAGQ-GASGGFGMRGQKSRSG---T--G
TKAGF-E-GGQMPLYRRVPKLKH--FPLINVSKLVDLDSLMQQ-RIVTLK---------ILG--DGE-L-N-V-A-LMV-
KAAAFTKSAQRKIESAGGSCQKFRKQQR--GRM---RGLA-YRGSTLNFG----------EYALQAI--EPCWITARQIE
AARRAMTRYI------RRGGKIWIRIFPDKPVTMRAAETRMGSGK---------GSPEYWVAVVKP-GRIMFEL--SG--
VTEPIAREAMRLAAQKLPIKTKF-IRRESLKRRHQRIRKKV---SGTSNCPRLAVFRSNQHIYAQIIDD---I--KQHTL
AAASTL-EPGL-KEAA----ASS-SSCEASSAVGKLVAER--LIAKG-IEQVVFDRGGNLYH--GRVKALAEAAREAGLK
F--------------------------------------------------------------MA--KAISKYIRMSPFK
VRRVLDQIRGRSYREALIILEFM---------------------------------PYKACEPIIKLLRSAVAN----A-
EHNK-GLDPATLFISKAYADGGPSLKRFRPRAQGRAYQIRKPTCHITIAVASKMHVKVGDNIQVISGK------DK-GKI
GEITKIFPKTS--QVI--IKGTNVKTKHVK----PQ--QE-GES-GQITTFEAPIHSSSVM-LYSSKK-------QV--A
--SRINYTL---NE--------AGKVR---ILKKTG---EIID-MGQKIHPIGFRLG--IT-KEHKSRWYA------DKR
R--YPELLQEDLAVRKHI--EKNLS-----NAGIADIRIERKA-D-QIDLAIHTARPGVVVGRGGSGIEQLRTALQKNIR
INVIEVSR---VDADAALIAEYITQQLERRVSFRRVVRQAIQRAQRA-EVKGIKIQVGGRLNGAEIARSEWVREGRVPL-
-HTLRADIDYSYRTAQTTYGILGVKVWVFMAPNDTISDMLTRIRNACAVRHPTTKV-PTTRMTRSIAQVLKEEGFIQSFE
EMG----E---G----VQKHLVISLKYK--ARGR-------Q---PIINTLRRVSKPGLRVYSHRKDLPRVLGGIGVAII
STSKGIMTDREARRQNVGGEVLCYIWMAQQKIRIRLKAFDRRLLDTSCEKIVDTANRTDAIAVGPIPLPTKKRIYCVLRS
PHVDKDSR-EHFETRTHRRIIDIYQPSSKTIDALMKLDLPAGVEIEVKLVKEKVGVVVSAQMDKTIVVAVENRSPHPKYG
KIIVKTKKFKAHDQE--NKCQ---RRR-----------------------------------------------------
-MSRSL-KKGPFISD-SLLTKIEKLNE---KGDKQ----VIRTWSRASTIVPVMIGHTIAVHNGKQHIPVFISE-QMVGH
KLGEFSPTRTFRGHA------K--SDK----KSG------RR
>Cyanobium_sp._PCC_7001 Concatenation of 16 sequences
MAIRNYRPTTPGTRTRVASDFTE-VTGR------------GR-ERGLVVAKHRRKGRNNRGVITCRH-RGGGHKRL----
YRLVDFR-R--DK-HGVVAKVAAIHYDPHRNARLALLFYA-DGEKRYILAPAGIEIGQQVVSGP-E-SP-IETGNALPLS
AIPLGSSVHNVELYAGRGGQMVRTAGASAQVMAK--EGDYVALKLPSTEVRLVRRECYATLGEVGNSEVRNTSLGKAGRK
-RWL-----GRR-P-EVRGSVMNPCDHPHGGGEGRA-P--IGRSGPVTP---WGKPALGLKTR-KRNKPSN-R-FVLRKR
------------------------------------------GGRDSMSQFFD-EAGK---------SIPVTVIEAGPCR
ITQIK----STG----T--DGY--NAVQLGF-------GD--LVNK----------PAQGHLA-----------------
---SG-EELLRHLKEYRV--------DSLDGL-----EL---GG-AVTV--A-A-FEPGQKVDVSGDTMGRGFAGYQKRH
GFSR-GPMTHGS-KNHR-EPGSTG-AGTTPG-RVYPGKRMAGRYGGKQTTTRGLVILKVDTERN----------------
----------LLVVKGS-VPGKPGALLNIR--MAHCVI-RDWQGKEAGKADLDLKVA----KE-SS-ATDLVHRAVVRQL
AHARQGTASTLTRAE--------VA-GGGRKPY---------KQKGTGRAR--------QGS---IR-TP----LR----
PGGGVVFGPK-P-RSYALAMNRKERRLALRTALMSRVED-------------------ITVVKGF--GAGLD-T------
--PKTKLVI--LDNAS--E---AVRKSVRNLEKVK-L---------------IAADQLNVFDLLHANK----LVVSEEAL
AKIQESLKQRYRETI----QPKLLKDLNLSNVHEVPKVVKVTVNRGLG-EAAQNAKALEASIAELATITGQKVVVTRAKK
AIAGFKIRQGMPIGVAVTLRGERMYAFLERLIHLALPRIRDFRGVSP-KSFDGRGNYTLGIREQIIFPEIS-----FDKI
DAIRGMDVTIVTS-----------------------ARNDEEGRALLREMGMPFR-------------PDKVTVS-L---
-S-G--L-AVTVKGPKGELSRTL--PE-G--VSVAQEG-ST--IVV---SP-T--SESRRSR-ERHGLCRTLVANMVEGV
SQGYTRKLEIVGVGY--RAAVQG-KK--LVVS--AGYSHPVEMVP-P-D-GVTFTVE--G-TTTVLVSG-ADKELVGNEA
AKVRAIR------PPEPY---KGKGIKYAGERILRKAGK----------MIQQETFLNVADNSGAKRIQCIRVLGT-NRR
Y--AHVGDVIVAAVKDAMPN-M-------GVKKSDVVKAVVVRTKATLRRDTGNAIRFDDNAAVILG-NENN-PKGTRVF
GPVARELR-ERNFTKIVSLAPEVIMS-I--QSLQANPGA-RRRKLRKG-RGIAAGQ-GASCGFGMRGQKSRSG---R--P
TRPGF-E-GGQMPLYRRVPKLKH--FELVNVARLVNLDTLVKQ-GIVTLK---------VLG--NGD-L-S-V-K-LTV-
QASAFTASARAKIEAAGGSCD---------------RGVA-TRGNTIAFG----------EFALQAQ--ECGWITSRQIE
ASRRAMTRYV------KRGGKIWIRIFPDKPVTMRPAETRMGSGK---------GNPEFWVAVIKP-GRILFEM--GGAD
ITPEIAREAMRLAQYKLPVKTKF-LRKEQTQKRHRRLRRHL---TGTAERPRLAVFRSNNHIYAQVIDD---A--AQSTL
CSASTV-DKEL-RPSV----TAA-GTCEASVAVGQLVAKR--ALAKG-ISQVVFDRGGNLYH--GRVKALADAAREAGLQ
F--------------------------------------------------------------MA---AHGRYIRGSVSK
VRRVLDQIRGRTYREALIMLEFM---------------------------------PYRSTGPITKVLRSAVAN----A-
EHNL-GMDPASLVVTTASADMGPSMKRYRPRAQGRAYAIKKQTCHISIAVAPKMRIKKGDTVQVIAGK------DK-GKT
GEVLRTLPYEN--RVV--VQGINLRTRHVK----PT--QE-GET-GRIVTEEASLHASNVM-LFSTSK-------NV--A
--SRVEIVV---ES--------DGKKR---RLKKTG---EILD-MGHKIHPTGLRLG--IT-QDHRSRWYA------PSK
T--YPTLLQEDDRIRKFI--HKKYG-----AAGISDVLIARKA-D-QLEVELKTARPGVLVGRQGSGIEDLRNGIQKTVR
INVVEVER---VDADAFLLAEYIAQQLEKRVAFRRVIRMAVQRAQRA-GVLGLKIQVSGRLNGAEIARTEWTREGRVPL-
-HTLRADIDYATKLASTTYGVLGIKVWVFMANHDPISDMLTRIRNASEKRHETTRI-PASRLLRSIATVLQQEGFIAGIS
EEG----E---G----VQKHLVVELKYS--GKHR-------Q---PTIRSVQRVSKPGLRIYKNNRQLPKVLGGLGVAII
STSKGVMSDRDARKQGVGGEVLCYVYMAQQKIRIRLKAFDRRMLDLSCEKIIETADHTAATAIGPIPLPTKRKIYCVLRS
PHVDKDSR-EHFETRTHRRIIDIYSPSAKTIDALMKLDLPSGVDIEVKLLKERVGTVVSDKMDKTVVVAVENRFPHPIYQ
KTVSRTKRYKAHDED--NSCKVGDRVRITETRPLSRTKRWTVAEVLNTS-------------------------------
-MGRSL-KKGPFVAD-SLLRKVEKQNA---ANDKT----VIKTWSRASTILPMMIGHTIAVHNGKSHVPVYVTE-QMVGH
KLGEFAPTRTFRGHI------K---DK----KGG------R-
>Cyanothece_sp._ATCC_51472 Concatenation of 16 sequences
MGIRTYRPYTPGTRQASVSDFAD-ITKP------------KP-EKSLTTYKHNKKGRNNRGVITSRH-RGGGHKRL----
YRIVDFK-R--DK-YGVPAKVAAIEYDPNRNARIALLFYQ-DGEKRYILAPAGITVGTEVISGE-D-SP-FEVGNALPLY
KIPLGTEVHNIELVAGKGGQMVRAAGAAAQVVAK--EGDYVTLRLPSKEVRMVRKECYATIGRVGNTEARNIKLGKAGRT
-RHL-----GRR-P-HVRGSVMNPVDHPHGGGEGRA-P--VGRSGPMTP---WGKPALGAKTR-NKKKASS-R-LIVRRR
--------------------------------MAV---G-LLGTKLGMTQIFEEESGL---------AIPVTVVQAGPCT
ITQIK----TAE----T--DGY--SAIQIGY-------LE--ALTK----------PELGHLK-----------------
---VE-ASPLRHLKEYRV--------DDTATY-----TL---GE-AVKA--D-I-FNAGDLVDIAGTSMGRGFAGYQKRH
NFKR-GSMTHGS-KNHR-LPGSTG-AGTTPG-RVYPGKKMAGQYGAVKTTTRHLQVVRVDAERN----------------
----------LLLIKGA-VPGKPGGLLNIT--MVDCNV-KNWQGEEVGQTTLELKVA----KD-ET-ASHLLHRAVVRHL
ANARQGNASTKTRAE--------VR-GGGRKPW---------RQKGTGRAR--------AGS---IR-SP----LW----
RGGGVIFGPK-P-RDFSLKMNRKERRLALRTAIGSRVED-------------------MIVVENF--AEQLP-Q------
--PKTKALV--LVETD--A---NIYLSARNLCHVK-I---------------LRADSLNVYDLLDADK----IVITSEAI
SKIQERLKTFYQETI----VPKLQQQFSYSNIHQVPKIAKITINRGLG-EASQNAKALESSISELETITGQKPVVTRAKK
AIAGFKIREGMPVGVMVTLRSEKMYAFLDRLINLALPRIRDFRGISP-KSFDGRGNYSLGIREQLIFPEID-----YDTI
DQIRGMDVSIITT-----------------------AQTDEEGRALLKEMGMPFRSRIG-K--KPIPLPNKVTID-I---
-K-G--Q-HIAVKGPKGSLELDL--PS-E--VTVNQEG-ET--VEV---QR-V--DDSRTAR-ERHGLFRTLVANMIQGV
SQGFEKRLNIQGVGY--RAQAQG-SK--LTLN--VGYSKPVEMTM-P-Q-GINVAVE--N-NTQVVVSG-IDKEI-----
-------------------------------------------------MIQQQTYLNVADNSGARKLMCLRVLGTGNCR
Y--GEIGDKIVAVVKDALPN-M-------PIKRSDIVTAVIVRTRQPVNRASGMSIRFDDNAAVIIN-ADGN-PRGTRVF
GPVARELR-DKSYTKIVSLAPEVLMR-I--HEVNPQKGS-TKRRRRIG-RGISAGQ-GASGGFGMRGQKSRSG---T--G
TKAGF-E-GGQMPLYRRVPKLKH--FPLINVGKLVTLESLMEV-GLITLK---------VLG--NGE-L-T-V-P-LTV-
RAPKFTASAKAKIESAGGSCQKFRKQQR--GRM---RGLA-HRGSTLNFG----------EYALQAT--EPSWITSRQIE
AARRAMTRYI------KRGGKIWIRVFPDKPVTMRAAETRMGSGK---------GSPEYWVAVVKP-GRIMFEL--SG--
VAEPVAREAMRLAAQKLPIKTKF-IRKESLKRRHRRIRRKV---SGTPDCPRLAVFRSNHHIYAQIIDD---V--AQHTL
AAASTL-EPDL-RNSL----SSG-ATCEASAAVGKLVAER--GMAKG-IEQVVFDRGGNLYH--GRVKALADAAREAGLQ
F--------------------------------------------------------------MA--KAIARYIRMSPFK
VRRVLDQIRGRSYREALIILEFM---------------------------------PYRACEPILKLLRSAVAN----A-
EHNQ-GLDPTTLVVSQAYADGGPSLRRYRPRAQGRAYQIRKPTCHITIAVAPKMHVKTGDTIQVISGR------DK-GKV
GEVLKTIPTTS--EVV--VKGVNVKTKHVK----PQ--QE-GES-GQIATFEAPIHSSNVM-LYSTKE-------QV--A
--SRISYTF---TE--------EGKVR---MLKKTG---EIIDSMGQKIHPIGFRLG--VT-KEHKSCWYA------DKR
R--YPELLQEDLAIRQHV--EKNLS-----NAGIADIRIERKA-D-QIDLAIHTARPGVVVGRGGSGIEQLRTGLQQTIR
INVIEVSR---VDADAALIAEYITQQLERRVSFRRVVRQAIQRAQRA-EVKGIKIQVGGRLNGAEIARTEWVREGRVPL-
-HTLRADIDYAYRTAQTIYGILGVKVWVFMAPNDIISDMLTRIRNACAVRHPTTVV-PTTKMTRSIAQVLKEEGFIEGFE
EVG----E---G----VKKHLVISLKYK--SRGR-------Q---PIINTLQRVSKPGLRVYSNRKDLPRVLGGIGIAII
STSKGIMTDREARRQNVGGEVLCYVWMAQQKIRIRLKAFDRRLLDTSCEKIVDTANRTDATAIGPIPLPTKRRIYCVLRS
PHVDKDSR-EHFETRTHRRIIDIYQPSSKTIDALMKLDLPAGVEIEVKLVKERVGVVVSTKMDKTAVVAVENRSPHPKYG
KIVVKTKKFKAHDPE--NQCQEGDRVRIRETRPLSKTKRWEIKTILTAH-------------------------------
-MSRSL-KKGPFIAD-SLLTKIEKLNE---KGDKQ----VIKTWSRASTIIPAMIGHTIAVHNGKQHVPIFISE-QMVGH
KLGEFAPTRTFRGHS------K--GDK----KAR------R-
>Cyanothece_sp._CCY0110 Concatenation of 16 sequences
MGIRTYRPYTPGTRQASVSDFAD-ITKR------------KP-EKSLTTYKHNKKGRNNRGVITSRH-RGGGHKRL----
YRIVDFK-R--DK-YGVPAKVAAIEYDPNRNARIALLFYA-DGEKRYILAPAGITVGTEVVSGE-D-SP-FEVGNALPLY
KIPLGTEVHNVELVAGKGGQMVRAAGAAAQVVAK--EGDYVTLRLPSKEVRMVRKECYATIGRVGNTEARNIKLGKAGRT
-RHL-----GRR-P-HVRGSVMNPVDHPHGGGEGRA-P--VGRSGPMTP---WGKPALGAKTR-NKKKASS-R-LIVRRR
--------------------------------MAV---G-LLGTKLGMTQIFEEESGL---------AIPVTVVQAGPCT
ITQIK----TAE----T--DGY--TAIQIGY-------LE--NLTK----------PELGHLK-----------------
---AE-ASPLRHLKEYRV--------EDTASY-----TL---GE-AVKA--D-I-FNAGDLVDIAGTSMGRGFAGYQKRH
NFKR-GSMTHGS-KNHR-LPGSTG-AGTTPG-RVYPGKKMAGQYGAVTTTTRHLEVVKVDAERN----------------
----------LLLIRGA-VPGKPGGLLNIT--MVDCNV-KNWQGEEVGQATLELKVA----KD-ET-ASHLLHRAVVRHL
ANARQGTASSKTRAE--------VR-GGGRKPW---------RQKGTGRAR--------AGS---IR-SP----LW----
RGGGVIFGPK-P-RDFGLKMNRKERRLALRTAIGSRAED-------------------MIVVENF--AEQLP-Q------
--PKTKLVL--VETD---E---NIYLSARNICYLK-I---------------MRADSLNVYDLLDADK----IVITSEAL
TKIQERLKTFYQDTI----VPKLQQQFSYSNIHQVPKVAKITINRGLG-EASQNAKALESSISELETITGQKPVVTRAKK
AIAGFKIREGMPVGVMVTLRSEKMYAFLDRLINLALPRIRDFRGISP-KSFDGRGNYSLGIREQLIFPEID-----YDTI
DQIRGMDVSIITT-----------------------AQTDEEGRALLKEMGMPFRSRIG-K--KPIPLPNKVTID-I---
-K-G--Q-HIAVKGPKGSLELDL--PS-Q--VTVNQDG-ET--ILV---QR-V--DDSRVAR-ERHGLFRTLVSNMIEGV
SKGFEKRLSIQGVGY--RAQAQG-TK--LTLN--VGYSKPVEMTM-P-K-GINVAVE--N-NTQVVVSG-IDKEIVGNIA
AKIRGVR------PPEPY---KGKGIRYQDEYVRRKAGK----------MIQQQTYLNVADNSGARKLMCLRVLGTGNCR
Y--GEIGDKIVAVVKDALPN-M-------PIKRSDIVTAVIVRTRQPVNRASGMSIRFDDNAAVIIN-ADGN-PRGTRVF
GPVARELR-DKSYTKIVSLAPEVLMR-I--HEVNPQKGS-TKRRRRIG-RGISAGQ-GASGGFGMRGQKSRSG---T--G
TKAGF-E-GGQMPLYRRVPKLKH--FPLINVGKLVTLESLMEV-GLITLK---------VLG--DGE-L-T-V-A-LTV-
KAAAFTKSAKAKIESAGGNCQKFRKQQR--GRM---RGLA-HRGSTLNFG----------EYALQAT--EPSWITARQIE
AARRAMTRYI------KRGGKIWIRVFPDKPVTMRAAETRMGSGK---------GSPEYWVAVVKP-GRIMFEL--SG--
VSEPIAREAMRLAAQKLPIKTKF-IRKESLKRRHRRIRRKV---SGTPDCPRLAVFRSNHHIYAQIIDD---V--AQHTL
AAASTL-EPDL-RNSL----SSG-ATCEASAQVGKLVAER--GMAKG-IEQVVFDRGGNLYH--GRVKALAEAAREAGLQ
F--------------------------------------------------------------MA--KAVARYIRMSPFK
VRRVLDQIRGRSYREALIILEFM---------------------------------PYRACEPILKLLRSAVAN----A-
EHNQ-GLDPATLVVSKAYADGGPSLRRYRPRAQGRAYQIRKPTCHITIAVAPKMHVKKGDTIQVISGR------DK-GKV
GEVIKTMPQTS--QIV--VQGVNVRTKHVK----PQ--QE-GES-GQIATFEAPIHSSNVM-LYSTKE-------QV--A
--SRISYTF---TE--------EGKVR---MLKKTG---EVID-MGQKIHPIGFRLG--VT-KEHKSCWYA------DKR
R--YPELLQEDLAIRQYV--EKNLS-----NAGIADIRIQRKA-D-QIDLAIHTARPGVVVGRGGSGIEQLRTGLQQTIR
INVIEVSR---VDADAALIAEYITQQLERRVSFRRVVRQAIQRAQRA-EVKGIKIQVGGRLNGAEIARSEWVREGRVPL-
-HTLRADIDYAYRTAQTIYGILGVKVWVFMAPNDIISDMLTRIRNACAVRHPTTVV-PTTKMTRSIAKVLQEEGFIEGFE
EVG----E---G----VKKHLVLSLKYK--SRGR-------Q---PIINTLQRVSKPGLRVYSNRKDLPRVLGGIGIAII
STSKGIMTDREARRQNVGGEVLCYVWMAQQKIRIRLKAFDRRLLDTSCEKIVDTANRTDATAIGPIPLPTKRRIYCVLRS
PHVDKDSR-EHFETRTHRRIIDIYQPSSKTIDALMKLDLPAGVEIEVKLIKERVGVVVSTKMDKTAVVAVENRSPHPKYG
KIVVKTRKFKAHDPE--NQCQEGDRVRIRETRPLSKTKRWEIKTILTAH-------------------------------
-MSRSL-KKGPFIAD-SLLTKIEKLNE---KGDKQ----VIKTWSRASTIIPAMIGHTIAVHNGKQHVPIFISE-QMVGH
KLGEFAPTRTFRGHA------K--GDK----KAR------R-
>Cyanothece_sp._PCC_7822 Concatenation of 16 sequences
MGIRTFRPLTPGTRQASVSDFSE-ITKS------------TP-EKSLTQNKHSASGRNNRGVVTSRH-RGGGHKRL----
YRIIDFR-R--DK-HNIPAKVAAIEYDPNRNARIALLYYQ-DGEKRYILAPADLKVGSTVISGE-D-AP-FEIGNALPLG
RIPLGSDVHNIELVAGRGGQMVRAAGASAQVVAK--EGNYVTLRLPSKEVRMVRKECYATIGKVGNADVRNLKLGKAGRT
-RHL-----GRR-P-HVRGSVMNPVDHPHGGGEGRA-P--IGRSGPVTP---WGKPALGAKTR-NRKKQSS-K-LIVRRR
--------------------------------MSV---G-IIGTKLGMTQIFDKETGI---------AIPVTVIHAGPCP
ITQIK----TPE----T--DGY--SSIQIGY-------GE--ALNK----------PLLGHLK-----------------
---SE-SIPLKNLKEYRL--------DNPEQY-----QL---GD-ALKV--D-I-FQPGDIVDVAGKTIGRGFAGYQKRH
NFKR-GSMTHGS-KNHR-LPGSTG-AGTTPG-RVYPGKRMAGRYGGTQVTIRKLTVVQVDPERN----------------
----------LILIKGA-VPGKPGNLLSIT--MVNCVV-KNWDGDEVGQTPLELKVA----KE-ET-ASHILHRAVVRQL
ANARQGTASTKTRSE--------VR-GGGRKPW---------RQKGTGRAR--------AGS---NR-SP----LW----
RGGGVIFGPK-P-RDYNLKMNRKERRLALRTALNNQAEN-------------------LIIVENF--GEQFP-Q------
--PKTRLLI--LSEIP--E---NVGLSARNICNVK-V---------------IKADSLNVYDLLTASK----LVATSDAL
EKILERLKKVYQETI----VPKLTEQFGYKNIHQVPKVIKVTVNRGLG-EASQNAKALESSINELSIITGQKPVVTRAKK
AIAGFKIRKGMPVGVMVTLRQERMYAFLDRLINLALPRIRDFRGISG-NSFDGRGNYSLGIREQLIFPEID-----YDKI
EQIRGMDISIITT-----------------------ARTDEEGRALLTEMGMPFRSRIG-K--RPIEIPNKVTVN-I---
-E-G--S-HVAVKGPKGELERTL--PS-M--VNVELTD-NT--LRV---VR-T--DDSRVAR-QRHGLCRTLVFNMVEGV
SNGFEKRLEIQGVGY--RAAAAG-SK--LTLN--VGYSKPVEMDM-P-Q-GITVAVE--K-NTEITISG-IDKEIVGNIA
AKIRAVR------PPEPY---KGKGIRYKGELVRRKAGK----------MIQQQTYLNVADNSGARKLMCLRVLGTGNRR
Y--GGIGDEIIAVVKDAIPN-M-------PVKKSDVVKAVIVRTRHPLRRSSGMTIRFDDNAAVIIN-NDGN-PKGTRVF
GPVARELR-DKNYTKIVSLAPEVLMK-L--HELSPQKGA-TKRRRRVG-RGISAGQ-GASAGLGMRGQKSRSG---T--G
TRPGF-E-GGQMPLYRRVPKLKH--FPIINVGKLVSLESLMEA-GIITLK---------VLG--HGE-L-T-I-P-LTI-
KAAAFSSGAKEKIEAAGGSWAKFRKQQR--GRM---KGLA-TRGSTIDFG----------DYGLQAT--EPCWITSRQIE
AARRAITRYV------RRGGKIWIRIFPDKPVTMRPAETRMGSGK---------GSPEFWVAVVKP-GRIMFEI--AG--
VSEEIAREAMRLAAQKLPIKTKF-VRKESVQRRHRRIRRTV---EGSPERPRLAVFRSNKHIYAQVIDD---A--AQHTL
VAASSL-DKEL-KTEL----ESG-GNCDASVAVGKLVAQR--ALAKG-ISAVVFDRGGNLYH--GRVKALAEAAREAGLD
F--------------------------------------------------------------MT--KAIARYVRMSPYK
VRRVLDQIRGRTYQEALIILEFM---------------------------------PYRACDPILKVLRSAVAN----A-
EHNN-GLDRATLVISKAYADGGPSLRRYRARAQGRAYQIRKPTCHITISVAPTMHVKKGDTVQVISGR------DK-GKV
GEVIKALPKLS--KVI--VQGVNVRTKHVK----PT--QE-GES-GQISTFEAPIHSSNVM-LYSTKE-------KV--A
--SRIGYTF---TE--------DGKVR---MLKKTG---EIIDQMGQKIHPVGFRLG--IT-KEHKSRWYA------DKH
N--YPELLQEDRKIRSYI--DANLS-----NAGISDVRIERKA-D-QVDIEIHTARPGVVVGRGGSGIESLRLGLQTAIR
INVIEVSR---VDADATLIAEYIAQQLERRVSFRRVVRQAIQRAQRA-EVKGIKVQVSGRLNGAEIARTEWIREGRVPL-
-HTLRADIDFSYRTAKTIYGILGVKVWVFMASNDTIADMLTRIRNACAVRHPTTKV-PTTKMTRSIALVLKQEGFIEDFS
EAG----E---G----VAKHLLISLKYK--DKNR-------Q---PIITTLKRVSKPGLRVYAPCKDLPRVLGGIGIAIV
STSKGIMTDREARRQGIGGEVLCYIWMQQQKIRIRLKAFDRRLLDTSCEKIVDTANRTNATAIGPIPLPTKRRVYCVLRS
PHVDKDSR-EHFETRTHRRIIDIYQPSSKTIDALMKLDLPAGVDIEVKLVKERVGVVVSDKMDKTVVVAIENRTRHPKYR
KIVVQTKKYKAHDEE--NQCKTGDRVRIQETRPLSKTKRWIVAEILTHV-------------------------------
-MSRSL-KKGPFVAD-HLLSKIEKLND---KGEKQ----VIKTWSRASTIIPDMVGHTIAVHNGKQHVPIYISE-QMVGH
KLGEFAPTRTFRGHA------K--SDK----KAR------R-
>Cyanothece_sp._PCC_8802 Concatenation of 16 sequences
MGIRSYRPYTPGTREASVSDFAE-ITKT------------EP-EKSLTTYKHSRQGRNNRGVITSRH-RGGGHKRL----
YRIVDFR-R--DK-HNIPAKVAAIEYDPNRNARIALLFYK-DGEKRYILAPAGITVGTMVVSGE-N-AP-FEVGNALPLA
RIPLGTDVHNIELTPGKGGQMVRAAGGSAQVVAK--EGDYVTLRLPSKEVRMVRKECYATIGRVGNVEDRNIKLGKAGRT
-RHL-----GQR-P-HVRGSVMNPVDHPHGGGEGRA-P--IGRSGPVTP---WGKPALGAKTR-NKKKQSS-K-LIVRRR
--------------------------------MAV---G-ILGTKLGMTQIFDQETGM---------AIPVTVVQAGPCT
VTQVK----TPD----T--DGY--TAIQVGY-------HE--ALTK----------AEIGHLK-----------------
---ID-APPLRHLKEYRL--------DDSSQY-----QL---GD-AIKA--D-I-FNPGDLVDVSGKSMGRGFAGYQKRH
NFKR-GNMTHGS-KNHR-LPGSTG-AGTTPG-RVYPGKRMAGQYGATQVTIRHLTVVRVDSDRN----------------
----------LILVKGA-IPGKPGTLLNIT--MVNCII-KNWQGEEVGQATLELKVA----KE-EN-AAHIVHRALVRQQ
TNARQGTASTKTRAE--------VR-GGGRKPW---------RQKGTGRAR--------AGS---IR-SP----LW----
RGGGVTFGPK-P-KDFNVKMNRKERRLALRTALDSRIED-------------------LIVVENF--AEQLT-Q------
--PKTKLIV--SEIT---D---NIQLSARNVPYIK-L---------------LKADGLNVYDLLVADK----IVATAEAL
SKVQERLKQVYQDTI----VPKLTEQFSYKNPHEVPKVVKITVNRGLG-EASQNAKALESSINELSTITGQKPVVTRAKK
AIAGFKIRQGMPVGVMVTLRSDRMYAFLDRLINLALPRIRDFRGISA-KSFDGRGNYSLGIREQLIFPEID-----YDTI
DQIRGMDVSIITT-----------------------AQTDEEGRALLKELGMPFRSRIG-K--RPIPIPNKVTID-I---
-Q-G--Q-HVAVKGPKGSLERTL--PD-K--VNVVQEN-DT--LLV---QR-E--DDSRTAR-ERHGLTRTLVANMVEGV
SKGFEKRLSIQGVGY--RAQVQG-TK--LTLN--VGYSKPVEMTM-P-A-GIQVAVE--N-NTLVIVSG-IDKEIVGNVS
AEIRAVR------PPEVY---KGKGIRYSDEFVRRKAGK----------MIQQQTYLNVADNSGARKLMCLRVLGTGNCR
Y--GEIGDVIIAVVKDAIPN-M-------PIKRSEIVRAVIVRTRQPVRRASGMSIRFDDNAAVIIN-NDGN-PKGTRVF
GPVARELR-DKNYTKIVSLAPEVLMR-I--HEVNPKEGS-TKRRRRVG-RGISAGQ-GASCGFGMRGQKSRSG---T--G
TKAGF-E-GGQMPLYRRIPKLKH--FPLINVGKLVTLESLMEQ-GIITLK---------VLG--DGT-L-T-K-A-LTV-
KAAAFSKSAQEKIAATGGSWEKFRKQQR--GRM---RGMA-YRGSTINFG----------DYALQAT--EPCWITSRQIE
AARRAMTRYI------KRGGKIWIRIFPDKPVTMRPAETRMGSGK---------GSPEYWVAVVKP-GRIMFEL--DG--
VSEPIAREAMRLAAQKLPIKTKF-IRKESVQRRHRRIRKKV---NGTPNCPRLAVFRSNLHIYAQIIDD---V--GQHTI
AAASTV-EPDL-KKSL----SSG-STCEASAAVGKLVAER--ALAQG-IEQVVFDRGGNLYH--GRVKALADAAREAGLQ
F--------------------------------------------------------------MA--KAIARYIRMSPHK
VRRVLDQIRGRSYREALIILEFM---------------------------------PYRACDPILKVLRSAAAN----A-
EHNE-GLDRATLVVSQAYADGGPSLRRYRPRAQGRAYQIRKPTCHITVAVAPKMHVKKGDTVQVISGR------DK-GKV
GEVVKTDPTTS--TVV--VQGVNVRTKHVK----PQ--QE-GES-GQISTFEAPIHSSNVM-LYSTKE-------QV--A
--SRVSYTF---TE--------EGKVR---MLKKTG---EIID-MGQKIHPIGFRLG--IT-ADHKSCWYA------DSK
R--YPETLQEDRQIRQYI--TKNLS-----NAGISDIRIERKA-D-QVDLAIHTARPGVVVGRGGSGIEQLRLGLQQDIR
INVIEVQR---VDADAMLIAEYITQQLERRVSFRRVVRQAIQRAQRA-EVKGIKIQVSGRLNGAEIARTEWVREGRVPL-
-HTLRADIDYAYRTAQTIYGILGVKVWVFMAPNDTISDMLTRIRNACAVRHPTTQV-PTTKMTRSIAQVLKEEGFIEGFE
ETG----E---G----VQKYLVLTLKYK--DKNR-------Q---PIINMLKRVSKPGLRVYSNCKDLPRVLGGIGIAIV
STSKGIMTDREARRQNVGGEILCYIWM-QQKIRIRLKAFDRRLLDTSCEKIVDTANRTEATAIGPIPLPTKRRIYCVLRS
PHVDKDSR-EHFETRTHRRIIDIYQPSSKTIDALMKLDLPAGVEIEVKLVKERVGVVVSNKMDKTVVVAIENRSPHPKYG
KIVVKTKKFKAHDQE--NQCQEGDRVRIQETRPLSKTKRWVVAEILTSH-------------------------------
-MGRSL-KKGPFVSD-SLLTKIEKLNE---KGDKQ----VIKTWSRASTILPQMVGHTIAVHNGKQHVPVYVSE-QMVGH
KLGEFAPTRTFRGHA------K--SDK----KSR------R-
>Cylindrospermopsis_raciborskii_CS-505_CS505_30 Concatenation of 16 sequences
MGTRSYRPYTPSTRQVTISDFAE-ITKT------------EP-EKSLTESVHRPKGRNNQGRITSRR-RGGGHKQL----
YRIIDFK-R--DK-RDITATVIAVEYDPNRNARIALVEYE-DGEKRYILHPNGLKVGAKITAGP-Q-AP-FEDGNALPLS
NIPLGTNVHNVEMTPGKGGQIVRAAGATAQLMAK--EGNYVTLKLPSGEVRMVRRECYATIGQVGNTDARNLSAGKAGRN
-RWK-----GRR-P-KVRGSVMNPVDHPHGGGEGRA-P--IGRSGPVTP---WGKPALGAKTR-KRKKASS-K-LIVRRR
--------------------------------MSV---G-ILGTKLGMTQIFD-EAGV---------SIPVTVIQAGPCT
VTQVK----TQP----T--DGY--CAIQVGY-------GE--ALNK----------PKLGHLA-----------------
---SS-AGPVRYLNEYRT--------DAAGDY-----AL---GQ-EIKA--D-I-FSVGQIVDVIGTSIGRGFAGNQKRN
NFGR-GPMSHGS-KNHR-APGSIG-AGTTPG-RVYPGKRMAGRLGGSRVTVRKLTVVKVDAERN----------------
----------LILIKGA-IPGKPGGLVNVV--MVESTV-KNWQGEEVGQTSFELRVA----KE-ET-ASHIVHRALVRQM
TNSRQGTASTKTRAE--------VR-GGGRKPW---------RQKGTGRAR--------AGS---IR-SP----LW----
RGGGVIFGPK-P-RDFNIKLNRKERRLALRTAFVSRRED-------------------LIVVEEF--TDQLQ-R------
--PKSKLLI--LSEIGQNTE--TISLSARNVENIK-V---------------IAADQLNVFDLLHADK----IVVTSSAL
TKIQERLKTLYGQTI----VPKLTQQFQYTNVHQVPKVLKVTVNRGLG-EAAQNAKALEASLSEIALITGQKPVVTRAKK
AIAGFKIRQGMPVGIMVTLRGERMYAFLDRLISLALPRIRDFRGVSA-KSFDGRGNYTLGVREQLIFPEIE-----YDRI
DQIRGLDISIITT-----------------------AKTDEEGRALLKEMGMPFRSRIG-K--RPITIPAKVQVA-I---
-D-G--T-KVVVKGPKGELSRDL--PA-H--VTVSQSG-ET--LLV---TR-R--DDTRTSR-QMHGLSRTLVANMVEGV
SQGFQRRLEIQGVGY--RAQVQG-AN--LVLN--IGYSHQVQIEP-P-A-GVQFVVE--N-NTNVIVSG-YDKEVVGNTA
AKIRAVR------PPEPY---KGKGIRYAGEVVRRKAGK----------MIQPQTYLNVADNSGARKLMCIRVLGAGNRR
Y--GGVGDRIIAVVKDAQPN-M-------AVKKSDVVEAVIVRTKKSINRDSGMSIRFDDNAAVIIN-KEGN-PKGTRVF
GPVARELR-DKNFTKIVSLAPEVLMR-L--NDVKPQKGS-KKRRKRVG-RGISAGQ-GASAGLGMRGQKSRSG---S--S
TRPGF-E-GGQQPLYRRIPKLKG--FPVINVEKLVNLASLKEA-GILTLK---------VLG--NGE-L-G-V-P-LKV-
QAAAFTGQARSKIEAAGGSCEKFRKQQR--GRM---EGLA-HRGSTLNFG----------DFALQAQ--EPCWITSRQIE
ASRRAMTRYI------RRGGKIWIRIFPDKPVTMRPAETRMGSGK---------GNPEFWVAVVKP-GRILFEI--AG--
VSEEIAREAMRLAAYKLPIKTKF-IRRESKQRRHRRVRGKV---NGSPERPRLSVFRSNEHIYAQIIDD---T--QHCTL
VAASTV-DPQL-RSDL----ASG-ANCDASAQVGKLIAAR--SLEKG-ITKVVFDRGGNLYH--GRIQALAEAAREAGLD
F--------------------------------------------------------------MA--KAIARYIRVSPYK
VRRVLDQIRGLSYREALIILEFM---------------------------------PYRACEPVLKVLRSAAAN----A-
EHNA-GLDRASLVITQAYADQGPVLKRFQPRAQGRAYQIRKPTCHITVAVGEKMHVKTGDTVQVIAGK------DK-GKV
GEVIKALPQDS--RVI--VKGVNIKTKHVK----PQ--QE-GES-GRIVSQEYPIHSSNVM-LYSTKQ-------NI--A
--SRVCYTF---TE--------DGKVR---MLKKTG---EILDKMGQKIHPVGFRLG--IT-QEHQSLWFA------VPG
R--YPELLQEDHKLRQYI--EQKLGRNAQNNAGLSEIHIERKA-D-QVDLELRTARPGVVVGRGGQGIEALRTGLQQLVR
INVVEVQK---VDADAYLIAEYIAQQLERRVSFRRVVRQAIQRAQRA-GVQGIKVQVSGRLNGAEIARTEWTREGRVPL-
-HTLRADIDYSYCTAQTVYGILGIKVWVFMAANDTIADMLTRIRNANLARHQTTEV-PATKMTRSIAKVLQQEGFISEYT
EAG----E---G----VKRNLVISLKYK--GKSR-------Q---PLITTLKRVSKPGLRVYSNKKELPRVLGGIGIAII
STSSGIMTDREARRQNLGGEVLCYVWMQQQKIRIRLQAFDRRLLDTSCEKIVDTANRTNATAIGPIPLPTKRKIYCVLRS
PHVDKDSR-EHFETRTHRRIIDIHQPSSKTIDALMKLDLPSGVDIEVKLIKERVGLVVSDKMQKTVVVAVENRSSHPKYG
KTVVKTRRYKVHDAE--NSCKVGDRVRIQETRPLSKTKRWQVTEILNVK-------------------------------
-MGRSL-KKGPFVAD-HLLSKIEKLNA---NNEKQ----VIKTWSRASTILPLMVGHTIAVHNGKQHVPVFVNE-QMVGH
KLGEFAPTRSYRGHG------K--TDK----KSG------R-
>Fischerella_sp._JSC-11 Concatenation of 16 sequences
MGTRSFRPYTPSTRQVTISDFSE-ITKT------------EP-EKSLTKYVHRAKGRNNQGRITSRF-RGGGHKRL----
YRIIDFK-R--NK-RDIPAEVIAIEYDPNRNARIALLQYQ-DGEKRYILQPNGLKVGTTVIAGV-N-AP-IEDGNALPLS
NIPLGTSVHNVELTPGKGGQIVRSAGATAQVVAK--EGNYVTLKLPSGEVRMIRRECYATIGQVGNIDARNLSAGKAGRN
-RWK-----GRR-P-HVRGSVMNPVDHPHGGGEGRA-P--IGRSGPVTP---WGKPALGLKTR-KPKKPSS-K-LIVRRR
--------------------------------MSV---G-ILGTKLGMTQIFD-DAGV---------AIPVTVIQAGPCT
VTQVK----TKQ----T--DGY--SAIQVGY-------GE--ALNK----------PLLGHLA-----------------
---SS-APALRHLKEYRL--------DNSGDY-----AL---GQ-QIKA--D-I-FSAGQQVDVIGTSIGRGFAGNQKRN
NFGR-GPMSHGS-KNHR-APGSTG-AGTTPG-RVYPGKRAPGRLGGSRTTVRKLTVVRVDSERN----------------
----------LLLVKGA-VPGKPGSLLNIL--MFECVV-KNWQGEQVGQKSFDLRVA----KE-QT-AAHIVYRALIRQM
ANARQGTASTKTRSE--------VR-GGGRKPW---------RQKGTGRAR--------AGS---IR-SP----LW----
RGGGVIFGPK-P-RDYEIKMNRKERKLALRTAFASRVDD-------------------LIVVEEF--SEQLQ-R------
--PKTKLLV--LSEKN--E---NVLLSARNVENLK-L---------------IAADNLNVYDLLHADK----IVVTASAL
EKIQERLKSLYQETI----VPNLTKQFGYTNVHQVPKLVKVTVNRGLG-EAAQNAKALEASLSEIALITGQKPVVTRAKK
AIAGFKIRQGMPVGIMVTLRGERMYSFLDRLINLALPRIRDFRGVSP-KSFDGRGNYTLGVREQLIFPEVE-----YDSI
DQIRGMDISIITT-----------------------AKSDEEGRALLKEMGMPFRSRIG-K--RPITVPAKVQVN-F---
-D-N--A-KVTVKGPKGELSREL--PA-N--VILSQDG-ET--LTV---SR-R--DESRTSR-QLHGLFRTLVANMVEGV
SKGFERRLEIQGVGY--RAQVQG-RN--LVLN--MGYSHQVQIAP-P-E-GIQFAVE--N-NTNVIVSG-YDKELVGNTA
AKIRAVR------PPEPY---KGKGIRYAGEAVRRKAGK----------MIQPQTYLNVADNSGARKLMCIRVLGAGNCR
Y--GFVGDRIIAVVKDAQPN-M-------AIKKSDVVEAVIVRTRHNIKRDSGMSIRFDDNAAVIIN-KDGN-PKGTRVF
GPVARELR-DKNFTKIVSLAPEVLMT-L--NDVRPQKGS-KKRGRRLG-RGVSAGQ-GASAGKGMRGQKARSG---G--S
TRPGF-E-GGQQPLYRRIPKLKG--FPLINVEKLVTLTSLQEA-GILTLK---------ILG--DGE-L-N-V-P-LKV-
KAAAFTGTARSKIEAAGGSCEKFRKQQR--GRM---KGLA-TAGSSLNFG----------DFALQAQ--EPAWITARQIE
ASRRAMTRYI------RRGGKIWIRIFPDKPVTMRPAETRMGSGK---------GSPEYWVAVVKP-GRILFEI--AG--
VPEATAREAMRLAAYKLPIKTKF-IRRESKQRRHRRIRGKV---SGSPERPRLAIFRSHQHIYAQVIDD---T--QHHTI
VAASTV-EPEL-KSKLT----FG-GNIQASTEVGKLIATR--ALEKG-ITKVVFDRGGNLYH--GRVKALADAAREAGLD
F--------------------------------------------------------------M---KAIARYIRMSPYK
VRRVLDQIRGRSYREALIILEFM---------------------------------PYRACEPVLKVLRSAAAN----A-
EHNE-GLDRADLVITKAYADQGPVLKRFQPRAQGRAYQIRKPTCHITVAVAPKMHVKAGDTVQVIAGK------DK-GKV
GEIIKALPQES--KVI--VKGVNIKTKHVK----PQ--AE-GES-GRIVTQEYPIHSSNVM-LYSTKQ-------NV--A
--SRICYTF---TE--------EGKVR---MLKKTG---EIIDKMGQKIHPVGFRLG--IT-QEHQSRWFA------DPS
R--YPELLQEDHKLRNFI--EEKLGRYAQNNAGISEVRIERKA-D-QIDLEVRTARPGVVVGRGGQGIESLRTGLQDLIR
INVVEVQR---VDADAYLIAEYIAQQLERRVSFRRVVRQAIQRAQRA-GVQGIKVQVSGRLNGAEIARTEWTREGRVPL-
-HTLRADIDYAYCTAKTIYGILGIKVWVFMATNDTIADMLTRIRNANLARHQTTQV-PSTKMTRNIAKVLREEGYIGDYE
DVG----E---G----SKRNLVISLKYK--GKNR-------Q---PIITTLKRVSKPGLRVYSNKKELPRVLGGIGIAII
STSSGIMTDREARRQNLGGEVLCYVWMQQQKIRIRLQAFDRRLLDTSCEKIVDTANRTNATAIGPIPLPTKRRIYCVLRS
PHVDKDSR-EHFETRTHRRIIDIYQPSSKTIDALMKLDLPSGVDIEVKLVKERVGLVVSDKMQKTVVVAVENRAPHPKYG
KIVVNTRRYKAHDEE--NRCKIGDRVRIQETRPLSKTKRWQVTEILTTK-------------------------------
-MGRSL-KKGPFVAD-HLLSKIEKLNE---SNRKE----VIKTWSRASTILPEMVGHTIAVHNGRQHVPVFISD-QMVGH
KLGEFAPTRTFRGHA------K---DK----KAG------R-
>Lyngbya_sp._PCC_8106 Concatenation of 16 sequences
MGIRSYRPYTPSTRQHSVSDFAE-VTRS------------TP-EPSLVTTKHRHKGRNNRGVITCRH-RGGGHKKL----
YRIIDFR-R--DK-HNIPAKVAEIEYDPNRNARIALLHYI-DGEKRYILHPVGLKVGTVITSGP-E-SA-IEVGNALPLS
RIPLGTDVHNVELIPGKGGQVVRAAGASAQLMAK--EGEYVTLKLPSGEQRKIPARSYATIGQVGNIEARNISIGKAGRN
-RWK-----GKR-P-TVRGSVMNPVDHPHGGGEGRA-P--IGRSGPCTP---WGKPALGLKTR-NPKKRST-K-LIVRRR
------------------------------------------GGRQSMTQVFDAESGI---------AIPVTVIEAGPCI
VTQIK----TES----T--DGY--TAIQLGY-------GE--YLSN----------AEQGHLA-----------------
---SG-GQLVRHLREYRI--------EDTSSY-----EL---GQ-ELKA--D-L-FEPGQLVDVSGISMGRGFSGFQKRH
NFRR-GPMAHGS-KNHR-QPGSIG-PGTTPG-RVYPGKKMAGRYGGKKITTSKLIVVRIDPERN----------------
----------LLLIKGA-VPGKPGGLLNIT--MADCVV-RNWEGEQVGQANLELKVA----KE-EN-AAHIVHRALVRQM
NNARQGSASSKTRAE--------VR-GGGRKPW---------RQKGTGRAR--------AGS---IR-SP----LW----
RGGGVIFGPK-P-RDFSQKMNRKERRLALRTALQSRIED-------------------IVVVEEF--LEQLP-R------
--PKTKLLV--LPEKQ--E---NVYLSGRNIARMR-I---------------CLADSLNVYDILHADN----IVTTAAAL
EKIQEQIKNQYLEKV----VPKLMEQFGYQNIHQVPKIIKITINRGLG-EASQNAKALDSSLKEISMITGQKPVVTRAKK
AIAGFKIRQGMPVGVMVTLRSDRMYAFLERLIHLALPRIRDFRGISP-KSFDGRGNYSLGVREQLIFPEIE-----YDSI
DQIRGLDISIITT-----------------------AQSDEEGRALLKEMGMPFRSRIG-K--RPIPIPPKVTFT-I---
-E-G--Q-HIIVKGPKGELSRVL--PE-K--VILEQDG-DT--LLV---KR-R--DESRVAR-QLHGLSRTLVANMVDGV
SKGFEKRLEIQGVGY--RAQVQG-KN--LILN--VGYSKPVEMNP-P-Q-GITVAVE--N-NTNVIISG-IDKEVVGNIA
AQIRAVR------PPEPY---KGKGIRYAGEQVRRKAGK----------MIQTQTILNVADNSGARKVMCIRILGGGNRR
Y--ARIGDEIIAVVKDAIPN-M-------AVKRSDVVRAVVVRTRHSLRRDSGMSIRFDDNAAVIIN-PEGN-PRGTRVF
GPIARELR-EKNYMKIVSLAPEVIMR-L--EDAVPKAGS-RKRRRRLG-RGISAGQ-GASCGKGMRGQKARSG---R--G
TRPGF-E-GGQNPLYRRLPKLKG--FPQINVGKLVTLDSLQKA-GILTLK---------VLG--DGE-L-N-V-P-LQV-
KAAAFTQSARSKIEAAGGSCEKFRKQQR--GRM---RGQA-SRGNTISFG----------EYALQAL--EPSWITARQIE
AARRAMTRYI------RRGGQIWIRIFPDKPITMRPAETRMGSGK---------GAPEYWVAVVKP-GRIMFEL--AG--
VSEEIAREAMRLADSKLPIKTKF-IRRESRTRRHRRVRRKV---FGTSQRPRLAVFRSHKHIYAQVIDD---T--QHHTL
AAASTL-DPDL-KTQV----ETG-GTCDASVQVGQLLAQR--LLSQG-ISKVVFDRGGYLYH--GRVKALAEAAREAGLD
F--------------------------------------------------------------MP--KAIARYIRMSPHK
VRRVLDQIRGRSYREALIILEFM---------------------------------PYRSCQPILKALRSAVAN----A-
EHNQ-GLDPATLVVSQAFADQGPSLKRYRPRAQGRAYQIRKPTCHITVAVAPKMHVKTGDTVQIIAGK------DK-GKV
GEVIRAIPRLS--KVV--VKDINIRTKHVK----PQ--QE-GES-GKIITFEAPIHSSNVM-LYSTKE-------KV--A
--SRICYTL---TD--------EGKVR---MLKKTG---EILD-MGQKINPVGFRLG--IT-QEHKSRWFA------DAK
H--YPDLLQEDYKIRQYI--QKNLS-----NAGISDVRIERKA-D-QIDLEVLTARPGVVVGRGGTGIESLRVGLQKEIR
INVVEVAR---VDADARLIAEYIAQQLEKRVSFRRVVRQAITRAQKA-GVEGIKVQVSGRLNGAEIARTEWTREGRVPL-
-HTLRADIDYAYCTALTIYGILGIKVWVFMPTNDTISDMLTRIRNSCLARHQTTHI-PSTKMTRSIAKVLRNEGFIGEYE
ETG----E---G----IKKALVLSLKYN--PKTR-------T---PIIKKLKRVSRPGLRVYSNRKELPRVLGGIGIAII
STSRGVMTDREARIQGIGGEVLCYIWMQQQKIRIRLKAFDRRLLDTSCEKIVDTANRTGATAIGPIPLPTKRRIYCVLRS
PHVDKDSR-EHFETRTHRRIIDIYQPSSKTIDALMKLDLPAGVDIEVKLIKERVGLVVSNKMEKTVVVAIENRSPHRKYG
KIVVKTRRYKAHDEE--NQCQEGDRVRIQETRPLSKTKRWNVIEILTSR-------------------------------
-MSRSL-KKGPFVAD-HLLKKIAALDA---SGKKG----VIKTWSRASTILPLMVGHTIAVHNGRQHVPVFVTE-QMVGH
KLGEFAPTRTYRSHA------G--GDK----KAR------R-
>Microcoleus_chthonoplastes_PCC_7420 Concatenation of 16 sequences
MGTRSYRPYTPSTRQVTLSDFAE-ITRD------------EP-EKSLTKSNHRPKGRNNRGVITSRR-RGGGHKRL----
YRIIDFH-R--NK-HNIPAKVASIEYDPNRNARIALLYYQ-DGEKRYILHPAGLEVGASVISGP-D-AP-IEVGNALPLS
NIPLGTSVHNVELIPGKGGQIVRAAGVSAQVVAK--EGKYVTLKLPSTEVRMVQRNCYATIGQVGNSDARNLSLGKAGRS
RRL------GRR-P-KVRGSVMNPVDHPHGGGEGRA-P--IGRSGPVTP---WGKPTLGAKTR-KPKKQST-A-LVVRRR
--------------------------------MSV---G-ILGTKLGMTQVFD-EEGR---------ALPVTVVQAGPCR
VTQIK----TKQ----T--DGY--SAVQLGY-------HE--AVNK----------PEKGHLA-----------------
---SE-APPLRHLREYRL--------DNTDEF-----QL---GQ-VINA--E-I-FSAGQLVDVSGNTIGRGFAGYQKRH
NFKR-GPMAHGS-KNHR-LPGSTG-AGTTPG-RTFPGKKMAGRYGGKRQTIRKLQVVRVDTERN----------------
----------LLIIKGA-VPGKPGALLNIA-------M-RNWQGEEVGQATLELKVA----KE-DS-ASHIVHRALVRQM
TNARQGTASTKTRAE--------VR-GGGRKPW---------RQKGTGRAR--------AGS---NR-SP----LW----
RGGGIIFGPK-P-RDYNLKMNRKERRLALRTALQGRAED-------------------MIVVEEF--ADQLP-R------
--PKTKLLI--LPQPA--Q---QVYLSARNVPSIK-L---------------IYADSLNVYDVLNADK----IVTTNTAL
AKIQE---------------------------------------------------------------------------
--------------------------------------------------------------------------------
-------------------------------------------------------SRIG-K--RPITIPNKVTVT-I---
-E-G--Q-QVTVKGPKGELQRVL--PK-Q--VTIEQEG-ET--IHV---RR-R--DESRLAR-QRHGLSRTLVANMVEGV
SKGFERRLAIQGVGY--RAQVQG-RN--LILN--VGYSQPVEIVP-P-E-DVQLAVE--G-NTNVIVSG-INKEIVGNTA
AKIRAVR------PPEVY---KGKGIRYVGEMIRRKAGK----------MIQQQTYLNVADNSGARKVMCIRVVGSGNRR
Y--GSVGDVIIAVVKDAIPN-M-------AIKKSDVVRAVIVRTRKGLRRESGMSIRFDDNAAVIIN-PEGN-PRGTRVF
GPVARELR-ERNYTKIVSLAPEVLMR-I--HTVAPQDGA-KKRRRRVG-RGISAGQ-GASCGFGMRGQKSRSG---R--G
TRPGF-E-GGQMPLYRRLPKLKH--FTVINVGKLVTLPSLMET-GIVTLK---------ILG--DGE-L-N-V-S-LNV-
KAVAFTTGARQKIEAAGGSCEKFRKQHR--GRM---RGQA-TRGNSLNFG----------DFGLQAI--EPSWITARQIE
AGRRAMTRYI------RRGGKIWIRVFPDKPVTMRPAETRMGSGK---------GSPEYWVAVVKP-GRILYEI--AG--
VPEPLAREAMRLAANKFPIKTKF-VREGE---------------------------------------------------
--------------------------------------------------------------------------------
---------------------------------------------------------------MA--KAIARYIRMSPFK
VRRVLDQIRGRSYREALIILEFM---------------------------------PYRACEPVLKVLRSAVAN----A-
EHNA-GLDPTNLVISHASADMGPSFRRYRPRAQGRAYQIRKPTCHITVAVSPKMHVKKGDTVQVISGH------DK-GKV
GEILQTLPKDS--KVV--VKGVNIKTKHVK----PQ--QE-GET-GQIATIESPIHSSNVM-LYSEKQ-------KV--A
--SRICYTL---TE--------EGKVR---MLKKTG---EIID-MGQKIHPIGFRLG--IT-QEHRSCWFA------DTK
R--YPEVLQEDYIIRQYV--EKNLS-----NAGISMIRIERKA-D-QIDLEVHTARPGVVVGRGGSGIESLRTGLQDLIR
INVIEVAR---VDADAELIAEYIAQQLERRVSFRRVVRQAIQRAQRA-DVQGIKVQVSGRLNGAEIARTEWTREGRVPL-
-HTLRADIDYSYRTASTTYGILGVKVWIFMAANDTIADMLTRIRNACLVRHQTTNV-PATKMTRAIAQVLREEGFIAEFE
EAG----E---G----IKKYLVISLKYK--GKTR-------Q---PIIRALKRVSKPGLRVYKNRKELPRVLGGIGIAII
STSSGIMTDREARRQGIGGEVLCYIWMQQQKIRIRLKAFDRRLLDTSCEKIVDTANRTNAAAVGPIPLPTKRRIYCVLRS
PHVDKDSR-EHFETRTHRRLIDIYQPSSKTIDALMKLDLPAGVDIEVKL-------------DKTVVVAVENRSPHPKYG
KIVVNTKRYKAHDEE--NRCQEGDRVRIQETRPLSRTKRWQVTDILNSA-------------------------------
-MGRSL-KKGPFIAD-SLLSKIEALNT---KGEKQ----VIKTWSRASTILPQMVGHTIAVHNGRTHVPIFINE-QMVGH
KLGEFAPTRTFRGHS------K--SDR----RAR--------
>Microcoleus_vaginatus_FGP-2 Concatenation of 16 sequences
MGIRSYRPYTSSTREQTVSDFAE-ITRS------------EP-EKSLTSNKHTKQGRNNRGVITCRH-RGGGHKRL----
YRDIDFR-R--DK-HSIPATVKAIEYDPNRNARIALLFYK-DGEKRYILHPLNLNVGTVIVSGP-D-AP-IEIGNALPLK
NIPLGTSIHNVELVPGKGGQIVRSAGSSAQLMAK--EGSYVTLKLPSGEQRKVRADCYATIGQVGNTDARNLSLGKAGRT
-RWK-----GRR-P-TVRGSVMNPVDHPHGGGEGRA-P--IGRPGPVTP---WGKPALGAKTR-RKNKRSD-A-LIVRRR
--------------------------------MSV---G-ILGTKLGMTQVFD-DQGR---------AIPVTVIQAGPCT
VTQIK----TKQ----T--DGY--GAVQLGY-------NE--ALNK----------PELGHLA-----------------
---SG-ANPLRHLQEYRL--------EDTSSF-----EL---GQ-QLKA--D-T-FTPGQIVDVIGTSIGKGFAGFQKRH
NFKR-GPMSHGS-KNHR-EPGSIG-PGTTPG-RVYPGKRMAGRMGNVQVTVRKLTIVRVDTEQN----------------
----------LLLIKGA-VPGKAGALVNVV--MVNCVV-RNWQGEEVGETTLELRVA----KE-EN-ASHIVHRALTRQL
NNARQGNACTKTRSE--------VR-GGGRKPW---------RQKGTGRAR--------AGS---IR-SP----LW----
RGGGVIFGPK-P-RDFEVKMNKKERRLALRTAFQSRTED-------------------IIVVEEF--AEQFP-R------
--PKSKLLI--LPEPQ--P---NVYLSGRNIELVN-V---------------ILATSLNVYDVLAADK----IIVTSTAI
AKIQEKLKVLYQGKI----VPTLMDQFKYTNIHQVPKLVKVTVNRGLG-EASQNAKALDSSINEIGIITGQKPVVTRAKK
AIAGFKIRKGVPVGVMVTLRGDRMYDFLDRLINLALPRIRDFRGISP-KSFDGRGNYSLGLREQLIFPEIE-----YDRI
DQIRGMDISIITT-----------------------ANTDEEGRALLKEMGMPFRSRIG-K--RPISIPNKVTIT-L---
-D-G--Q-KVAVKGPKGELSRVI--PA-E--IVMGLEG-ET--LLV---TR-R--DESRVAR-QLHGLCRTLVANMVEGV
SQGFQRRLEIIGTGY--RAQVQG-RN--LILN--VGYSKPVEMPP-P-E-GITMAVE--G-NTNVIVSG-IDKELVGNTA
ARIRAVR------PPEVY---KGKGIRYSGEVVRRKAGK----------MIQPQTYLNVADNSGARKLMCIRVLGGGNRR
Y--GGVGDVIIAVVKDAIPN-M-------AVKKSDVVRAVIVRTRKGLRRDSGMSIRFDDNAAVIIN-VDGN-PKGTRVF
GPVARELR-DKNFTKIVSLAPEVLMR-L--QDARPKAGS-QKRPRRLG-RGISAGQ-GASSGKGMRGQKSRAG---S--G
TRPGF-E-GGQNPLYRRLPKLKS--FPLINVSKLVTLTSLIQA-KIVTLK---------ILG--DGE-L-N-V-P-LQV-
RASAFTAGARTKIEAAGGSCEKFRKQQR--GRM---SGIA-TRGNTVSFG----------DFALQAV--EPAWITSRQIE
AGRRAMTRYI------RRGGKIWIRIFPDKPVTQRAAETRMGSGK---------GAPEFWVAVVKP-GRVMFEI--GG--
VTEEIAREAMRLASFKLPIKTKF-IRKESVQRRHRRVRRKV---FGTSERPRLAVFRSEQHIYAQVIDD---T--AQHTL
AAASTL-DPEL-KSTL----SSG-GNCSASVQVGQLIAKR--CSSAG-IVKVVFDRGGNLYH--GRVKALAEAAREAGLD
F--------------------------------------------------------------MV--KAIARYIRTSPFK
VRRVLDQIRGKSYQEALILLEFM---------------------------------PYRACEPIVKVLRSAVAN----A-
EHNA-GLDKSKLVVSQAYADQGPVLKRFRPRAQGRAYQIRKPTCHITVVVAPRMHVKAGDTVQIITGK------EK-GKV
GEILKTYPKVS--KVI--VKGVNIRTKHVK----PQ--QE-GES-GKILTFEAPIHSSNVM-HYSEKE-------KI--A
--SRVCYTF---SE--------DGKLR---QLKKTG---EIIDQMGQKIHPIGFRLG--IT-QEHRSRWFA------DPK
N--YPELLQEDYKIRKYV--RKTLS-----NAGISSVKIERKA-D-QIDLEVFTARPGVVVGRGGAGIETLRVGLQQQIR
INVVEVQR---VDADATLIAEYIAQQLERRVSFRRVVRQAITRAQKV-GIQGIKIQVSGRLNGAEIARTEWTREGRVPL-
-HTLRADIDYSYCTAQTIYGILGIKVWVFMAANDTIADMLTRIRNSCMARHQTTQI-PATKMTRSIAQVLKSEGFIGEFE
EAE---AE---G----INRHLVLSLKYK--GKTR-------K---PIITALKRVSKPGLRVYSNRKELPRVLGGIGIAII
STSSGIMTDREARRQGLGGEVLCYVWMQQQKIRIRLKAFDRRILDASCEKIVDTANRTAATAIGPIPLPTKRRIYCLLRS
PHVDKDSR-EHFETRTHRRIIDIHQPSAKTIDALMKLDLPAGVDIEVKLIKERVGVVVSDKMDKTVVVAIENRSSHTKYG
KIVVRTKRYKAHDEE--NQCKSGDRVRITETRPLSKTKRWTVAEIFGTK-------------------------------
-MSRSL-KKGPFVAD-ALMTKIEKLNA---AGQKQ----VIKTWSRSSTILPQMVGHTIAVHNGRQHVPVYLTD-QMVGH
KLGEFSPTRTFRGHA------K-SGDK----KAK------R-
>Microcystis_aeruginosa_PCC_7806 Concatenation of 16 sequences
MGIRSFRPLTPGTRQAAISDFKE-ITKT------------EP-EKSLTHRKHSKQGRNNRGVVTSRH-RGGGHKRL----
YRIIDFR-R--DK-RDIPATVAAIEYDPNRNARIALLFYK-DGEKRYIIAPAGLGVGDTVIAGE-N-AP-FEVGNALPLS
RIPLGTEVHNIELVPGRGGQMVRAAGGFAQVVAK--EGDYVTIRLPSKEVRMIRRECYATIGKVGNAEARNISLGKAGRT
-RHR-----GQR-P-HVRGSVMNPVDHPHGGGEGRA-P--IGRSGPMTP---WGKPALGRKTR-NKKKRSS-D-LIVRRR
--------------------------------MSI---G-ILGTKLGMTQIFDNKTGV---------AIPVTVVQAGPCP
VTQVK----TKK----T--DGY--ESIQVGY-------KT--ALNK----------PLLGHLA-----------------
---AG-VSPLRHLIEYRL--------EDASAY-----TL---GQ-EITA--A-I-FQEGDLVDVAGTTIGRGFSGYQKRH
NFKR-GNMTHGS-KNHR-LPGSTG-AGTTPG-RVFPGKRMAGQYGSTQVTIRKLSVVKIDSERN----------------
----------LILIKGA-VPGKPGTLLNIT--MVNYTV-KNWQGEEAGTGTLELKTA----KP-ET-AKHLIHRVVVSHL
AAARQGNASSKTRSE--------VR-GGGRKPW---------RQKGTGRAR--------AGS---IR-SP----LW----
RGGGVIFGPK-P-RDFEVKVNRKEKRLALRTALISQADN-------------------FIVVESF--AEQFS-Q------
--PKTKLLI--LTEIP--E---NVYLSGRNICNLK-I---------------IRADSLNVYDVILADR----VIATAAAL
AKIEEKLKTTYQETI----VPKLKEQFGYTNIHQVPKVIKITVNRGLG-EASQNAKALESSKEELSTITGQQPVVTRAKK
AIAGFKIREGMPVGVMVTLRGDRMYAFLDRLINLALPRIRDFRGISG-NSFDGRGNYSLGIREQLIFPEIE-----YDKI
DQIRGMDISIITT-----------------------AKNDEEGRALLKEMGMPFRSRIG-K--RPIPIPNKVTVD-I---
-D-G--A-TVTVKGPKGTLQRTL--PT-A--VTINKDG-ET--ILV---TR-Q--DDSRTAR-ERHGLCRTLVANMVEGV
ATGFQKRLDIQGVGY--RAQAQG-SK--LVLN--VGYSKPVEMEM-P-D-GVSVAVE--N-NTQVIVSG-IDKEAVGNTA
AKIREVR------PPEPY---KGKGIRYLGEVVRRKVGK----------MIQQQTYLNVADNSGARKLMCLRVLGTGNCT
Y--GGIGDKIIAVVKDAIPN-M-------PVKKSDVVTAVIVRTRQTVRRDSGMSIRFDDNAAVIIN-NDGN-PKGTRVF
GPVARELR-DKNYTKIVSLAPEVLMK-L--HEIAPQPGS-TKRRRRVG-RGISAGQ-GASCGLGMRGQKSRSG---T--G
TRPGF-E-GGQMPLYRRVPKLKH--FPLVNLRKLVTLESLLKA-NILTLK---------VLG--DGE-I-T-V-P-LKV-
KAAAFSNSAKEKITAAQGTWEKFRKQQR--GRM---RGLA-TGGNTINFG----------DFALQAT--EPCWITSRQIE
AARRAMTRYI------RRGGKIWIRVFPDKPVTQRAAETRMGSGK---------GSPEFWVAVVKP-GFIMFEI--AG--
VAEPVAREAMRLAAQKLPIKTKF-IRKESVRRRHQRVRRKI---NGTAERPRLSVFRSNNHIYAQIIDD---V--AQHTL
AAASTL-EATL-RGEL----EST-ATQEASAAVGKLVAQR--ALERG-IEQVVFDRGGNLYH--GRVKALAEAARSAGLN
F--------------------------------------------------------------MT--KAIARYIRMSPLK
VRRVLDQIRGRSYREALIILEFM---------------------------------PYRACDPILKVLRSAVAN----A-
ENNE-GLDPATLVVSQAFADGGPTLKRFRPRAQGRAYQIRKPTCHITVAVAPKMHVKKGDVVQVIAGS------DK-GKV
GEILRALPQES--TVV--VKGVNIRTKHTK----PQ--QE-GES-GQIVTYEAPIHSSKVM-LYSEKK-------KI--A
--SRVGYTF---TE--------DGKVR---ILKKTG---EIID-MGQKIHPLGFRLG--VI-KDHKSCWYA------DAK
R--YPELVQEDRRIRNYV--EKNLA-----NAGIADIRIERKA-D-QVDISIHTARPGVVVGRGGTGIEQLRLGLQKAIR
INVIEVAR---VDADANLIAEYIAQQLERRVSFRRVVRQAIQRAQRA-EVKGIKIQVSGRLNGAEIARTEWVREGRVPL-
-HTLRADIDYSYKTASTIYGILGVKVWIFMSANDTISDMLTRIRNACAVRQTTTQI-PTTRMTRSIAQVLKDEGFIADFE
EVG----E---G----IKSQLVLSLKYK--GKNR-------Q---PIITTLTRVSKPGLRVYSNSKDLPRVLGGIGIAIV
STSKGIMTDREARKQNVGGEVLCYIWMQQQKIRIRLKAFDQRLLDTSCEKIVDTANRTNATAIGPIPLPTKRKIYCVLRS
PHVDKDSR-EHFETRTHRRIIDIYQPSSKTIDALMKLDLPAGVDIEVKLVKERVGVVVSDKMDKTVVVAIENRSPHPKYG
KIVVKTQKFKAHDAE--NQAKQGDRVRIRETRPLSKTKRWEVAEILTDS-------------------------------
-MGRSL-KKGPFVAG-HLMEKIEKLNA---QGSKQ----VIKTWSRASTIIPDMVGHTIAVHNGKQHVPVYVSE-QMVGH
KLGEFAPTRTFRGHA------K--SDK----KAG------RK
>Microcystis_aeruginosa_PCC_7941 Concatenation of 16 sequences
MGIRSFRPLTPGTRQAAISDFKE-ITKT------------EP-EKSLTHRKHSKQGRNNRGVVTSRH-RGGGHKRL----
YRIIDFR-R--DK-RDIPATVAAIEYDPNRNARIALLFYK-DGEKRYIIAPAGLGVGDTVIAGE-N-AP-FEVGNALPLS
RIPLGTEVHNIELVPGRGGQMVRAAGGFAQVVAK--EGDYVTIRLPSKEVRMIRRECYATIGKVGNAEARNISLGKAGRT
-RHR-----GQR-P-HVRGSVMNPVDHPHGGGEGRA-P--IGRSGPMTP---WGKPALGRKTR-NKKKRSS-D-LIVRRR
--------------------------------MSI---G-ILGTKLGMTQIFDNKTGV---------AIPVTVVQAGPCP
VTQVK----TKK----T--DGY--ESIQVGY-------KT--ALNK----------PLLGHLA-----------------
---AG-VSPLRHLIEYRL--------EDASAY-----TL---GQ-EITA--A-I-FQEGDLVDVAGTTIGRGFSGYQKRH
NFKR-GNMTHGS-KNHR-LPGSTG-AGTTPG-RVFPGKRMAGQYGATQVTIRKLSVVKIDSERN----------------
----------LILIKGA-VPGKPGTLLNIT--MVNYTV-KNWQGEEAGTGTLELKTA----KP-ET-AKHLIHRVVVSHL
AAARQGNASSKTRSE--------VR-GGGRKPW---------RQKGTGRAR--------AGS---IR-SP----LW----
RGGGVIFGPK-P-RDFEVKVNRKEKRLALRTALISQADN-------------------FIVVESF--AEQFS-Q------
--PKTKLLI--LTEIP--E---NVYLSGRNICNLK-I---------------IRADSLNVYDVILADR----VIATAAAL
AKIEEKLKTTYQETI----VPKLKEQFGYTNIHQVPKVIKITVNRGLG-EASQNAKALESSKEELSTITGQQPVVTRAKK
AIAGFKIREGMPVGVMVTLRGDRMYAFLDRLINLALPRIRDFRGISG-NSFDGRGNYSLGIREQLIFPEIE-----YDKI
DQIRGMDISIITT-----------------------AKNDEEGRALLKEMGMPFRSRIG-K--RPIPIPNKVTVD-I---
-D-G--A-TVTVKGPKGTLQRTL--PT-A--VTIDKDG-ET--LLV---TR-Q--DDSRTAR-ERHGLCRTLVANMVEGV
ATGFQKRLDIQGVGY--RAQAQG-SK--LVLN--VGYSKPVEMEM-P-D-GVSVAVE--N-NTQVIVSG-IDKEAVGNIA
AKIREVR------PPEPY---KGKGIRYLGEVVRRKVGK----------MIQQQTYLNVADNSGARKLMCLRVLGTGNCT
Y--GGIGDKIIAVVKDAIPN-M-------PVKKSDVVTAVIVRTRQTVRRDSGMSIRFDDNAAVIIN-NDGN-PKGTRVF
GPVARELR-DKNYTKIVSLAPEVLMK-L--HEIAPQPGS-TKRRRRVG-RGVSAGQ-GASCGLGMRGQKSRSG---T--G
TRPGF-E-GGQMPLYRRVPKLKH--FPLVNLKKLVTLESLLKA-NILTLK---------VLG--DGE-I-T-V-P-LKV-
KAAAFSNSAKEKITAAQGTWEKFRKQQR--GRM---RGLA-TGGNTINFG----------DFALQAT--EPCWITSRQIE
AARRAMTRYI------RRGGKIWIRVFPDKPVTQRAAETRMGSGK---------GSPEFWVAVVKP-GFIMFEI--AG--
VAEPVAREAMRLAAQKLPIKTKF-IRKESVRRRHQRVRRKI---NGTAERPRLSVFRSNNHIYAQIIDD---V--AQHTL
AAASTL-EATL-RGEL----AST-ATQEASAAVGKLVAQR--ALDKG-IEQVVFDRGGNLYH--GRVKALAEAARSAGLN
F--------------------------------------------------------------MT--KAIARYIRMSPLK
VRRVLDQIRGRSYREALIILEFM---------------------------------PYRACDPILKVLRSAVAN----A-
ENNE-GLDPATLVVSQAFADGGPTLKRFRPRAQGRAYQIRKPTCHITVAVAPKMHVKKGDVVQVIAGS------DK-GKV
GEILRALPQES--TVV--VKGVNIRTKHTK----PQ--QE-GES-GQILTYEAPIHSSKVM-LYSEKK-------KI--A
--SRVGYTF---TE--------DGKVR---ILKKTG---EIID-MGQKIHPLGFRLG--VI-KDHKSCWYA------DAK
R--YPELVQEDRRIREYV--EKNLA-----NAGIADIRIERKA-D-QVDISIHTARPGVVVGRGGTGIEQLRLGLQKAIR
INVIEVAR---VDADANLIAEYIAQQLERRVSFRRVVRQAIQRAQRA-EVKGIKIQVSGRLNGAEIARTEWVREGRVPL-
-HTLRADIDYSYKTASTIYGILGVKVWIFMSANDTISDMLTRIRNACAVRQTTTQI-PTTRMTRSIAQVLKDEGFIADFE
EVG----E---G----IKSQLVLSLKYK--GKNR-------Q---PIITTLTRVSKPGLRVYSNSKDLPRVLGGIGIAIV
STSKGIMTDREARKQNVGGEVLCYIWMQQQKIRIRLKAFDQRLLDTSCEKIVDTANRTNATAIGPIPLPTKRKIYCVLRS
PHVDKDSR-EHFETRTHRRIIDIYQPSSKTIDALMKLDLPAGVDIEVKLVKERVGVVVSDKMDKTVVVAIENRSPHPKYG
KIVVKTQKFKAHDAE--NQAKQGDRVRIRETRPLSKTKRWEVAEILTDS-------------------------------
-MGRSL-KKGPFVAG-HLMEKIEKLNA---QGSKQ----VIKTWSRASTIIPDMVGHTIAVHNGKQHVPVYVSE-QMVGH
KLGEFAPTRTFRGHA------K--SDK----KAG------RK
>Microcystis_aeruginosa_PCC_9432 Concatenation of 16 sequences
MGIRSFRPLTPGTRQAAISDFKE-ITKT------------EP-EKSLTHRKHSKQGRNNRGVVTSRH-RGGGHKRL----
YRIIDFR-R--DK-RDIPATVAAIEYDPNRNARIALLFYK-DGEKRYIIAPAGLGVGDTVIAGE-N-AP-FEVGNALPLS
RIPLGTEVHNIELVPGRGGQMVRAAGGFAQVVAK--EGDYVTIRLPSKEVRMIRRECYATIGKVGNAEARNISLGKAGRT
-RHR-----GQR-P-HVRGSVMNPVDHPHGGGEGRA-P--IGRSGPMTP---WGKPALGRKTR-NKKKRSS-D-LIVRRR
--------------------------------MSI---G-ILGTKLGMTQIFDNKTGV---------AIPVTVVQAGPCP
VTQVK----TKK----T--DGY--ESIQVGY-------KT--ALNK----------PLLGHLA-----------------
---AG-VSPLRHLIEYRL--------DDASAY-----TL---GQ-EITA--A-I-FQEGDLVDVAGTTIGRGFSGYQKRH
NFKR-GNMTHGS-KNHR-LPGSTG-AGTTPG-RVFPGKRMAGQYGATQVTIRKLSVVKIDSERN----------------
----------LILIKGA-VPGKPGTLLNIT--MVNYTV-KNWQGEEAGTGTLELKTA----KP-ET-AKHLIHRVVVSHL
AAARQGNASSKTRSE--------VR-GGGRKPW---------RQKGTGRAR--------AGS---IR-SP----LW----
RGGGVIFGPK-P-RDFEVKVNRKEKRLALRTALISQADN-------------------FIVVESF--AEQFS-Q------
--PKTKLLI--LTEIP--E---NVYLSGRNICNLK-I---------------IRADSLNVYDVILADR----VIATAAAL
AKIEEKLKTTYQETI----VPKLKEQFGYTNIHQVPKVIKITVNRGLG-EASQNAKALESSKEELSTITGQQPVVTRAKK
AIAGFKIREGMPVGVMVTLRGDRMYAFLDRLINLALPRIRDFRGISG-NSFDGRGNYSLGIREQLIFPEIE-----YDKI
DQIRGMDISIITT-----------------------AKNDEEGRALLKEMGMPFRSRIG-K--RPIPIPNKVTVD-I---
-D-G--A-TVTVKGPKGTLQRTL--PT-A--VTIDKDG-ET--LLV---TR-Q--DDSRTAR-ERHGLCRTLVANMVEGV
ATGFQKRLDIQGVGY--RAQAQG-SK--LVLN--VGYSKPVEMEM-P-D-GVSVAVE--N-NTQVIVSG-IDKEAVGNIA
AKIREVR------PPEPY---KGKGIRYLGEVVRRKVGK----------MIQQQTYLNVADNSGARKLMCLRVLGTGNCT
Y--GGIGDKIIAVVKDAIPN-M-------PVKKSDVVTAVIVRTRQTVRRDSGMSIRFDDNAAVIIN-NDGN-PKGTRVF
GPVARELR-DKNYTKIVSLAPEVLMK-L--HEIAPQPGS-TKRRRRVG-RGVSAGQ-GASCGLGMRGQKSRSG---T--G
TRPGF-E-GGQMPLYRRVPKLKH--FPLVNLKKLVTLESLLKA-NILTLK---------VLG--DGE-I-T-V-P-LKV-
KAAAFSNSAKEKITAAQGTWEKFRKQQR--GRM---RGLA-TGGNTINFG----------DFALQAT--EPCWITSRQIE
AARRAMTRYI------RRGGKIWIRVFPDKPVTQRAAETRMGSGK---------GSPEFWVAVVKP-GFIMFEI--AG--
VAEPVAREAMRLAAQKLPIKTKF-IRKESVRRRHQRVRRKI---NGTAERPRLSVFRSNNHIYAQIIDD---V--AQHTL
AAASTL-EATL-RGEL----EST-ATQEASAAVGKLVAQR--ALDKG-IEQVVFDRGGNLYH--GRVKALAEAARSAGLN
F--------------------------------------------------------------MT--KAIARYIRMSPLK
VRRVLDQIRGRSYREALIILEFM---------------------------------PYRACDPILKVLRSAVAN----A-
ENNE-GLDPATLVVSQAFADGGPTLKRFRPRAQGRAYQIRKPTCHITVAVAPKMHVKKGDVVQVIAGS------DK-GKV
GEILRALPQES--TVV--VKGVNIRTKHTK----PQ--QE-GES-GQILTYEAPIHSSKVM-IYSEKK-------KI--A
--SRVGYTF---TE--------DGKVR---ILKKTG---EIID-MGQKIHPLGFRLG--VI-KDHKSCWYA------DAK
R--YPELVQEDRRIREYV--EKNLA-----NAGIADIRIERKA-D-QVDISIHTARPGVVVGRGGTGIEQLRLGLQKAIR
INVIEVAR---VDADANLIAEYIAQQLERRVSFRRVVRQAIQRAQRA-EVKGIKIQVSGRLNGAEIARTEWVREGRVPL-
-HTLRADIDYSYKTASTIYGILGVKVWIFMSANDTISDMLTRIRNACAVRQTTTQI-PTTRMTRSIAQVLKDEGFIADFE
EVG----E---G----IKSQLVLSLKYK--GKNR-------Q---PIITTLTRVSKPGLRVYSNSKDLPRVLGGIGIAIV
STSKGIMTDREARKQNVGGEVLCYIWMQQQKIRIRLKAFDQRLLDTSCEKIVDTANRTNATAIGPIPLPTKRKIYCVLRS
PHVDKDSR-EHFETRTHRRIIDIYQPSSKTIDALMKLDLPAGVDIEVKLVKERVGVVVSDKMDKTVVVAIENRSPHPKYG
KIVVKTQKFKAHDAE--NQAKQGDRVRIRETRPLSKTKRWEVAEILTDS-------------------------------
-MGRSL-KKGPFVAG-HLMEKIEKLNA---QGSKQ----VIKTWSRASTIIPDMVGHTIAVHNGKQHVPVYVSE-QMVGH
KLGEFAPTRTFRGHA------K--SDK----KAG------RK
>Microcystis_aeruginosa_PCC_9443 Concatenation of 16 sequences
MGIRSFRPLTPGTRQAAISDFKE-ITKT------------EP-EKSLTHHKHSKQGRNNRGVVTSRH-RGGGHKRL----
YRIIDFR-R--DK-RDIPATVAAIEYDPNRNARIALLFYK-DGEKRYIIAPAGLGVGDTVIAGE-N-AP-FEVGNALPLS
RIPLGTEVHNIELVPGRGGQMVRAAGGFAQVVAK--EGDYVTIRLPSKEVRMIRRECYATIGKVGNAEARNISLGKAGRT
-RHR-----GQR-P-HVRGSVMNPVDHPHGGGEGRA-P--IGRSGPMTP---WGKPALGRKTR-NKKKRSS-D-LIVRRR
--------------------------------MSI---G-ILGTKLGMTQIFDNKTGV---------AIPVTVVQAGPCP
VTQVK----TKK----T--DGY--ESIQVGY-------KT--ALNK----------PLLGHLA-----------------
---AG-VSPLRHLIEYRL--------EDASAY-----TL---GQ-EITA--A-I-FQEGDLVDVAGTTIGRGFSGYQKRH
NFKR-GNMTHGS-KNHR-LPGSTG-AGTTPG-RVFPGKRMAGQYGATQVTIRKLSVVKIDSERN----------------
----------LILIKGA-VPGKPGTLLNIT--MVNYTV-KNWQGEEAGTGTLELKTA----KP-ET-AKHLIHRVVVSHL
AAARQGNASTKTRSE--------VR-GGGRKPW---------RQKGTGRAR--------AGS---IR-SP----LW----
RGGGVIFGPK-P-RDFEVKVNRKEKRLALRTALISQADN-------------------FIVVESF--AEQFS-Q------
--PKTKLLI--LTEIP--E---NVYLSGRNICNLK-I---------------IRADSLNVYDVILADR----VIATAAAL
AKIEEKLKTTYQETI----VPKLKEQFGYTNIHQVPKVIKITVNRGLG-EASQNAKALESSKEELSTITGQQPVVTRAKK
AIAGFKIREGMPVGVMVTLRGDRMYAFLDRLINLALPRIRDFRGISG-NSFDGRGNYSLGIREQLIFPEIE-----YDKI
DQIRGMDISIITT-----------------------AKNDEEGRALLKEMGMPFRSRIG-K--RPIPIPNKVTVD-I---
-D-G--A-TVTVKGPKGTLQRTL--PT-A--VTINKDG-ET--ILV---TR-Q--DDSRTAR-ERHGLCRTLVANMVEGV
ATGFQKRLDIQGVGY--RAQAQG-SK--LVLN--VGYSKPVEMEM-P-D-GVSVAVE--N-NTQVIVSG-IDKEAVGNIA
AKIREVR------PPEPY---KGKGIRYLGEVVRRKVGK----------MIQQQTYLNVADNSGARKLMCLRVLGTGNCT
Y--GGIGDKIIAVVKDAIPN-M-------PVKKSDVVTAVIVRTRQTVRRDSGMSIRFDDNAAVIIN-NDGN-PKGTRVF
GPVARELR-DKNYTKIVSLAPEVLMK-L--HEIAPQPGS-TKRRRRVG-RGISAGQ-GASCGLGMRGQKSRSG---T--G
TRPGF-E-GGQMPLYRRVPKLKH--FPLVNLKKLVTLESLLEA-KILTLK---------VLG--DGE-I-T-V-P-LKV-
KAAAFSNSAKEKITAAQGTWEKFRKQQR--GRM---RGLA-TGGNTINFG----------DFALQAT--EPCWITSRQIE
AARRAMTRYI------RRGGKIWIRVFPDKPVTQRAAETRMGSGK---------GSPEFWVAVVKP-GFIMFEI--AG--
VAEPVAREAMRLAAQKLPIKTKF-IRKESVRRRHQRVRRKL---SGTAERPRLSVFRSNNHIYAQIIDD---V--AQHTL
AAASTL-EATL-RGEL----EST-ATQEASAAVGKLVAQR--ALERG-IEQVVFDRGGNLYH--GRVKALAEAARSAGLN
F--------------------------------------------------------------MT--KAIARYIRMSPLK
VRRVLDQIRGRSYREALIILEFM---------------------------------PYRACDPILKVLRSAVAN----A-
ENNE-GLDPATLVVSQAFADGGPTLKRFRPRAQGRAYQIRKPTCHITVAVAPKMHVKKGDVVQVIAGS------DK-GKV
GEILRALPQES--TVV--VKGVNIRTKHTK----PQ--QE-GES-GQIVTYEAPIHSSKVM-IYSEKK-------KI--A
--SRVGYTF---TE--------DGKVR---ILKKTG---EIID-MGQKIHPLGFRLG--VI-KDHKSCWYA------DAK
R--YPELLQEDRRIREYV--EKNLA-----NAGIADIRIERKA-D-QVDISIHTARPGVVVGRGGTGIEQLRLGLQKAIR
INVIEVAR---VDADANLIAEYIAQQLERRVSFRRVVRQAIQRAQRA-EVKGIKIQVSGRLNGAEIARTEWVREGRVPL-
-HTLRADIDYSYKTASTIYGILGVKVWIFMSANDTISDMLTRIRNACAVRQTTTQI-PTTRMTRSIAQVLKNEGFIADFE
EVG----E---G----IKSQLVLSLKYK--GKNR-------Q---PIITTLTRVSKPGLRVYSNSKDLPRVLGGIGIAIV
STSKGIMTDREARKQNVGGEVLCYIWMQQQKIRIRLKAFDQRLLDTSCEKIVDTANRTNATAIGPIPLPTKRKIYCVLRS
PHVDKDSR-EHFETRTHRRIIDIYQPSSKTIDALMKLDLPAGVDIEVKLVKERVGVVVSDKMDKTVVVAIENRSPHPKYG
KIVVKTQKFKAHDAE--NQAKQGDRVRIRETRPLSKTKRWEVAEILTDS-------------------------------
-MGRSL-KKGPFVAG-HLMEKIEKLNA---QGSKQ----VIKTWSRASTIIPDMVGHTIAVHNGKQHVPVYVSE-QMVGH
KLGEFAPTRTFRGHA------K--SDK----KAG------RK
>Microcystis_aeruginosa_PCC_9701 Concatenation of 16 sequences
MGIRSFRPLTPGTRQAAISDFKE-ITKT------------EP-EKSLTHRKHSKQGRNNRGVVTSRH-RGGGHKRL----
YRIIDFR-R--DK-RDIPATVAAIEYDPNRNARIALLFYK-DGEKRYIIAPAGLGVGDTVIAGE-N-AP-FEVGNALPLS
RIPLGTEVHNIELVPGRGGQMVRAAGGFAQVVAK--EGDYVTIRLPSKEVRMIRRECYATIGKVGNAEARNISLGKAGRT
-RHR-----GQR-P-HVRGSVMNPVDHPHGGGEGRA-P--IGRSGPMTP---WGKPALGRKTR-NKKKRSS-D-LIVRRR
--------------------------------MSI---G-ILGTKLGMTQIFDNKTGV---------AIPVTVVQAGPCP
VTQVK----TKK----T--DGY--ESIQVGY-------KT--ALNK----------PLLGHLA-----------------
---AG-VSPLRHLIEYRL--------EDASAY-----TL---GQ-EITA--A-I-FQEGDLVDVAGTTIGRGFSGYQKRH
NFKR-GNMTHGS-KNHR-LPGSTG-AGTTPG-RVFPGKRMAGQYGATQVTIRKLSVVKIDSERN----------------
----------LILIKGA-VPGKPGTLLNIT--MVNYTV-KNWQGEEAGTGTLELKTA----KP-ET-AKHLIHRVVVSHL
AAARQGNASSKTRSE--------VR-GGGRKPW---------RQKGTGRAR--------AGS---IR-SP----LW----
RGGGVIFGPK-P-RDFEVKVNRKEKRLALRTALISQSDN-------------------FIVVESF--AEQFS-Q------
--PKTKLLI--LTEIP--E---NVYLSGRNICNLK-I---------------IRADSLNVYDVILADR----VIATAAAL
AKIEEKLKTTYQETI----VPKLKEQFGYTNIHQVPKVIKITVNRGLG-EASQNAKALESSKEELSTITGQQPVVTRAKK
AIAGFKIREGMPVGVMVTLRGDRMYAFLDRLINLALPRIRDFRGISG-NSFDGRGNYSLGIREQLIFPEIE-----YDKI
DQIRGMDISIITT-----------------------AKTDEEGRALLKEMGMPFRSRIG-K--RPIPIPNKVTVD-I---
-D-G--A-TVTVKGPKGTLQRTL--PT-A--VAIDKDG-ET--LLV---TR-Q--DDSRTAR-ERHGLCRTLVANMVEGV
ATGFQKRLDIQGVGY--RAQAQG-SK--LVLN--VGYSKPVEMEM-P-D-GVSVAVE--N-NTQVIVSG-IDKEAVGNIA
AKIREVR------PPEPY---KGKGIRYLGEVVRRKVGK----------MIQQQTYLNVADNSGARKLMCLRVLGTGNCT
Y--GGIGDKIIAVVKDAIPN-M-------PVKKSDVVTAVIVRTRQTVRRDSGMSIRFDDNAAVIIN-NDGN-PKGTRVF
GPVARELR-DKNYTKIVSLAPEVLMK-L--HEIAPQPGS-TKRRRRVG-RGVSAGQ-GASCGLGMRGQKSRSG---T--G
TRPGF-E-GGQMPLYRRVPKLKH--FPLVNLRKLVTLESLLKA-KILTLK---------VLG--DGE-I-T-V-P-LKV-
KAAAFSNSAKEKITAAQGTWEKFRKQQR--GRM---RGLA-TGGNTINFG----------DFALQAT--EPCWITSRQIE
AARRAMTRYI------RRGGKIWIRVFPDKPVTQRAAETRMGSGK---------GSPEFWVAVVKP-GFIMFEI--AG--
VAEPIAREAMRLAAQKLPIKTKF-IRKESVRRRHQRVRRKI---NGTAERPRLSVFRSNNHIYAQIIDD---V--AQHTL
AAASTL-EATL-RGEL----EST-ATQEASAAVGKLVAQR--ALDKG-IEQVVFDRGGNLYH--GRVKALAEAARSAGLN
F--------------------------------------------------------------MT--KAIARYIRMSPLK
VRRVLDQIRGRSYREALIILEFM---------------------------------PYRACDPILKVLRSAVAN----A-
ENNE-GLDPATLVVSQAFADGGPTLKRFRPRAQGRAYQIRKPTCHITVAVAPKMHVKKGDVVQVIAGS------DK-GKV
GEILRALPQES--TVV--VKGVNIRTKHTK----PQ--QE-GES-GQIVTYEAPIHSSKVM-LYSEKK-------KI--A
--SRVGYTF---TE--------DGKVR---ILKKTG---EIID-MGQKIHPLGFRLG--VI-KDHKSCWYA------DAK
R--YPELVQEDRRIRQYV--EKNLA-----NAGIADIRIERKA-D-QVDISIHTARPGVVVGRGGTGIEQLRLGLQKAIR
INVIEVAR---VDADANLIAEYIAQQLERRVSFRRVVRQAIQRAQRA-EVKGIKIQVSGRLNGAEIARTEWVREGRVPL-
-HTLRADIDYSYKTASTIYGILGVKVWIFMSANDTISDMLTRIRNACAVRQTTTQI-PTTRMTRSIAQVLKDEGFIADFE
EVG----E---G----IKSQLVLSLKYK--GKNR-------Q---PIITTLTRVSKPGLRVYSNSKDLPRVLGGIGIAIV
STSKGIMTDREARKQNVGGEVLCYIWMQQQKIRIRLKAFDRRLLDTSCEKIVDTANRTNATAIGPIPLPTKRKIYCVLRS
PHVDKDSR-EHFETRTHRRIIDIYQPSSKTIDALMKLDLPAGVDIEVKLVKERVGVVVSDKMDKTVVVAIENRSPHPKYG
KIVVKTQKFKAHDEE--NQAKQGDRVRIRETRPLSKTKRWQVAEILTDN-------------------------------
-MGRSL-KKGPFVAG-HLMEKIEKLNA---QGSKQ----VIKTWSRASTIIPDMVGHTIAVHNGKQHVPVYVSE-QMVGH
KLGEFAPTRTFRGHA------K--SDK----KAG------RK
>Microcystis_aeruginosa_PCC_9717 Concatenation of 16 sequences
MGIRSFRPLTPGTRQAAISDFKE-ITKT------------EP-EKSLTHRKHSKQGRNNRGVVTSRH-RGGGHKRL----
YRIIDFR-R--DK-RDIPATVAAIEYDPNRNARIALLFYK-DGEKRYIIAPAGLGVGDTVIAGE-N-AP-FEVGNALPLS
RIPLGTEVHNIELVPGRGGQMVRAAGGFAQVVAK--EGDYVTIRLPSKEVRMIRRECYATIGKVGNAEARNISLGKAGRT
-RHR-----GQR-P-HVRGSVMNPVDHPHGGGEGRA-P--IGRSGPMTP---WGKPALGRKTR-NKKKRSS-D-LIVRRR
--------------------------------MSI---G-ILGTKLGMTQIFDNKTGV---------AIPVTVVQAGPCP
VTQVK----TKK----T--DGY--ESIQVGY-------KT--ALNK----------PLLGHLA-----------------
---AG-VSPLRHLIEYRL--------EDASAY-----TL---GQ-EITA--A-I-FQEGDLVDVAGTTIGRGFSGYQKRH
NFKR-GNMTHGS-KNHR-LPGSTG-AGTTPG-RVFPGKRMAGQYGATQVTIRKLSVVKIDSERN----------------
----------LILIKGA-VPGKPGTLLNIT--MVNYTV-KNWQGEEAGTGTLELKTA----KP-ET-AKHLIHRVVVSHL
AAARQGNASTKTRSE--------VR-GGGRKPW---------RQKGTGRAR--------AGS---IR-SP----LW----
RGGGVIFGPK-P-RDFEVKVNRKEKRLALRTALISQSDN-------------------FIVVESF--AEQFS-Q------
--PKTKLLI--LTEIP--E---NVYLSGRNICNLK-I---------------IRADSLNVYDVILADR----VIATAAAL
AKIEEKLKTTYQETI----VPKLKEQFGYTNIHQVPKVIKITVNRGLG-EASQNAKALESSKEELSTITGQQPVVTRAKK
AIAGFKIREGMPVGVMVTLRGDRMYAFLDRLINLALPRIRDFRGISG-NSFDGRGNYSLGIREQLIFPEIE-----YDKI
DQIRGMDISIITT-----------------------AKNDEEGRALLKEMGMPFRSRIG-K--RPIPIPNKVTVD-I---
-D-G--A-TVTVKGPKGTLQRTL--PT-A--VAINKDG-ET--LLV---TR-Q--DDSRTAR-ERHGLCRTLVANMVEGV
ATGFQKRLDIQGVGY--RAQAQG-SK--LVLN--VGYSKPVEMEM-P-D-GVSVAVE--N-STQVIVSG-IDKEAVGNIA
AKIREVR------PPEPY---KGKGIRYLGEVVRRKVGK----------MIQQQTYLNVADNSGARKLMCLRVLGTGNCT
Y--GGIGDKIIAVVKDAIPN-M-------PVKKSDVVTAVIVRTRQTVRRDSGMSIRFDDNAAVIIN-NDGN-PKGTRVF
GPVARELR-DKNYTKIVSLAPEVLMK-L--HEIAPQPGS-TKRRRRVG-RGISAGQ-GASCGLGMRGQKSRSG---T--G
TRPGF-E-GGQMPLYRRVPKLKH--FPLVNLKKLVTLESLLKA-NILTLK---------VLG--DGE-I-T-V-P-LKV-
KAAAFSNSAKEKITAAQGTWEKFRKQQR--GRM---RGLA-TGGNTINFG----------DFALQAT--EPCWITSRQIE
AARRAMTRYI------RRGGKIWIRVFPDKPVTQRAAETRMGSGK---------GSPEFWVAVVKP-GFIMFEI--AG--
VAEPVAREAMRLAAQKLPIKTKF-IRKESVRRRHQRVRRKI---NGTAERPRLSVFRSNNHIYAQIIDD---V--AQHTL
AAASTL-EATL-RGEL----EST-ATQEASAAVGKLVAQR--ALERG-IEQVVFDRGGNLYH--GRVKALAEAARSAGLN
F--------------------------------------------------------------MT--KAIARYIRMSPLK
VRRVLDQIRGRSYREALIILEFM---------------------------------PYRACDPILKVLRSAVAN----A-
ENNE-GLDPATLVVSQAFADGGPTLKRFRPRAQGRAYQIRKPTCHITVAVAPKMHVKKGDVVQVIAGS------DK-GKV
GEILRALPQES--TVV--VKGVNIRTKHTK----PQ--QE-GES-GQILTYEAPIHSSKVM-LYSEKK-------KI--A
--SRVGYTF---TE--------DGKVR---ILKKTG---EIID-MGQKIHPLGFRLG--VI-KDHKSCWYA------DAK
R--YPELVQEDRRIREYV--EKNLA-----NAGIADIRIERKA-D-QVDISIHTARPGVVVGRGGTGIEQLRLGLQKAIR
INVIEVAR---VDADANLIAEYIAQQLERRVSFRRVVRQAIQRAQRA-EVKGIKIQVSGRLNGAEIARTEWVREGRVPL-
-HTLRADIDYSYKTASTIYGILGVKVWIFMSANDTISDMLTRIRNACAVRQTTTQI-PTTRMTRSIAQVLKDEGFIADFE
EVG----E---G----IKSQLVLSLKYK--GKNR-------Q---PIITTLTRVSKPGLRVYSNSKDLPRVLGGIGIAIV
STSKGIMTDREARKQNVGGEVLCYIWMQQQKIRIRLKAFDQRLLDTSCEKIVDTANRTNATAIGPIPLPTKRKIYCVLRS
PHVDKDSR-EHFETRTHRRIIDIYQPSSKTIDALMKLDLPAGVDIEVKLVKERVGVVVSDKMDKTVVVAIENRSPHPKYG
KIVVKTQKFKAHDAE--NQAKQGDRVRIRETRPLSKTKRWEVAEILTDS-------------------------------
-MGRSL-KKGPFVAG-HLMEKIEKLNA---QGSKQ----VIKTWSRASTIIPDMVGHTIAVHNGKQHVPVYVSE-QMVGH
KLGEFAPTRTFRGHA------K--SDK----KAG------RK
>Microcystis_aeruginosa_PCC_9806 Concatenation of 16 sequences
MGIRSFRPLTPGTRQAAISDFKE-ITKT------------EP-EKSLTHHKHSKQGRNNRGVVTSRH-RGGGHKRL----
YRIIDFR-R--DK-RDIPATVAAIEYDPNRNARIALLFYK-DGEKRYIIAPAGLGVGDTVIAGE-N-AP-FEVGNALPLS
RIPLGTEVHNIELVPGRGGQMVRAAGGFAQVVAK--EGDYVTIRLPSKEVRMIRRECYATIGKVGNAEARNISLGKAGRT
-RHR-----GQR-P-HVRGSVMNPVDHPHGGGEGRA-P--IGRSGPMTP---WGKPALGRKTR-NKKKRSS-D-LIVRRR
--------------------------------MSI---G-ILGTKLGMTQIFDNKTGV---------AIPVTVVQAGPCP
VTQVK----TKK----T--DGY--ESIQVGY-------KT--ALNK----------PLLGHLA-----------------
---AG-VSPLRHLIEYRL--------EDASAY-----TL---GQ-EITA--A-I-FQEGDLVDVAGTTIGRGFSGYQKRH
NFKR-GNMTHGS-KNHR-LPGSTG-AGTTPG-RVFPGKRMAGQYGATQVTIRKLSVVKIDSERN----------------
----------LILIKGA-VPGKPGTLLNIT--MVNYTV-KNWQGEEAGTGTLELKTA----KP-ET-AKHLIHRVVVSHL
AAARQGNASSKTRSE--------VR-GGGRKPW---------RQKGTGRAR--------AGS---IR-SP----LW----
RGGGVIFGPK-P-RDFEVKVNRKEKRLALRTALISQADN-------------------FIVVESF--AEQFS-Q------
--PKTKLLI--LTEIP--E---NVYLSGRNICNLK-I---------------IRADSLNVYDVILADR----VIATAAAL
AKIEERLKTTYQETI----VPKLKEQFGYTNIHQVPKVIKITVNRGLG-EASQNAKALESSKEELSTITGQQPVVTRAKK
AIAGFKIREGMPVGVMVTLRGDRMYAFLDRLINLALPRIRDFRGISG-NSFDGRGNYSLGIREQLIFPEIE-----YDKI
DQIRGMDISIITT-----------------------AKNDEEGRALLKEMGMPFRSRIG-K--RPIPIPNKVTVD-I---
-D-G--A-TVTVKGPKGTLQRTL--PT-A--VAIDKDG-ET--LLV---TR-Q--DDSRTAR-ERHGLCRTLVANMVEGV
ATGFQKRLDIQGVGY--RAQAQG-SK--LVLN--VGYSKPVEMEM-P-D-GVSVAVE--N-NTQVIVSG-IDKEAVGNTA
AKIREVR------PPEPY---KGKGIRYLGEVVRRKVGK----------MIQQQTYLNVADNSGARKLMCLRVLGTGNCT
Y--GGIGDKIIAVVKDAIPN-M-------PVKKSDVVTAVIVRTRQTVRRDSGMSIRFDDNAAVIIN-NDGN-PKGTRVF
GPVARELR-DKNYTKIVSLAPEVLMK-L--HEIAPQPGS-TKRRRRVG-RGVSAGQ-GASCGLGMRGQKSRSG---T--G
TRPGF-E-GGQMPLYRRVPKLKH--FPLVNLRKLVTLESLLKA-KILTLK---------VLG--DGE-I-T-V-P-LKV-
KAAAFSNSAKEKITAAQGTWEKFRKQQR--GRM---RGLA-TGGNTINFG----------DFALQAT--EPCWITSRQIE
AARRAMTRYI------RRGGKIWIRVFPDKPVTQRAAETRMGSGK---------GSPEFWVAVVKP-GFIMFEI--AG--
VAEPIAREAMRLAAQKLPIKTKF-IRKESVRRRHQRVRRKI---NGTAERPRLSVFRSNNHIYAQIIDD---V--AQHTL
AAASTL-EATL-RGEL----EST-ATQEASAAVGKLVAQR--ALERG-IEQVVFDRGGNLYH--GRVKALAEAARSAGLN
F--------------------------------------------------------------MT--KAIARYIRMSPLK
VRRVLDQIRGRSYREALIILEFM---------------------------------PYRACDPILKVLRSAVAN----A-
ENNE-GLDPATLVVSQAFADGGPTLKRFRPRAQGRAYQIRKPTCHITVAVAPKMHVKKGDVVQVIAGS------DK-GKV
GEILRALPQES--TVV--VKGVNIRTKHTK----PQ--QE-GES-GQIVTYEAPIHSSKVM-LYSEKK-------KI--A
--SRVGYTF---TE--------DGKVR---ILKKTG---EIID-MGQKIHPLGFRLG--VI-KDHKSCWYA------DAK
R--YPELVQEDRRIREYV--EKNLA-----NAGIADIRIERKA-D-QVDISIHTARPGVVVGRGGTGIEQLRLGLQKAIR
INVIEVAR---VDADANLIAEYIAQQLERRVSFRRVVRQAIQRAQRA-EVKGIKIQVSGRLNGAEIARTEWVREGRVPL-
-HTLRADIDYSYKTASTIYGILGVKVWIFMSANDTISDMLTRIRNACAVRQTTTQI-PTTRMTRSIAQVLKDEGFIADFE
EVG----E---G----IKSQLVLSLKYK--GKNR-------Q---PIITTLTRVSKPGLRVYSNSKDLPRVLGGIGIAIV
STSKGIMTDREARKQNVGGEVLCYIWMQQQKIRIRLKAFDQRLLDTSCEKIVDTANRTNATAIGPIPLPTKRKIYCVLRS
PHVDKDSR-EHFETRTHRRIIDIYQPSSKTIDALMKLDLPAGVDIEVKLVKERVGVVVSDKMDKTVVVAIENRSPHPKYG
KIVVKTQKFKAHDAE--NQAKQGDRVRIRETRPLSKTKRWEVAEILTDS-------------------------------
-MGRSL-KKGPFVAG-HLMEKIEKLNA---QGSKQ----VIKTWSRASTIIPDMVGHTIAVHNGKQHVPVYVSE-QMVGH
KLGEFAPTRTFRGHA------K--SDK----KAG------RK
>Microcystis_aeruginosa_PCC_9807 Concatenation of 16 sequences
MGIRSFRPLTPGTRQAAISDFKE-ITKT------------EP-EKSLTHRKHSKQGRNNRGVVTSRH-RGGGHKRL----
YRIIDFR-R--DK-RDIPATVAAIEYDPNRNARIALLFYK-DGEKRYIIAPAGLGVGDTVIAGE-N-AP-FEVGNALPLS
RIPLGTEVHNIELVPGRGGQMVRAAGGFAQVVAK--EGDYVTIRLPSKEVRMIRRECYATIGKVGNAEARNISLGKAGRT
-RHR-----GQR-P-HVRGSVMNPVDHPHGGGEGRA-P--IGRSGPMTP---WGKPALGRKTR-NKKKRSS-D-LIVRRR
--------------------------------MSI---G-ILGTKLGMTQIFDNKTGV---------AIPVTVVQAGPCP
VTQVK----TKK----T--DGY--ESIQVGY-------KT--ALNK----------PLLGHLA-----------------
---AG-VSPLRHLIEYRL--------EDASAY-----TL---GQ-EITT--A-I-FQEGDLVDVAGTTIGRGFSGYQKRH
NFKR-GNMTHGS-KNHR-LPGSTG-AGTTPG-RVFPGKRMAGQYGSTQVTIRKLSVVKIDSERN----------------
----------LILIKGA-VPGKPGTLLNIT--MVNYTV-KNWQGEEAGTGTLELKTA----KP-ET-AKHLIHRVVVSHL
AAARQGNASTKTRSE--------VR-GGGRKPW---------RQKGTGRAR--------AGS---IR-SP----LW----
RGGGVIFGPK-P-RDFEVKVNRKEKRLALRTALISQADN-------------------FIVVESF--AEQFS-Q------
--PKTKLLI--LTEIP--E---NVYLSGRNICNLK-I---------------IRADSLNVYDVILADR----VIATAAAL
AKIEEKLKTTYQETI----VPKLKEQFGYTNIHQVPKVIKITVNRGLG-EASQNAKALESSKAELSTITGQQPVVTRAKK
AIAGFKIREGMPVGVMVTLRGDRMYAFLDRLINLALPRIRDFRGISG-NSFDGRGNYSLGIREQLIFPEIE-----YDKI
DQIRGMDISIITT-----------------------AKNDEEGRALLKEMGMPFRSRIG-K--RPIPIPNKVTVD-I---
-D-G--A-TVTVKGPKGTLQRTL--PT-A--VTINKDG-ET--ILV---TR-Q--DDSRTAR-ERHGLCRTLVANMVEGV
ATGFQKRLDIQGVGY--RALVQG-SK--LVLN--VGYSKPVEMEM-P-D-GVSVAVE--N-NTQVIVSG-IDKEAVGNTA
AKIREVR------PPEPY---KGKGIRYLGEVVRRKVGK----------MIQQQTYLNVADNSGARKLMCLRVLGTGNCT
Y--GGIGDKIIAVVKDAIPN-M-------PVKKSDVVTAVIVRTRQTVRRDSGMSIRFDDNAAVIIN-NDGN-PKGTRVF
GPVARELR-DKNYTKIVSLAPEVLMK-L--HEIAPQPGS-TKRRRRVG-RGISAGQ-GASCGLGMRGQKSRSG---T--G
TRPGF-E-GGQMPLYRRVPKLKH--FPLVNLKKLVTLESLLKA-NILTLK---------VLG--DGE-I-T-V-P-LKV-
KAAAFSNSAKEKITAAQGTWEKFRKQQR--GRM---RGLA-TGGNTINFG----------DFALQAT--EPCWITSRQIE
AARRAMTRYI------RRGGKIWIRVFPDKPVTQRAAETRMGSGK---------GSPEFWVAVVKP-GFIMFEI--AG--
VAEPVAREAMRLAAQKLPIKTKF-IRKESVRRRHQRVRRKL---SGTAERPRLSVFRSNNHIYAQIIDD---V--AQHTL
AAASTL-EATL-RGEL----EST-ATQEASAAVGKLVAQR--ALERG-IEQVVFDRGGNLYH--GRVKALAEAARSAGLN
F--------------------------------------------------------------MT--KAIARYIRMSPLK
VRRVLDQIRGRSYREALIILEFM---------------------------------PYRACDPILKVLRSAVAN----A-
ENNE-GLDPATLVVSQAFADGGPTLKRFRPRAQGRAYQIRKPTCHITVAVAPKMHVKKGDVVQVIAGS------DK-GKV
GEILRALPQES--TVV--VKGVNIRTKHTK----PQ--QE-GES-GQILTYEAPIHSSKVM-LYSEKK-------KI--A
--SRVGYTF---TE--------DGKVR---ILKKTG---EIID-MGQKIHPLGFRLG--VI-KDHKSCWYA------DAK
R--YPELLQEDRRIREYV--EKNLA-----NAGIADIRIERKA-D-QVDISIHTARPGVVVGRGGTGIEQLRLGLQKAIR
INVIEVAR---VDADANLIAEYIAQQLERRVSFRRVVRQAIQRAQRA-EVKGIKIQVSGRLNGAEIARTEWVREGRVPL-
-HTLRADIDYSYKTASTIYGILGVKVWIFMSANDTISDMLTRIRNACAVRQTTTQI-PTTRMTRSIAQVLKNEGFIADFE
EVG----E---G----IKSQLVLSLKYK--GKNR-------Q---PIITTLTRVSKPGLRVYSNSKDLPRVLGGIGIAIV
STSKGIMTDREARKQNVGGEVLCYIWMQQQKIRIRLKAFDQRLLDTSCEKIVDTANRTNATAIGPIPLPTKRKIYCVLRS
PHVDKDSR-EHFETRTHRRIIDIYQPSSKTIDALMKLDLPAGVDIEVKLVKERVGVVVSDKMDKTVVVAIENRSPHPKYG
KIVVKTQKFKAHDAE--NQAKQGDRVRIRETRPLSKTKRWEVAEILTDS-------------------------------
-MGRSL-KKGPFVAG-HLMEKIEKLNA---QGSKQ----VIKTWSRASTIIPDMVGHTIAVHNGKQHVPVYVSE-QMVGH
KLGEFAPTRTFRGHA------K--SDK----KAG------RK
>Microcystis_aeruginosa_PCC_9808 Concatenation of 16 sequences
MGIRSFRPLTPGTRQAAISDFKE-ITKT------------EP-EKSLTHRKHSKQGRNNRGVVTSRH-RGGGHKRL----
YRIIDFR-R--DK-RDIPATVAAIEYDPNRNARIALLFYK-DGEKRYIIAPAGLGVGDTVIAGE-N-AP-FEVGNALPLS
RIPLGTEVHNIELVPGRGGQMVRAAGGFAQVVAK--EGDYVTIRLPSKEVRMIRRECYATIGKVGNAEARNISLGKAGRT
-RHR-----GQR-P-HVRGSVMNPVDHPHGGGEGRA-P--IGRSGPMTP---WGKPALGRKTR-NKKKRSS-D-LIVRRR
--------------------------------MSI---G-ILGTKLGMTQIFDNKTGV---------AIPVTVVQAGPCP
VTQVK----TKK----T--DGY--ESIQVGY-------KT--ALNK----------PLLGHLA-----------------
---AG-VSPLRHLIEYRL--------EDASAY-----TL---GQ-EITA--A-I-FQEGDLVDVAGTTIGRGFSGYQKRH
NFKR-GNMTHGS-KNHR-LPGSTG-AGTTPG-RVFPGKRMAGQYGATQVTIRKLSVVKIDSERN----------------
----------LILIKGA-VPGKPGTLLNIT--MVNYTV-KNWQGEEAGTGTLELKTA----KP-ET-AKHLIHRVVVSHL
AAARQGNASSKTRSE--------VR-GGGRKPW---------RQKGTGRAR--------AGS---IR-SP----LW----
RGGGVIFGPK-P-RDFEVKVNRKEKRLALRTALISQADN-------------------FIVVESF--AEQFS-Q------
--PKTKLLI--LTEIP--E---NVYLSGRNICNLK-I---------------IRADSLNVYDVILADR----VIATAAAL
AKIEEKLKTTYQETI----VPKLKEQFGYTNIHQVPKVIKITVNRGLG-EASQNAKALESSKEELSTITGQQPVVTRAKK
AIAGFKIREGMPVGVMVTLRGDRMYAFLDRLINLALPRIRDFRGISG-NSFDGRGNYSLGIREQLIFPEIE-----YDKI
DQIRGMDISIITT-----------------------AKNDEEGRALLKEMGMPFRSRIG-K--RPIPIPNKVTVD-I---
-D-G--A-TVTVKGPKGTLQRTL--PT-A--VAIDKDG-ET--LLV---TR-Q--DDSRTAR-ERHGLCRTLVANMVEGV
ATGFQKRLDIQGVGY--RAQAQG-SK--LVLN--VGYSKPVEMEM-P-D-GVSVAVE--N-NTQVIVSG-IDKEAVGNIA
AKIREVR------PPEPY---KGKGIRYLGEVVRRKVGK----------MIQQQTYLNVADNSGARKLMCLRVLGTGNCT
Y--GGIGDKIIAVVKDAIPN-M-------PVKKSDVVTAVIVRTRQTVRRDSGMSIRFDDNAAVIIN-NDGN-PKGTRVF
GPVARELR-DKNYTKIVSLAPEVLMK-L--HEIAPQPGS-TKRRRRVG-RGVSAGQ-GASCGLGMRGQKSRSG---T--G
TRPGF-E-GGQMPLYRRVPKLKH--FPLVNLKKLVTLESLLKA-NILTLK---------VLG--DGE-I-T-V-P-LKV-
KAAAFSNSAKEKITAAQGTWEKFRKQQR--GRM---RGLA-TGGNTINFG----------DFALQAT--EPCWITSRQIE
AARRAMTRYI------RRGGKIWIRVFPDKPVTQRAAETRMGSGK---------GSPEFWVAVVKP-GFIMFEI--AG--
VAEPVAREAMRLAAQKLPIKTKF-IRKESVRRRHQRVRRKI---NGTAERPRLSVFRSNNHIYAQIIDD---V--AQHTL
AAASTL-EATL-RGEL----EST-ATQEASAAVGKLVAQR--ALDKG-IEQVVFDRGGNLYH--GRVKALAEAARSAGLN
F--------------------------------------------------------------MT--KAIARYIRMSPLK
VRRVLDQIRGRSYREALIILEFM---------------------------------PYRACDPILKVLRSAVAN----A-
ENNE-GLDPATLVVSQAFADGGPTLKRFRPRAQGRAYQIRKPTCHITVAVAPKMHVKKGDVVQVIAGS------DK-GKV
GEILRALPQES--TVV--VKGVNIRTKHTK----PQ--QE-GES-GQILTYEAPIHSSKVM-LYSEKK-------KI--A
--SRVGYTF---TE--------DGKVR---ILKKTG---EIID-MGQKIHPLGFRLG--VI-KDHKSCWYA------DAK
R--YPELVQEDRRIREYV--EKNLA-----NAGIADIRIERKA-D-QVDISIHTARPGVVVGRGGTGIEQLRLGLQKTIR
INVIEVAR---VDADANLIAEYIAQQLERRVSFRRVVRQAIQRAQRA-EVKGIKIQVSGRLNGAEIARTEWVREGRVPL-
-HTLRADIDYSYKTASTIYGILGVKVWIFMSANDTISDMLTRIRNACAVRQTTTQI-PTTRMTRSIAQVLKDEGFIADFE
EVG----E---G----IKSQLVLSLKYK--GKNR-------Q---PIITTLTRVSKPGLRVYSNSKDLPRVLGGIGIAIV
STSKGIMTDREARKQNVGGEVLCYIWMQQQKIRIRLKAFDQRLLDTSCEKIVDTANRTNATAIGPIPLPTKRKIYCVLRS
PHVDKDSR-EHFETRTHRRIIDIYQPSSKTIDALMKLDLPAGVDIEVKLVKERVGVVVSDKMDKTVVVAIENRSPHPKYG
KIVVKTQKFKAHDAE--NQAKQGDRVRIRETRPLSKTKRWEVAEILTDS-------------------------------
-MGRSL-KKGPFVAG-HLMEKIEKLNA---QGSKQ----VIKTWSRASTIIPDMVGHTIAVHNGKQHVPVYVSE-QMVGH
KLGEFAPTRTFRGHA------K--SDK----KAG------RK
>Microcystis_aeruginosa_PCC_9809 Concatenation of 16 sequences
MGIRSFRPLTPGTRQAAISDFKE-ITKT------------EP-EKSLTHHKHSKQGRNNRGVVTSRH-RGGGHKRL----
YRIIDFR-R--DK-RDIPAKVAAIEYDPNRNARIALLFYK-DGEKRYIIAPAGLGVGDTVIAGE-N-AP-FEVGNALPLS
RIPLGTEVHNIELVPGRGGQMVRAAGGFAQVVAK--EGDYVTIRLPSKEVRMIRRECYATIGKVGNAEARNISLGKAGRT
-RHR-----GQR-P-HVRGSVMNPVDHPHGGGEGRA-P--IGRSGPMTP---WGKPALGRKTR-NKKKRSS-D-LIVRRR
--------------------------------MSI---G-ILGTKLGMTQIFDNKTGV---------AIPVTVVQAGPCP
VTQVK----TKK----T--DGY--ESIQVGY-------KT--ALNK----------PLLGHLA-----------------
---AG-VSPLRHLIEYRL--------EDASAY-----TL---GQ-EITA--D-I-FQEGDLVDVAGTTIGRGFSGYQKRH
NFKR-GNMTHGS-KNHR-LPGSTG-AGTTPG-RVFPGKRMAGQYGATQVTIRKLSVVKIDSERN----------------
----------LILIKGA-VPGKPGTLLNIT--MVNYTV-KNWQGEEAGTGTLELKTA----KP-ET-AKHLIHRVVVSHL
AAARQGNASSKTRSE--------VR-GGGRKPW---------RQKGTGRAR--------AGS---IR-SP----LW----
RGGGVIFGPK-P-RDFEVKVNRKEKRLALRTALISQADN-------------------FIVVESF--AEQFS-Q------
--PKTKLLI--LTEIP--E---NVYLSGRNICNLK-I---------------IRADSLNVYDVILADR----VIATAAAL
AKIEEKLKTTYQETI----VPKLKEQFGYTNIHQVPKVIKITVNRGLG-EASQNAKALESSKEELSTITGQQPVVTRAKK
AIAGFKIREGMPVGVMVTLRGDRMYAFLDRLINLALPRIRDFRGISG-NSFDGRGNYSLGIREQLIFPEIE-----YDKI
DQIRGMDISIITT-----------------------AKNDEEGRALLKEMGMPFRSRIG-K--RPIPIPNKVTVD-I---
-D-G--A-TVTVKGPKGTLQRTL--PT-A--VAINKDG-ET--LLV---TR-Q--DDSRTAR-ERHGLCRTLVANMVEGV
ATGFQKRLDIQGVGY--RAQAQG-SK--LVLN--VGYSKPVEMEM-P-D-GVSVAVE--N-STQVIVSG-IDKEAVGNTA
AKIREVR------PPEPY---KGKGIRYLGEVVRRKVGK----------MIQQQTYLNVADNSGARKLMCLRVLGTGNCT
Y--GGIGDKIIAVVKDAIPN-M-------PVKKSDVVTAVIVRTRQTVRRDSGMSIRFDDNAAVIIN-NDGN-PKGTRVF
GPVARELR-DKNYTKIVSLAPEVLMK-L--HEIAPQPGS-TKRRRRVG-RGISAGQ-GASCGLGMRGQKSRSG---T--G
TRPGF-E-GGQMPLYRRVPKLKH--FPLVNLRKLVTLESLLKA-KILTLK---------VLG--DGE-I-T-V-P-LKV-
KAAAFSNSAKEKITAAQGTWEKFRKQQR--GRM---RGLA-TGGNTINFG----------DFALQAT--EPCWITSRQIE
AARRAMTRYI------RRGGKIWIRVFPDKPVTQRAAETRMGSGK---------GSPEFWVAVVKP-GFIMFEI--AG--
VAEPVAREAMRLAAQKLPIKTKF-IRKESVRRRHQRVRRKI---NGTAERPRLSVFRSNNHIYAQIIDD---V--AQHTL
AAASTL-EATL-RGEL----EST-ATQEASAAVGKLVAQR--ALDKG-IEQVVFDRGGNLYH--GRVKALAEAARSAGLN
F--------------------------------------------------------------MT--KAIARYIRMSPLK
VRRVLDQIRGRSYREALIILEFM---------------------------------PYRACDPILKVLRSAVAN----A-
EHNE-GLDPATLVVSQAFADGGPTLKRFRPRAQGRAYQIRKPTCHITVAVAPKMHVKKGDVVQVIAGS------DK-GKV
GEILRALPQES--TVV--VKGVNIRTKHTK----PQ--QE-GES-GQILTYEAPIHSSKVM-LYSEKK-------KI--A
--SRVGYTF---TE--------DGKVR---ILKKTG---EIID-MGQKIHPLGFRLG--VI-KDHKSCWYA------DAK
R--YPELLQEDRRIRQYV--EKNLA-----NAGIADIRIERKA-D-QVDISIHTARPGVVVGRGGTGIEQLRLGLQKAIR
INVIEVAR---VDADANLIAEYIAQQLERRVSFRRVVRQAIQRAQRA-EVKGIKIQVSGRLNGAEIARTEWVREGRVPL-
-HTLRADIDYSYKTASTIYGILGVKVWIFMSANDTISDMLTRIRNACAVRQTTTQI-PTTRMTRSIAQVLKDEGFIADFE
EVG----E---G----IKSQLVLSLKYK--GKNR-------Q---PIITTLTRVSKPGLRVYSNSKDLPRVLGGIGIAIV
STSKGIMTDREARKQNVGGEVLCYIWMQQQKIRIRLKAFDRRLLDTSCEKIVDTANRTNATAIGPIPLPTKRKIYCVLRS
PHVDKDSR-EHFETRTHRRIIDIYQPSSKTIDALMKLDLPAGVDIEVKLVKERVGVVVSDKMDKTVVVAIENRSPHPKYG
KIVVKTQKFKAHDAE--NQAKQGDRVRIRETRPLSKTKRWEVAEILTDN-------------------------------
-MGRSL-KKGPFVAG-HLMEKIEKLNA---QGSKQ----VIKTWSRASTIIPDMVGHTIAVHNGKQHVPVYVSE-QMVGH
KLGEFAPTRTFRGHA------K--SDK----KAG------RK
>Microcystis_sp._T1-4 Concatenation of 16 sequences
MGIRSFRPLTPGTRQAAISDFKE-ITKT------------EP-EKSLTHHKHSKQGRNNRGVVTSRH-RGGGHKRL----
YRIIDFR-R--DK-RDIPATVAAIEYDPNRNARIALLFYK-DGEKRYIIAPAGLGVGDTVIAGE-N-AP-FEVGNALPLS
RIPLGTEVHNIELVPGRGGQMVRAAGGFAQVVAK--EGDYVTIRLPSKEVRMIRRECYATIGKVGNAEARNISLGKAGRT
-RHR-----GQR-P-HVRGSVMNPVDHPHGGGEGRA-P--IGRSGPMTP---WGKPALGRKTR-NKKKRSS-D-LIVRRR
--------------------------------MSI---G-ILGTKLGMTQIFDNKTGV---------AIPVTVVQAGPCP
VTQVK----TKK----T--DGY--ESIQVGY-------KT--ALNK----------PLLGHLA-----------------
---AG-VSPLRHLIEYRL--------EDASAY-----TL---GQ-EITA--D-I-FQEGDLVDVAGTTIGRGFSGYQKRH
NFKR-GNMTHGS-KNHR-LPGSTG-AGTTPG-RVFPGKRMAGQYGATQVTIRKLSVVKIDSERN----------------
----------LILIKGA-VPGKPGTLLNIT--MVNYTV-KNWQGEEAGTGTLELKTA----KP-ET-AKHLIHRVVISHL
AAARQGNASSKTRSE--------VR-GGGRKPW---------RQKGTGRAR--------AGS---IR-SP----LW----
RGGGVIFGPK-P-RDFEVKVNRKEKRLALRTALISQADN-------------------FIVVESF--AEQFS-Q------
--PKTKLLI--LTEIP--E---NVYLSGRNICNLK-I---------------IRADSLNVYDVLLADR----VIATAAAL
AKIEERLKTTYQETI----VPKLKEQFGYTNVHQVPKVIKITVNRGLG-EASQNAKALESSKEELSTITGQQPVVTRAKK
AIAGFKIREGMPVGVMVTLRGDRMYAFLDRLINLALPRIRDFRGISG-NSFDGRGNYSLGIREQLIFPEIE-----YDKI
DQIRGMDISIITT-----------------------AKNDEEGRALLKEMGMPFRSRIG-K--RPIPIPNQVTVD-I---
-D-G--A-TVTVKGPKGTLQRTL--PT-A--VAINKDG-ET--LLV---TR-Q--DDSRTAR-ERHGLCRTLVANMVEGV
ATGFQKRLDIQGVGY--RAQLQD-GK--LVLN--VGYSKPVEMEM-P-D-GVSVAVE--N-STQVIVSG-IDKEAVGNTA
AKIREVR------PPEPY---KGKGIRYLGEVVRRKVGK----------MIQQQTYLNVADNSGARKLMCLRVLGTGNCT
Y--GGIGDKIIAVVKDAIPN-M-------PVKKSDVVTAVIVRTRQTVRRDSGMSIRFDDNAAVIIN-NDGN-PKGTRVF
GPVARELR-DKNYTKIVSLAPEVLMK-L--HEIAPQPGS-TKRRRRVG-RGVSAGQ-GASCGLGMRGQKSRSG---T--G
TRPGF-E-GGQMPLYRRVPKLKH--FPLVNLRKLVTLESLLKA-KILTLK---------VLG--DGE-I-T-V-P-LKV-
KAAAFSNSAKEKITAAQGTWEKFRKQQR--GRM---RGLA-TGGNTINFG----------DFALQAT--EPCWITSRQIE
AARRAMTRYI------RRGGKIWIRVFPDKPVTQRAAETRMGSGK---------GSPEFWVAVVKP-GFIMFEI--AG--
VAEPIAREAMRLAAQKLPIKTKF-IRKESVRRRHQRVRRKI---NGTAERPRLSVFRSNNHIYAQIIDD---V--AQHTL
AAASTL-EASL-RGEL----EST-ATQEASAAVGKLVAQR--ALERG-IEQVVFDRGGNLYH--GRVKALAEAARSAGLN
F--------------------------------------------------------------MT--KAIARYIRMSPLK
VRRVLDQIRGRSYREALIILEFM---------------------------------PYRACDPILKVLRSAVAN----A-
ENNE-GLDPATLVVSQAFADGGPTLKRFRPRAQGRAYQIRKPTCHITVAVAPKMHVKKGDVVQVIAGS------DK-GKV
GEILRALPQES--TVV--VKGVNIRTKHTK----PQ--QE-GES-GQIVTYEAPIHSSKVM-LYSEKK-------KI--A
--SRVGYTF---TE--------DGKVR---ILKKTG---EIID-MGQKIHPLGFRLG--VI-KDHKSCWYA------DAK
R--YPELVQEDRRIRDYV--EKNLS-----NAGIADIRIERKA-D-QVDISIHTARPGVVVGRGGTGIEQLRLGLQKAIR
INVIEVAR---VDADANLIAEYIAQQLERRVSFRRVVRQAIQRAQRA-EVKGIKIQVSGRLNGAEIARTEWVREGRVPL-
-HTLRADIDYSYKTASTIYGILGVKVWIFMSANDTISDMLTRIRNACAVRQTTTQI-PTTRMTRSIAQVLKDEGFIADFE
EVG----E---G----IKSQLVLSLKYK--GKNR-------Q---PIITTLTRVSKPGLRVYSNSKDLPRVLGGIGIAIV
STSKGIMTDREARKQNVGGEVLCYIWMQQQKIRIRLKAFDRRLLDTSCEKIVDTANRTNATAIGPIPLPTKRKIYCVLRS
PHVDKDSR-EHFETRTHRRIIDIYQPSSKTIDALMKLDLPAGVDIEVKLVKERVGVVVSDKMDKTVVVAIENRSPHPKYG
KIVVKTQKFKAHDAE--NQAKQGDRVRIRETRPLSKTKRWEVAEILTDS-------------------------------
-MGRSL-KKGPFVAG-HLMEKIEKLNA---QGSKQ----VIKTWSRASTIIPDMVGHTIAVHNGKQHVPVYVSE-QMVGH
KLGEFAPTRTFRGHA------K--SDK----KAG------RK
>Moorea_producta_3L Concatenation of 16 sequences
MGIRSYRPYTPGTRQGTVSDFAE-ITRT------------EP-EKSLTKSKHRKKGRNNRGVITCRH-RGGGHKRL----
YRVIDFR-R--DK-HNIPAKVAAIEYDPNRNARIALLYYQ-DGEKRYILHPVGLEVGSSIISGP-D-SP-IEIGNALPLK
DIPLGTNVHNVELIPGRGAQIVRAAGATAQVQAK--EGDYVTLKLPSSEVRMLRKECYATIGQVGNVEARNLSLGKAGRN
-RHR-----GRR-P-QVRGSVMNPVDHPHGGGEGRA-P--IGRSGPVTP---WGKPALGAKTR-KAKKQSS-S-LIVRRR
--------------------------------VSV---G-ILGTKLGMTQVFD-EEGR---------AIPVTVVKAGPCT
VTQIK----TNQ----T--DGY--NAIQIGY-------DQ--AINK----------PEIGHLA-----------------
---SS-APPLRHLREYRV--------DDTSNF-----EL---GQ-PVNT--D-M-FSIGQIVDVSGKSIGRGFAGYQKRH
NFRR-GPMAHGS-KNHR-LPGSTG-AGTTPG-RTYPGKKMAGRYGGTKVTIRKLEVVKIDQERN----------------
----------LLAIKGA-VPGKPGTLLSIA--MVDCSV-RNWQGEEVGQATLQMRVA----KE-EN-AAHIVHRSLVRQM
ANARQGNACTKTRSE--------VR-GGGRKPW---------RQKGTGRAR--------AGS---NR-SP----LW----
RGGGVIFGPK-P-RDYSQKMNRKERRLALRTAFMSRAED-------------------LIVVEEF--TEQLP-R------
--PKTKLLI--LAQPE--E---KVYLSVRNLATVK-L---------------IYATNLNTYDILAADK----IVTTNTAL
AKIQEGLKILYQETI----VPKLKEQFGYKNIHQVPKLVKVSLNRGLG-EASQNAKALESSVNEIAIITGQKPVVTRAKQ
AIAGFKIRAGMPVGVTVTLRSERMYSFLERLINLALPRIRDFRGLSP-RSFDGRGNYTLGVREQLIFPEVD-----YDSI
DQIRGMDITIVTT-----------------------ANTDEEGRALLKEMGMPFRSRIG-K--RPIPIPSKVTVT-I---
-D-G--Q-QVKVKGSKGELDWVL--PD-T--IKAEQVG-ET--VQV---SR-R--EETRTAR-ESHGLSRTLVANMIEGV
SKGFEKRLDIQGVGY--RAQVQG-RN--LILN--VGYSKPVEIVP-P-E-GIQVKVE--N-NTNVIVSG-INKEVVGNTA
AKIRAVR------PPEVY---KGKGIRYAGEIVRRKAGK----------MIQQESYLNVADNSGARKIMCIRVIGAGNRR
Y--GGVGDVIIGVVKDAIPN-M-------GVKKSDVVRAVIVRTRKGLRRESGMSIRFDDNAAVIIN-PDGN-PRGTRVF
GPVARELR-EKNFTKIISLAPEVLMR-I--NDAVPKKGS-KKRRRRVG-RGIAAGQ-GASCGFGMRGQKSRSG---R--G
TRPGF-E-GGQMPLYRRIPKLKH--FTVINVGKLVTLESLLET-GVVTLK---------LLG--DGE-L-N-V-P-LNI-
KAAAFTSGARQKIEAAGGSWE-----------M---KGMA-TRGSTINFG----------DYALQAT--EPAWITSRQIE
AGRRAMTRYV------RRGGKIWIRIFPDKPVTMRPAETRMGSGK---------GSPEFWVAVVKP-GRIIYEI--AG--
VSEEVAREAMRLAANKFPIKLKF-IRKESIRHRHRRVRRKV---SGTAERPRLAVFRSNEHIYVQVIDD---N--QQHTI
VAASTL-EPAL-RSEL----KSG-ATCEASAKVGQLVAQR--ALEKG-LKKVVFDRGGYLYH--GRVKALAEAAREAGLD
F--------------------------------------------------------------MA--KAIARYIRMSPSK
VRRVLDQIRGRSYREALIILEFM---------------------------------PYRACQPVLKVLRSAVAN----A-
EHNA-GIDPASLYITKAFADMGPSLKRYRPRAQGRAYQIRKPTCHITVAVSPKMHVKKGDTVQVIAGR------DK-GKI
GEILRTLPKIS--KVV--VKGVNVKTKHVK----PQ--QE-GEK-GQIATFEAPIHSSNVM-LYSNKE-------KLLAA
--SAIPLP----TM--------VGLVR---LLTNYS---VTNG-MGQKIHPIGFRLG--IT-QEHRSRWFA------DSK
R--YPLLLQEDYQIRQYV--DKNLN-----NAGISDIRIERKA-D-QIDLEIHTARPGVVVGRGGSGIESLRVGLQKSIR
INVVEVSR---VDADATLIAEYIAQQLERRVSFRRVVRQAIQRAQRA-DVQGIKVQVGGRLNGAEIARTEWTREGRVPL-
-HTLRANIDYSYKTAQTIYGILGIKVWVFMPANDTIADMLTRIRNACLVRHQTTNV-QSTKMTRAIAQVLKEEGFITDFE
EAG----E---G----VKKYLVVSLKYK--GNNR-------K---PIIRALKRVSKPGLRVYSNRKELPRVLGGIGIAII
STSNGIMTDREARRRGIGGEVLCYVWMQQQKIRIRLKAFDRRLLDTSCEKIVDTANRTNATAIGPIPLPTRRRIYCVLRS
PHVDKDSR-EHFETRTHQRIIDIYQPSSKTIDALMKLDLPAGVDIEVKLAKERVGLVVSDKMNKTVVVAIENRSPHPKYG
KIVVRTKRYKAHDEE--NKCKEGDRVRIRETRPLSRTKRWMVAEIVSSS-------------------------------
-MGRSL-KKGPFIAD-SLLTKIETLNA---KGEKQ----VIKTWSRASTIVPQMVGHTIAVHNGRTHVPVFINE-QMVGH
KLGEFAPTRTFRGHV------K---DG----KAR------R-
>Nodularia_spumigena_CCY9414 Concatenation of 16 sequences
MGTRSYRPYTPSTRQVTVSDFAE-ITKS------------KP-EKSLTEYVHRPKGRNNQGRITSRR-RGGGHKQM----
YRIIDFK-R--DK-RNIPAQVIAIEYDPNRNARIALVLYQ-DGEKRYILHPNKLPVGATIIAGP-D-SP-FEDGNALPLL
NIPLGTSVHNVELTPGKGGQIVRAAGANAQVVAK--EGQYVTLKLPSGEVRMIRRECYATIGQVGNTDARNLSAGKAGRN
-RWK-----GRR-P-KVRGSVMNPVDHPHGGGEGRA-P--IGRPGPVTP---WGKPTLGAKTR-KPKKASS-K-LIVRRR
--------------------------------MSV---G-ILGTKLGMTQVFD-EAGV---------SIPVTVVQAGPCT
VTQVK----TKQ----T--DGY--SAIQLGY-------GE--ALNR----------PLLGHLA-----------------
---SS-APALRHLNEYHT--------DSPSDY-----AL---GQ-ELKA--D-I-FSEGQIVDVVGTSIGRGFAGNQKRN
NFGR-GPMSHGS-KNHR-APGSIG-AGTTPG-RVYPGKRMAGRLGGTRVTIRKLTVVRVDLERN----------------
----------LLLIKGA-IPGKPGSLVNIL--MVESVV-KNWQGEQVGETTFELRVA----KE-ST-ASHIVHRALVRQM
TNSRQGTASTKTRSE--------VR-GGGRKPW---------RQKGTGRAR--------AGS---IR-SP----LW----
RGGGVIFGPK-P-RDYNQKLNRKERRLALRTAFVSRADD-------------------LIVVQDF--SNELS-R------
--PKTKLLI--MPIISS-E--DNVYLSARNIQNLK-L---------------IAADQLNVYDLLHADK----IVITASAL
AKIQERLKNLYQETI----VPKLTNQFQYTNVHQVPKVIKITINRGLG-EAAQNAKSLEASLNEIAVITGQKPVVTRAKK
AIAGFKIREGMPVGIMVTLRGERMYAFLDRLISLSLPRIRDFRGISP-KSFDGRGNYTLGVREQLIFPEVE-----YDSI
DQIRGMDISIITT-----------------------AKNDEEGRALLKEMGMPFRSRIG-K--QPITIPAKVEVT-I---
-D-G--P-KVVVKGPKGQLSRTL--SA-N--VIVSQEG-GI--LNV---TR-R--DETRVSR-QMHGLSRTLVANMVEGV
SQGFKRRLEIQGVGY--RAQLQG-RN--LVLN--IGYSHQVNIVP-P-D-GVEFLVE--T-NTNIVVSG-YDKEIVGNTA
AKIRAVR------PPEPY---KGKGIRYAGEVVRRKAGK----------MIQTQTYLNVADNSGAKKIMCIRVLGGGNRR
Y--GFIGDRIIAVVKDAIPN-M-------AVKKSDVIEAVIVRTRHSIRRDSGMTIRFDDNAAVIIN-KDGN-PRGTRVF
GPVARELR-EKSFTKIVSLAPEVLMR-L--NDVKPQKGS-KKRRRRVA-RGISAGQ-GASAGLGMRGQKSRSG---S--G
TRPGF-E-GGQQPLYRRVPKLKG--FPVINVEKLVTLASLREA-GILTLK---------VLG--NGE-L-N-V-S-LKV-
QAAAFTGQARSKIEAAGGSCEKFRKQQR--GRM---QGLA-TRGCNIDFG----------DFALQAQ--EPSWITARQIE
ASRRAMTRYI------RRGGQIWIRIFPDKPITMRAAETRMGSGK---------GNPEYWVAVVKP-GRIMFEI--AG--
VTEEIAREAMRLAANKLPIKTKF-IRRESKQRRHRRVRGKV---QGTRERPRLAVFRSNEHIYAQVIDD---T--QHHTL
VAASTV-EPEL-KSNL----ATG-ATCDASAQVGKLIAVR--LLEKG-ITKVVFDRGGNLYH--GRVKALADAAREAGLD
F--------------------------------------------------------------MA--KAIARYIRISPYK
VRRVLDQIRGRSYREALIILEFM---------------------------------PYRACEPVLKLLRSAAAN----A-
EHNA-GLDRTNLVITQAYANQGPVLKRFQPRAQGRAYQIRKPTCHITVAVADKMHVKTGDTVQVIAGK------DK-GKV
GEIVQALPQLS--KVI--IKGVNMKTKHVK----PQ--QE-GES-GKIVTQEFPIHSSNVM-LYSSKQ-------NV--T
--SRVCYTF---TA--------EGKVR---MLKKTG---EILNNMGQKIHPVGFRLG--IT-REHQSRWFA------VPE
R--YPELLQEDYKLRQYI--EKKLGKLAQNNAGISEVRIERKA-D-QIDLEVRTARPGVVVGRGGQGIESLRLGLQEVIR
INVVEVQK---VDADASLIGEYIAQQLERRVSFRRVVRQAIQRAQRA-GVQGIKIQVSGRLNGAEIARTEWTREGRVPL-
-HTLRADIDYAYCTAKTIYGILGIKVWVFMAANDTVADMLTRIRNANLARHQTTQV-PATKMTRSIAKVLQEEGFVAEVA
EAG----E---G----IKRNLVISLKYK--GKNR-------Q---PLITALKRVSKPGLRVYSTRKELPRVLGGIGIAII
STSSGIMTDREARRQSLGGEVLCYVWMQQQKIRIRLQAFDRRLLDTSCEKIVDTANRTNATAIGPIPLPTKRKIYCVLRS
PHVDKDAR-EHFETRTHRRIIDIYQPSSKTIDALMKLDLPSGVDIEVKLIKERVGLVVSDKMQKTVVVAIENRSPHPKYG
KIMVKTRRYKVHDEE--NQCKVGDRVRIQETRPLSKTKRWQVKDILNTK-------------------------------
-MGRSL-KKGPFVAD-HLLTKIEKLNA---KNEKQ----VIKTWSRASTILPLMIGHTIAVHNGRQHVPVFVNE-QMVGH
KLGEFAPTRTYRGHG------K--SDK----KAG------R-
>Nostoc_azollae_0708 Concatenation of 16 sequences
MGTRSYRPYTPSTRQVTISDFAE-ITKT------------DP-EKSLTESVHRPKGRNNQGRITSRR-RGGGHKQL----
YRIIDFK-R--DK-RDIAATVTAIEYDPNRNARIALVQYE-DGEKRYMLHPNGLKVGTTIIAGV-D-AP-FEDGNALPLS
KIPLGTNVHNVEMTPGKGGQIVRAAGATAQVVAK--EGNYVTLKLPSGEVRMIRRECYATIGQVGNTDARNLSAGKAGRN
-RWK-----GRR-P-KVRGSVMNPVDHPHGGGEGRA-P--IGRSGPVTP---WGKPALGAKTR-KRKKAST-K-LIVRRR
--------------------------------MSV---G-ILGTKLGMTQIFD-EAGV---------AIPVTVIQAGPCT
VTQVK----TKQ----T--DGY--CAIQVGY-------GV--VLNR----------PLLGHLA-----------------
---SS-APALRHLNEYRT--------DASGDY-----AL---GQ-ELKA--D-I-FSAGQIVDVIGTSIGRGFAGNQKRN
HFGR-GPMSHGS-KNHR-APGSIG-AGTTPG-RVYPGKRMAGRLGGTRVTIRKLTIVRLDADRN----------------
----------LILIKGA-IPGKPGALVNIV--MVESVV-KNWQGEQVGETSFDLRVA----KQ-ET-AAHIVHRALVRQM
TNSRQGTASTKTRSE--------VR-GGGRKPW---------RQKGTGRAR--------AGS---IR-SP----LW----
RGGGVIFGPK-P-RDFNLKLNRKERRLALRTAFVSRAED-------------------LIVVEEF--SNELQ-R------
--PKTKLLI--LSEIA--E---NVLLSARNIENLK-L---------------IAADQLNVYDLLHADK----IVVTPAAL
EKIQERLKNLYQETI----VPKLTQQFQYTNVHQVPKVIKITVNRGLG-EAAQNAKALEASLNEIALVTGQKPVVTRAKK
AIAGFKIRQGMPVGIMVTLRGERMYAFLDRLVSLALPRIRDFRGVSP-KSFDGRGNYTLGVREQLIFPEVE-----YDSI
DQIRGLDISIITT-----------------------AKNDEEGRALLKEMGMPFRSRIG-K--CPITVPAKVQVA-I---
-D-G--S-KVVVKGPKGELSRNL--PP-H--VTVSQEG-ET--LLV---TR-R--DDTRTSR-QMHGLSRTLVANMVEGV
SQGFQRRLEIQGVGY--RAQVQG-RN--LVLN--MGYSHQVQIEP-P-D-GIQFAVE--G-TINVIVSG-YDKEIVGNTA
AKIRAVR------PPEPY---KGKGIRYVGEVVRRKAGK----------MIQPQSYLNVADNSGARKLMCIRVLGGGNRR
Y--GGVGDKIIAVVKDAQPN-M-------AVKKSDVVEAVIVRTRKSINRDSGMSIRFDDNAAVIIN-KDGN-PRGTRVF
GPVARELR-DKNFTKIVSLAPEVLMR-L--NDVKPQKGS-KKRRKRVG-RGISAGQ-GASAGLGMRGQKSRSG---S--G
TRPGF-E-GGQQPLYRRVPKLKG--FPLINVEKLVTLASLRQA-GILTLK---------VLG--NGE-L-N-V-P-LKV-
QAAAFTGQARIKIEAVGGSCEKFRKQQR--GRM---EGLA-NRGSTLNFG----------DFALQAQ--EPAWITSRQIE
ASRRAMTRYI------RRGGKIWIRIFPDKPVTMRPAETRMGSGK---------GNPEFWVAVVKP-GRILFEI--AG--
VSEEIAREAMRLAAYKLPIKTKF-IRRESKNRRHRRVRGKV---SGSPERPRLAVFRSNEHIYAQVIDD---T--QHQTL
VAASTV-EPEL-KSNL----ASG-ANCDASAQVGKLIAVR--SLEKG-ITKVVFDRGGNLYH--GRIKALAEAAREAGLD
F--------------------------------------------------------------MA-Q-AIARYIRISPYK
VRRVLDQIRGRSYREALIILEFM---------------------------------PYRACEPVLKVLRSAAAN----A-
EHNE-GLDRSELVITQAYADQGPVLKRFQPRAQGRAYQIRKPTCHITVAVGAKMHVKTGDTVQVIAGK------DK-GKV
GEVIKALPQLS--KVL--VKGVNIKTKHVK----PQ--QE-GES-GKIVTQEFPIHSSNVM-LYSSKQ-------NI--A
--SRVCYTF---TA--------EGKVR---MLQKTG---EILDKMGQKIHPVGFRLG--IT-QEHQSRWFA------VPD
R--YPELLQEDHKLRKYI--DQKLGRYAQNNAGISEVRIERKA-D-QIDLEVRTARPGVVVGRGGQGIESLRTGLQELIR
INVVEVQR---VDADAYLIAEYIAQQLERRVSFRRVVRQAIQRAQRA-GVQGIKVQVSGRLNGAEIARTEWTREGRVPL-
-HTLRADIDYSYCTAQTIYGILGIKVWVFMAANDTIADMLTRIRNANLARHQTTQV-PATKMTRNIAKVLQDEGFIAEFS
ESG----E---G----IKQNLVISLKYK--GKNR-------Q---PLITALKRVSKPGLRVYSNRKELPRVLGGIGIAII
STSSGIMTDREARRQNLGGEVLCYVWMQQQKIRIRLQAFDRRLLDTSCEKIVDTANRTNATAIGPIPLPTKRKIYCVLRS
PHVDKDSR-EHFETRTHRRIIDIYQPSSKTIDALMKLDLPSGVDIEVKLVKERVGLVVSDKMQKTVVVAVENRSPHPKYG
KIVVQTRRYKAHDED--NHCKVGDRVRIQETRPLSKTKRWQVTEILNAK-------------------------------
-MGRSL-KKGPFIAD-HLLSKIEKLNA---KNEKQ----VIKTWSRASTILPMMVGHTIAVHNGRQHVPVFVNE-QMVGH
KLGEFAPTRTYRGHG------K--SDK----KSG------R-
>Oscillatoria_sp._PCC_6506 Concatenation of 16 sequences
MGIRSYRPYTPSTRQHTVSDFAE-ITRS------------EP-EKSLTANKHTKQGRNNRGVITCRH-RGGGHKRL----
YRTIDFR-R--DK-LNVPGTVQAIEYDPNRNARIALVFYK-DGEKRYILHPVGLKIGTVITSGP-E-SP-IEIGNALPLI
NIPLGTSVHNVELVPGKGGQIVRCAGATAQLMAK--EGDYVTLKLPSGEQRKIRAKCYATIGQVGNVEARNISIGKAGRT
-RWK-----GRR-P-TVRGSVMNPVDHPHGGGEGRA-P--IGRSGPVTP---WGKPALGAKTR-RKNKRSD-S-LIVRRR
--------------------------------MSV---G-ILGTKLGMTQVFD-EQGR---------AIPVTVIQAGPCT
VTQIK----TKQ----T--DGY--AAIQVGY-------GD--ALNK----------PELGHLA-----------------
---SG-ATPVRHLQEYRL--------EDIGEF-----QL---GQ-QVKA--D-L-FTPGQIVDVIGTSIGKGFAGFQKRH
NFKR-GPMAHGS-KNHR-QPGSIG-PGTTPG-RVYPGKRMAGRLGNVQITVRKLTVLRVDTERN----------------
----------LLLIKGA-VPGKAGALVNVV--MVNCVV-RNWQGEEVGETTLELRVA----KE-EN-ASHIVHRALRRQM
VNARQGTASTKTRAE--------VR-GGGRKPW---------RQKGTGRAR--------AGS---IR-SP----LW----
RGGGVSFGPK-P-RDFDIKMNKKERRLALRTALQSRAAED------------------FIVVEDF--SEQIA-R------
--PKTKLLI--LPEKQ--E---NIYLSGRNVPTLK-I---------------ILAGSLNIYDILAADK----IVTTATAI
AKMQEQLKTTYQEKI----VPKLMDQFKYTNIHQVPKVVKVTINRGLG-EASQNAKALESSITEIGIIAGQKPVVTRAKK
AIAGFKIRKGVPVGVMVTLRSDRMYAFLERLINLTLPRIRDFRGVSA-KSFDGRGNYSLGLREQLIFPEIE-----YDSI
DQIRGMDISIITT-----------------------ANTDEEGRALLKEMGMPFRSRIG-K--RPISIPSKVTVT-I---
-D-G--Q-HVAVKGPKGELSRLL--PA-E--VVLELEG-ET--LLV---TR-R--DESRTAR-QLHGLCRTLVSNMVEGV
SNGFQRRLEIQGVGY--RAQVQG-RN--LILN--VGYSKPVEMPP-P-E-GIQVAVE--G-NVNVIVSG-IDKELVGNTA
ARIRAVR------PPEVY---KGKGIRYTGEVVRRKAGK----------MIQPQTYLNVADNSGARKLMCIRVLGGGNRR
Y--AGVGDVIIAVVKDAIPN-M-------AVKKSDVVRAVVVRTRKGERRDSGMSIRFDDNAAVIIN-ADGN-PKGTRVF
GPVARELR-DKNFTKIVSLAPEVLMR-L--QDALPKAGS-QKRPRRLG-RGISAGQ-GASSGKGMRGQKSRSG---S--G
TRPGF-E-GGQNPLYRRLPKLKS--FPLINVSKLVTLASLIDA-KIVTLK---------ILG--DGE-L-N-V-A-LQV-
KAAGFTAGARAKIEAAGGSCEN---------------GVA-TRGNNVSFG----------EFALQAL--EPAWITSRQIE
ASRRAMTRYI------RRGGKIWIRVFPDKPVTQRAAETRMGSGK---------GAPEFWVAVIKP-GRVLFEI--GG--
VPEVTAREAMRLASFKLPIKTKF-IRKESIERRHRRVRRKV---SGTPERPRLAVFRSHQHIYAQVIDD---T--KQHTL
VSASTL-DPEL-KTDL----KSG-GNCNASVQVGQLIAKR--CSSAG-ISKVVFDRGGNLYH--GRVKALAEAAREAGLD
F--------------------------------------------------------------MA--KAIARYIRMSPHK
VRRVLDQIRGKSYREALVLLEFM---------------------------------PYRACEPILKVLRSAAAN----A-
EHNA-GMDRAQLIVSQAFADQGPVLKRFRPRAQGRAYQIRKPTCHITVAVATKMHVKKGDTVQVITGK------DK-GKV
GEILKTYPQAS--KVV--VQGINVKTKHVK----PQ--QE-GES-GKITTFEGPIHSSNVM-LYSTKE-------KV--A
--SRVCFTF---TE--------DGKVR---KLKKTG---EIID-MGQKIHPVGFRLG--IT-QEHRSRWFA------DAK
N--YPELLQEDSKIRQYV--QKNLS-----NAGISSVKIDRKA-D-QIDLEVQTARPGVVVGRGGTGIEQLRVGLQQQIR
INVVEVQR---VDADATLIAEYIAQQLERRVSFRRVVRQAITRAQKA-GIEGIKIQVSGRLNGAEIARTEWTREGRVPL-
-HTLRADIDYSYCTAKTIYGILGVKVWVFMAANDTIADMLTRIRNSCMARHQTTEI-PSTKMTRSIAEVLKSEGFIAEIE
EAG----E---G----IKRHLVLSLKYK--GKTR-------R---PIITALKRVSKPGLRVYSNRKELPRVLGGIGIAII
STSSGIMTDREARRQGLGGEVLCYVWMQQQKIRIRLKAFDRRILDASCEKIVDTANRTAATAIGPIPLPTKRRIFCLLRS
PHVDKDSR-EHFETRTHRRIIDIHQPSAKTIDALMKLDLPAGVDIEVKLVKERVGLVVSDKMNKTVVVAVENRASHTKYG
KTVVNTKKYKAHDEE--NQCKPGDRVRITETRPLSKTKHWIVAEILTTK-------------------------------
------------MAD-HLLTKIEKLNS---LGQRQ----VIKTWSRASTILPLMVGHTIAVHNGRQHVPVYLTE-QMVGH
KLGEFVPTRTFRGHA------K--GDK----KAK------R-
>Prochlorococcus_marinus_str._MIT_9202 Concatenation of 16 sequences
MAIRKFKPYTPGTRQRVVTDFSE-ITSA------------KP-ERSLIVSKHRVKGRNNRGVITCRH-RGGGHKRQ----
YRLVDFR-R--DK-RNINAKVAAIHYDPHRNARLALLFYE-DGEKRYIIAPAGVKVGQNVISGE-S-VP-IEDGNAMPLS
VMPLGSSVHCVELYAGRGAQMVRSAGASAQVMAK--EGDYVALKLPSTEVRLVRKECYATLGEVGNSEIRNTSLGKAGRR
-RWL-----GRR-P-QVRGSVMNPCDHPHGGGEGKA-P--IGRAGPVTP---WGKPALGLKTR-KKNKPSN-K-LVVRRR
--------------------------------MSI---G-ILGKKLGMSQLFD-DKGN---------AVPVTLIEAGPCR
VTQLK----TNA----L--DGY--TAIQIGY-------GV--HISK----------PEKGHLL-----------------
---SG-EELLKHLKEYRV--------EETSSY-----EI---GN-QITV--K-N-FEVGQKVDISGKSMGRGFSGYQKRH
GFSR-GPMSHGS-KNHR-APGSTG-AGTTPG-RIYPGKRMAGRYGGKQITTKGLLVLKIDDQKN----------------
----------LLVVKGS-VPGKPGSIVNIK--MTTLET-LKWDGKKSGKVTLDLTVA----KE-TS-SADLIHRAVLRQL
ANKRQGTASTLTRSE--------VR-GGGRKPY---------KQKGTGRAR--------QGS---IR-TP----LR----
PGGGIIFGPK-P-RSYNLDMNRKERRLALRTALMSRVSD-------------------MKAVEDF--GSTLK-Q------
--PKTSLVI--LDSPS--D---VIKKSINNIEKVK-L---------------IAADQLNVFDILNANK----LVIGQSAI
DKIQETLKNRYKESI----RPKLLKELGLKNIHQVPKVVKVNVNRGLG-EAASNSKALEASLNEMATITGQKALVTRAKK
AIAGFKIREGMPIGCTVTLRGDRMYSFLERFINLALPRIRDFRGVNP-KSFDGRGNYTVGVKEQLIFPEIS-----FDKI
DSIRGMDITIVTS-----------------------ARSDQEGKALLQELGMPFSSRIG-K--TPVLIPDKVTVD-F---
-D-G--L-IVTVKGPKGELKRQM--PE-G--VCFDKKD-NA--VVV---SP-T--TSKIFSR-QRHGLCRALIANMVEGV
SQGFSKKLEIVGVGS--RAQVKG-KN--LVVS--AGYSHPIEMIP-P-D-GITYKVE--S-NTNVTVSG-IDKEIVGNEA
AKIRSIR------PPEPY---KGKGIKYHDEVILRKAGK----------MIQQETYLTVADNSGAKRLQCIRVLGS-NRR
Y--AHVGDVIVATVKDALPN-M-------GVKKSEVVKAVIVRTKATLRRNTGNSIRFDDNAAVLIN-EDKN-PKGTRVF
GPVARELR-DKNYTKIVSLAPEVIMTSL--NTLKSNSGS-RKKKLRKG-RGIAAGQ-GASCGFGMRGQKSRSG---R--P
TRPGF-E-GGQMPLYRRVPKLKH--FEIINLEKLVNIDSLVKK-GLIFLK---------ILG--NGK-I-N-V-K-LKV-
QAHAFTKVAKQKIEDAGGSCER---------------GVA-SKGNTIAFG----------QFALQAQ--DCGWVTARQIE
ASRRAMTRYI------KRGGQIWIRIFPDKPVTMRPAETRMGSGK---------GNPEFWVAVVKP-GRILFEM--GGED
ITEKVAKEAMRLAQYKLPVKTKF-IRKLQTQKRHRRLRRFL---IGDATRPRLSVFRSNNHIYAQVIDD---S--AQTTI
CSASTV-DKEL-REKSE---KLP-SDCNSSSIVGKLLAKR--AIKKG-VKQVIFDRGGNIYH--GRVKALADAAREAGLE
F--------------------------------------------------------------MT---AHGNYIRGSASK
VRRVLDQIRGRSYRDALIMLEFM---------------------------------PYRSTDPITKVLRSAVAN----A-
EHNL-GMDPSTLIISSAWANSGPVMKRYRPRAQGRAFSIKKQTCHISISVES----------------------------
--------------------------------------------------------------------------------
--------------------------------------------MGHKIHPSGLRLG--IT-QEHRSKWFA------TSK
T--YPILLQEDFKIRTFI--EKKYG-----AAGISDVLIARKA-D-QLELELKTARPGVIVGRQGSGIEELRSGIQKTVR
INVVEVER---VDADAFLLAEYIAQQLEKRVAFRRTIRMALQRAQRA-GVLGLKIQVGGRLNGAEIARTEWTREGRVPL-
-HTLRAEIDYATREANTTYGVLGIKVWVFMSNHDPISDMLTRIRNASQKKHTTTTI-PGSKMSLSIAKVLQKEGFISEIN
EEG----E---G----YKSQIILGLKYS--GKNK-------F---PTIRSMQRVSKPGLRIYKNTRALPKVLGGLGVAII
STSKGVMSDRDARKQGIGGEVLCYVYMAQQKIRIRLKAFDRRMLDLSCDKIIQTADTTSASAIGPIPLPTKRKIYCVLRS
PHVDKDSR-EHFETRTHRRIIDIYSPSAKTIDALMKLDLPSGVDIEVKLLKERIGTVVSDKMDKTVVVAVINRYPHPTYK
KIVSRTTRYKAHDPE--NTCVTGDRVKIRETRPLSAHKRWAIEEILNKT-------------------------------
--------------------------------------------------------------------------------
------------------------------------------
>Raphidiopsis_brookii_D9_D9_7 Concatenation of 16 sequences
MGTRSYRPYTPSTRQVTISDFAE-ITKT------------EP-EKSLTESVHRPKGRNNQGRITSRR-RGGGHKQL----
YRIIDFK-R--DK-RDITATVIAVEYDPNRNARIALLEYE-DGEKRYILHPNGLKVGAKVTAGP-Q-AP-FEDGNALPLS
NIPLGTNVHNVEMTPGKGGQIVRAAGATAQLMAK--EGNYVTLKLPSGEVRMVRRECYATIGQVGNTDARNLSAGKAGRN
-RWK-----GRR-P-KVRGSVMNPVDHPHGGGEGRA-P--IGRSGPVTP---WGKPALGAKTR-KRKKASS-K-LIVRRR
--------------------------------MSV---G-ILGTKLGMTQIFD-EAGV---------SIPVTVIKAGPCT
VTQVK----TQP----T--DGY--CAIQVGY-------GE--ALNQ----------PKLGHLA-----------------
---SS-AGPVRYLNEYRT--------DAAGDY-----AL---GQ-EIKA--D-I-FSVGQIVDVIGTSIGRGFAGNQKRN
NFGR-GPMSHGS-KNHR-APGSIG-AGTTPG-RVYPGKRMAGRLGGSRVTVRKLTVVKVDAERN----------------
----------LILIKGA-IPGKPGGLVNVV--MVESIV-KNWQGEEVGQTSFELRIA----KE-ET-ASHIVHRALVRQM
TNSRQGTASTKTRAE--------VR-GGGRKPW---------RQKGTGRAR--------AGS---IR-SP----LW----
RGGGVIFGPK-P-RDFNIKLNRKERRLALRTAFVSRRED-------------------LIVVEEF--TDQLQ-R------
--PKSKLLI--LSEIGQSTE--TISLSARNVENIK-V---------------IAADQLNVFDLLHADK----IVVTSSAL
NKIQERLKTLYGQTI----VPKLTQQFQYTNVHQVPKVLKVTVNRGLG-EAAQNAKALEASLSEIALITGQKPVVTRAKK
AIAGFKIRQGMPVGIMVTLRGERMYAFLDRLISLALPRIRDFRGVSA-KSFDGRGNYTLGVREQLIFPEIE-----YDRI
DQIRGLDISIITT-----------------------AKTDEEGRALLKEMGMPFRSRIG-K--RPITIPAKVQVA-I---
-D-G--T-KVVVKGPKGELSRDL--PT-H--VTVSQSG-ET--LLV---TR-R--DDTRTSR-QMHGLSRTLVANMVEGV
SQGFQRRLEIQGVGY--RAQVQG-AN--LVLN--IGYSHQVQIEP-P-A-GVQFVVE--N-NTNVIVSG-YDKEVVGNTA
AKIRAVR------PPEPY---KGKGIRYAGEVVRRKAGK----------MIQPQTYLNVADNSGARKLMCIRVLGAGNRR
Y--GGVGDRIIAVVKDAQPN-M-------AVKKSDVVEAVIVRTKKSINRDSGMSIRFDDNAAVIIN-KEGN-PKGTRVF
GPVARELR-DKNFTKIVSLAPEVLM--L------SLKRA-LKNRKRVG-RGISAGQ-GASAGLGMRGQKSRSG---S--S
TRPGF-E-GGQQPLYRRIPKLKG--FPVINVEKLVNLASLKEA-GILTLK---------VLG--NGE-L-G-V-P-LKV-
QAAAFTGQARSKIEAAGGSCEE---------------GLA-HRGSTLNFG----------DFALQAQ--EPCWITSRQIE
ASRRAMTRYI------RRGGKIWIRIFPDKPVTMRPAETRMGSGK---------GNPEFWVAVVKP-GRILFEI--AG--
VSEEIAREAMRLAAYKLPIKTKF-IRRESKQRRHRRVRGKV---NGSPERPRLSVFRSNEHIYAQIIDD---T--QHRTL
VAASTV-DPQL-RSDL----ASG-ANCDASAQVGKLIAAR--SLEKG-ITKVVFDRGGNLYH--GRIQALAEAAREAGLD
F--------------------------------------------------------------MA--KAIARYIRVSPYK
VRRVLDQIRGLSYREALIILEFM---------------------------------PYRACEPVLKVLRSAAAN----A-
EHNA-GLDRASLVITQAYADQGPVLKRFQPRAQGRAYQIRKPTCHITVAVGEKMHVKTGDTVQVIAGK------DK-GKV
GEVIKALPQDS--RVI--VKGVNIKTKHVK----PQ--QE-GES-GRIVSQEYPIHSSNVM-LYSTKQ-------NI--A
--SRVCYTF---TE--------DGKVR---MLKKTG---EILDKMGQKIHPVGFRLG--IT-QEHQSLWFA------VPG
R--YPELLQEDHKLRQYI--EQKLGRNAQNNAGLSEIHIERKA-D-QVDLELRTARPGVVVGRGGQGIEALRTGLQQLVR
INVVEVQK---VDADAYLIAEYIAQQLERRVSFRRVVRQAIQRAQRA-GVQGIKVQVSGRLNGAEIARTEWTREGRVPL-
-HTLRADIDYSYCTAQTVYGILGVKVWVF--------AMLT----WQGIKQRKCQ---QQKMTRSIAKVLQQEGFISEYT
EAG----E---G----VKRNLVISLKYK--GKSR-------Q---PLITTLKRVSKPGLRVYSNKKELPRVLGGIGIAII
STSSGIMTDREARRQNLGGEVLCYVWMQQQKIRIRLQAFDRRLLDTSCEKIVDTANRTNATAIGPIPLPTKRKIYCVLRS
PHVDKDSR-EHFETRTHRRIIDIHQPSSKTIDALMKLDLPSGVDIEVKLIKERVGLVVSDKMQKTVVVAVENRSSHPKYG
KTVVKTRRYKVHDAE--NSCKVGDRVRIQETRPLSKTKRWQVTEILNVK-------------------------------
-MGRSLK-KGPFVAD-HLLSKLEKLNA---NNEKQ----VIKTWSRASTILPLMVGHTIAVHNGKQHVPVFVNE-QMVGH
KLGEFAPTRTYRGHG------K--TDK----KSG------R-
>Synechococcus_sp._BL107 Concatenation of 16 sequences
MAIRKFRPYTPGTRTRVVTDFSE-VTGR------------KP-ERSLVVSKHRKKGRNNRGVITCRH-RGGGHKRL----
YRLVDFR-R--NK-HGVTAKVAAIHYDPHRNARLALLFYA-DGEKRYILAPAGVQVGQTVVSGP-E-VP-IENGNAMPLS
AVPLGSSVHCVELYAGRGGQMVRTAGASAQVMAK--EGDYVALKLPSTEVRLVRRECYATLGEVGNSEVRNTSLGKAGRR
-RWL-----GRR-P-QVRGSVMNPCDHPHGGGEGRA-P--IGRSGPVTP---WGKPALGLKTR-KRNKPSN-Q-YVLRKR
--------------------------------MSI---G-ILGKKLGMSQLFD-EQGR---------AVPVTLIEAGPCR
ITQLK----NDD----T--DGY--AAVQIGF-------GE--LINK----------PSKGHLT-----------------
---SG-EDLLRHLREYRV--------DNVDGL-----EL---GG-SITV--S-D-FEAGQKVDVSGDTMGRGFAGLQKRH
GFSR-GPMTHGS-KNHR-QPGSIG-AGTTPG-RIYPGKRMSGRYGGKKTTTRGLTILRVDSDRN----------------
----------LLVVKGS-VPGKPGALLNIK--MASCVV-RDWQGKEAGKATLDLKVA----KE-AT-AVDLMHRAVLRQQ
AHMRQGTASTLTRSE--------VR-GGGRKPY---------KQKGTGRAR--------QGS---VR-TP----LR----
PGGGIIFGPK-P-RSYNLAMNRKERRSALRTALMARIDD-------------------ITVVKDF--GTSLE-A------
--PKTRLIV--LTNPS--E---MVRRSVRNLEKVK-L---------------ISANHLNVFDLLHANS----LVVGEDAL
TTIQESLKKRYRETI----QPKLLKDLSLSNIHEVPKVVKVTVNRGLG-EAATNAKSLEASVKELAQITGQKVVVTRAKK
AIAGFKIRQGMPIGCAVTLRGDRMYAFLERLINLALPRIRDFRGVSA-KSFDGRGNYTLGVREQIIFPEIS-----FDKI
DAIRGMDITIVTT-----------------------ARSDEEGRALLSEMGMPFQSRIG-K--NPVPVPDKVTVS-L---
-D-G--L-TVKVKGPKGELERTL--PE-G--VSVSQEA-NT--IVV---AP-T--STKRISR-ERHGLSRTLVANMIEGV
HNGYSKVLEIVGVGS--RAQVKG-TT--LVVS--AGYSHPVEMPA-P-A-GITFKVE--N-NTRVIVSG-IDKELVGNEA
AKVRAIR------PPEPY---KGKGIKYEGEHILRKAGK----------MIQQESFLTVADNSGAKRIQCIRVLGT-NRR
Y--AHVGDVIVAAVKDAMPN-M-------GVKKSDVVKAVVVRTKATLRRETGNSIRFDDNAAVIIN-DDKN-PKGTRVF
GPVARELR-ERSFTKIVSLAPEVIMT-L-LDSLKANKGA-RRRKLRKG-RGIAAGQ-GASCGFGMRGQKSRSG---R--P
TRPGF-E-GGQMPLY-----------------------------------------------------------------
--------------------VKFRKQQR--GRM---RGVA-TRGNTIAFG----------EFALQAQ--ECGWITSRQIE
ASRRAMTRYV------KRGGKIWIRIFPDKPVTMRAAETRMGSGK---------GNPEFWVAVIKP-GRILFEM--GGEE
ITPEIAKEAMRLAQYKLPVKTKF-IRKQQTQKRHRRLRRHI---TGTSNRPRLAVFRSNNHIYAQLIDD---A--AQSTL
CSASTV-DKEL-RSGL---KDNG-GSCDASVAVGALVAKR--AIAKG-IEQVVFDRGGNLYH--GRIKALADAARKAGLQ
F--------------------------------------------------------------M----------------
-RRVLDQIRGRTYRDALIMLEFM---------------------------------PYRSTGPITKVLRSAVAN----A-
ENNL-GLDPASLVISSASADMGPSMKRYRPRAQGRAFQIKKQTCHISIAVAVKMRIRKGDTVQVIAGK------DK-GKT
GAVLRTLPNEN--RVI--VEGVNMRTRHEK----PS--QE-GES-GRIVTEEASLHASNVM-LYSTDK-------KV--A
--SRVEIVV---EK--------DGKKR---KLKKTG---EVLD-MGHKIHPTGLRLG--IT-QEHRSRWYA------SSK
T--YPALLQEDDRIRKFI--HKKYG-----SAGISDVLIARKA-D-QLEVELKTARPGVLVGRQGSGIEDLRAGIQKTVR
INVVEVER---VDGDAFLLAEYIAQQLEKRVAFRRTIRMAVQRAQRA-GVLGLKIQVSGRLNGAEIARTEWTREGRVPL-
-HTLRADIDYATKVGKTTYGVLGIKVWVFMANHDPISDMLTRIRNASEKRHETTKI-PASRMTRSIAKVLQQEGFISEIN
EEG----E---G----FRAELVLSLKYS--GKHR-------L---PTIRSMQRVSKPGLRIYKNTRGLPKVLGGLGVAII
STSKGVMSDRDARREGVGGEVLCYVYMAQQKIRIRLKAFDRRMLDLSCDKIIETADTTAASAIGPIPLPTKRKIYCVLRS
PHVDKDSR-EHFETRTHRRIIDIYSPSAKTIDALMKLDLPSGVDIEVKLVKERVGTVVSDKMEKTVVVAVETRFPHPIYQ
KTVSRTTRYKAHDED--NSCRVGDRVRITETRPMSRQKRWAIAEVLSHS-------------------------------
-MGRSLK-KGPFIAD-SLLRKLEKQND---NDDKS----VIKTWSRASTILPMMIGHTIAVHNGKSHIPVFITE-QMVGH
KLGEFAPTRTFKGHI------K---DK----KGG------R-
>Synechococcus_sp._CB0101 Concatenation of 16 sequences
MGIRKYRPITPGTRTRVASDFAE-VTGR------------GR-ERGLVVAKHQRKGRNNRGVITCRH-RGGGHKRL----
YRLVDFR-R--DK-HGVVAKVAAIHYDPHRNARLALLFYA-DGEKRYILAPAGVAVGSTVVSGP-E-AP-IENGNALPLS
AIPLGSSVHCVELYAGRGGQMVRTAGASAQVMAK--EGDYVALKLPSTEVRLVRRECYATLGEVGNSEVRNTSLGKAGRR
-RWL-----GRR-P-QVRGSVMNPCDHPHGGGEGRA-P--IGRSGPVTP---WGKPALGLKTR-KRNKPSN-R-FVLRKR
--------------------------------MSI---G-ILGKKLGMSQFFD-DEGR---------SIPVTVIEAGPCR
ITQLK----TDS----T--DGY--TAVQLGF-------GD--LVNK----------PAKGHLA-----------------
---SG-SEPLRHLKEYRV--------DTVDGL-----EL---GG-AITV--A-A-FEAGQKVDVSGDTIGRGFAGYQKRH
GFSR-GPMTHGS-KNHR-EPGSTG-AGTTPG-RVYPGKRMAGRYGGKQITTRGLVILKVDAERN----------------
----------LLVVKGS-VPGKPGALLNIL--MANCVV-RDWQGKEAGKATLELKVA----KE-TS-ANDLVHRAVVRQL
AHARQGTASTLTRAE--------VA-GGGRKPY---------KQKGTGRAR--------QGS---IR-TP----LR----
PGGGVVFGPK-P-RTYNLAMNRKERRLALRTALMSRAAD-------------------ITVVKGF--AAGLD-T------
--PKTKLVV--LDAPS--E---VVRRSVRNLEKVK-L---------------IAADQLNVFDLLHANH----LVVSEEAL
AKIQESLKQNYREKI----QPKLLKDLNLSNIHEVPKLVKVTVNRGLG-EAAQNAKALEASIEELATITGQKVNVTRAKK
AIAGFKIRQGMPIGVAVTLRGDRMYAFLERLIHLALPRIRDFRGVSE-KSFDGRGNYTLGVKEQIIFPEIS-----FDKI
DAIRGMDITIVTT-----------------------ARNDEEGRALLREMGMPFRSRIG-K--APIPVPGGVTVT-L---
-S-G--L-DVKVKGPKGELSRTL--PD-G--VTIAQDG-SN--LVV---SP-A--SDNRRSR-ERHGLCRTLVANMVEGV
SKGYTRKLEIVGVGY--RAAVQG-KK--LVVS--AGYSHQVEMVP-P-D-GVTFAVD--G-NTTVLVTG-ADKELVGNEA
AKVRAIR------PPEPY---KGKGIKYEGERILRKAGK----------MIQQETFLNVADNSGAKRIQCIRVLGT-NRR
Y--AHVGDVIVAAVKDAMPN-M-------GVKKSDVVKAVVVRTKATLRRVNGNSIRFDDNAAVILG-TDNN-PKGTRVF
GPVARELR-DRNFTKIVSLAPEVI--------------------------------------------------------
--------------------------------------------------------------------------------
--------------------------------M---RGVA-TRGNTIAFG----------QFALQAQ--ECGWITSRQIE
ASRRAMTRYV------KRGGKIWIRIFPDKPVTMRPAETRMGSGK---------GNPEFWVAVIKP-GRILFEM--GGAD
ITPEIAKEAMRLAQYKLPVKTKF-LRKQQTQKRHRRLRRNL---SGTAARPRLAVFRSNNHIYAQVIDD---E--AQSTL
CSASTV-DKEL-RSNV----SAA-ATCDASVAVGQLVAKR--ALAKG-IQQVVFDRGGNLYH--GRVKALADAAREAGLQ
F--------------------------------------------------------------MA---AHGRYIRGSVSK
VRRVLDQIRGRSYRDALIMLEFM---------------------------------PYRSTGPITKVLRSAVAN----A-
EHNL-GLDPSSLVISSATADMGPVMKRYRPRAQGRAYAIQKKTCHISIAVAPKMRIKKGDTVQVISGK------DK-GKT
GEVLRTLPYEN--RVV--VQGVNLRTRHVK----PT--QE-GET-GRIVTEEASLHASNVM-LYSTDK-------KV--A
--SRVEIVV---EK--------DGKKR---RLKKTG---EILD-MGHKIHPTGLRLG--IT-QEHRSRWYA------PSK
T--YPTLLQEDDRIRKFI--HKKYG-----AAGISDVVIARKA-D-QLEVELKTARPGVLVGRQGSGIEELRSGIQKTVR
INVVEVER---VDADAYLLAEYIAQQLEKRVAFRRVMRMAIQRAQRA-GVLGLKIQVSGRLNGAEIARTEWTREGRVPL-
-HTLRADIDYATKVATTTYGVLGIKVWVFMANHDPISDMLTRIRNASEKRHQSTKV-PASRMARSIAKVLQQEGFIAEIS
EEG----E---G----VEKHLVLELKYS--GKHR-------Q---PLIRTVQRVSKPGLRIYKNTRQLPKVLGGLGVAII
STSKGVMSDRDARKQGVGGEVLAYVYMAQQKIRIRLKAFDRRMLDLSCEKIIETADHTAATAIGPIPLPTKRKIYCVLRS
PHVDKDSR-EHFETRTHRRIIDIYSPSAKTIDALMKLDLPSGVDIEVKLTKERVGTVVSDKMDKTVVVAVENRFPHPIYQ
KTVSRTKRYKAHDEE--NACKVGDRVRITETRPLSRTKRWAVAEVLNTS-------------------------------
-MGRSLK-KGPFIAD-SLLRKVEKQNA---ADDKS----VIKTWSRASTILPMMIGHTIAVHNGKAHVPVYVTE-QMVGH
KLGEFAPTRNFRGHI------K---DK----KGG------R-
>Synechococcus_sp._CB0205 Concatenation of 16 sequences
MGIRKYRPITPGTRTRVASDFAE-VTGR------------GR-ERGLVVAKHQRKGRNNRGVITCRH-RGGGHKRL----
YRLVDFR-R--NK-HGVVAKVAAIHYDPHRNARLALLFYA-DGEKRYILAPAGVTVGSTVVSGP-D-AP-IETGNALPLS
AIPLGSSVHCVELYAGRGGQMVRTAGASAQVMAK--EGDYVALKLPSTEVRLVRRECYATLGEVGNAEVRNTSLGKAGRR
-RWL-----GRR-P-QVRGSVMNPCDHPHGGGEGRA-P--IGRSGPVTP---WGKPALGLKTR-KRNKPSN-R-FVLRKR
--------------------------------MSI---G-ILGKKLGMSQFFD-DEGR---------AIPVTVIEAGPCR
ITQLK----TDS----T--DGY--TAVQLGF-------GD--LVSK----------PAKGHLA-----------------
---SG-DELLRHLKEYRV--------DSVDGL-----EL---GG-DVTV--A-A-FEAGQKVDVSGDTIGRGFAGYQKRH
GFSR-GPMTHGS-KNHR-EPGSTG-AGTTPG-RVYPGKRMAGRYGGKQITTRGLTILKVDAERN----------------
----------LLVVKGS-VPGKPGALLNIL--MANCVV-RDWQGKEAGKASLDLKVA----KE-SS-ANDLVHRAVVRQL
AHARQGTASTLTRAE--------VA-GGGRKPY---------KQKGTGRAR--------QGS---IR-TP----LR----
PGGGVVFGPK-P-RTYNLAMNRKERRLALRTALMSRAAD-------------------ITVVKGF--ASGLE-T------
--PKTKLVV--LDAPS--E---VVRRSVRNLEKVK-L---------------IAADQLNVFDLLHANS----LVVSEEAL
AKIQESLKQNYREKI----QPKLLKDLSLSNIHEVPKVVKVTVNRGLG-EAAANAKALEASIEELATITGQKVVVTRAKK
AIAGFKIRQGMPIGVAVTLRGDRMYAFLERLINLALPRIRDFRGVSE-KSFDGRGNYTLGVKEQIIFPEIS-----FDKI
DAIRGMDITIVTT-----------------------ARNDEEGRALLREMGMPFRSRIG-K--SPIPVPGGVTVS-L---
-N-G--L-DVKVKGPKGELSRTL--PE-G--VAIAQDG-ST--LVV---SP-S--STSRRSR-ERHGLCRTLVANMVEGV
SQGFTRKLEIVGVGY--RAAVQG-KK--LVVS--AGYSHQVEMIA-P-E-GVTFAVD--G-NTTVIVSG-PDKELVGNEA
AKVRAIR------PPEPY---KGKGIKYAGERILRKAGK----------MIQQETFLNVADNSGAKRIQCIRVLGT-NRR
Y--AHVGDVIVAAVKDAMPN-M-------GVKKSDVVKAVVVRTKATMRRVNGNSIRFDDNAAVILG-TDNN-PKGTRVF
GPVARELR-DRNFTKIVSLAPEVIMTSLNLQSLAPQKGA-RRRKLRKG-RGIAAGQ-GASCGFGMRGQKSRSG---R--P
TRPGF-E-GGQMPLYRRVPKLKH--FTVINVAKLVNIDTLVKD-GLVTLK---------VLG--NGE-L-S-V-K-LTV-
QAAAFTASARQKIEAAGGTCE------R---------GVA-TRGNTIAFG----------QFALQAQ--ECGWITSRQIE
ASRRAMTRYV------KRGGKIWIRIFPDKPVTMRPAETRMGSGK---------GNPEFWVAVIKP-GRILFEM--GGAE
ITPEIAKEAMRLAQYKLPVKTKF-LRKQQTQKRHRRLRRNL---SGTAARPRLAVFRSNNHIYAQVIDD---V--AQSTL
CSASTV-DKEL-RSNV----TIG-ATCDASVAVGQLVAKR--ALAKG-IQSVVFDRGGNLYH--GRVKALADAAREAGLQ
F--------------------------------------------------------------MS--------------K
VRRVLDQIRGRSYRDALIMLEFM---------------------------------PYRSTGPITKVLRSAVAN----A-
EHNL-GLDPASLVISVATADMGPVMKRYRPRAQGRAYAIQKKTCHISIAVAPKMRIKKGDTVQVISGK------DK-GKT
GEVLRTLPYEN--RVV--VQGINLRTRHMK----PT--QE-GET-GRIVTEEASLHASNVM-LYSTDK-------KV--A
--SRVEIVV---EK--------DGKKR---RLKKTG---EILD-MGHKIHPTGLRLG--IT-QEHRSRWYA------PSK
T--YPSLLKEDDQIRKFI--HKKYG-----AAGISDVVIARKA-D-QLEVELKTARPGVLVGRQGSGIEELRSGIQKTVR
INVVEVER---VDADAFLLAEYIAQQLEKRVAFRRVMRMAIQRAQRA-GVLGMKLQVSGRLNGAEIARTEWSREGRVPL-
-HTLRADIDYATKVATTTYGVLGIKVWVFMANHDPISDMLTRIRNASEKRHQSTKV-PASRMAQSIAKVLQQEGFIAEIT
EEG----E---G----VMKHLVLELKYS--GKHR-------Q---PIIRTVQRVSKPGLRVYKNTRQLPKVLGGLGVAII
STSKGVMSDRDARKQGVGGEVLAYVYMAQQKIRIRLKAFDRRMLDLSCEKIIETADHTAATAIGPIPLPTKRKIYCVLRS
PHVDKDSR-EHFETRTHRRIIDIYSPSAKTIDALMKLDLPSGVDIEVKL------------------------------G
----------------------------------------------R---------------------------------
-----LK-KGPFIAD-SLLRKVEKQNA---ADDKS----VIKTWSRASTILPMMIGHTIAVHNGKAHVPVYVTE-QMVGH
KLGEFAPTRNFRGHI------K---DK----KGG------R-
>Synechococcus_sp._PCC_7335 Concatenation of 16 sequences
MGIRSYRPLTPGTRERTVSDFST-VTAD------------KP-EKSLTYSVHRPKGRNNRGVITCRH-RGGGHKRL----
YREIDFR-R--NK-FNVPAKVATIEYDPNRNARISLLHYE-DGEKRYILHPIGLEVGATIVSGE-D-AP-FEVGNALPLH
RIPLGTTVHNVELVPGRGGQVVRAAGAGAQLVAK--EGGYVTLKLPSSEVRMIRRECYATIGQVGNVEHRNLSLGKAGRK
-RWA-----GRR-P-EVRGSVMNPVDHPHGGGEGRA-P--IGRSGPVTP---WGKPALGYKTR-KKKKGSD-A-MIVRRR
--------------------------------MSV---G-ILGTKLGMTQVFD-ETGN---------AIPVTVIQAGPCV
VTQIK----TEK----T--DGY--SSVQIGY-------GE--ALNR----------PKLGHLK-----------------
---SG-ASPLRHLREYRV--------SDTGEF-----EL---GQ-ALAA--D-R-FEAGQTIDVSGISIGKGFAGNQKRN
NFRR-GPMSHGS-KNHR-APGSTG-AGTTPG-RVYPGKKMAGRMGSEKVTIRKLSVVRVDSDRN----------------
----------LLLVKGG-VPGKAGTLLNIT--MVDCVV-KNWQGEEAGSVSLELKVA----SE-EN-ASHIVHRALVRQI
NNGRQGTASTKTRAE--------VR-GGGRKPW---------RQKGTGRAR--------AGS---IR-SP----LW----
RGGGVIFGPK-P-RDYTTKMNRKERRLALRTAFQSRANE-------------------MTVVKDF--AAELT-Q------
--PKTKLMV--FSERN--D---NVYLSLRNVPNVR-M---------------IDATNLNIYDILHADS----LVVTESAL
EKIQESLKTLYLDKA----VPKLKEQFGYTNPHQVPKLAKVTVNRGLG-EASQNAKALESSINELAVITGQRPVVTRAKK
AIAGFKIREGMPVGVKVTLRADRMYAFTNRLINLTLPRIRDFRGVSP-RSFDGRGNYTLGLREQLIFPEVD-----YDSV
DQIRGMDITIVTT-----------------------ATSDEEGRALLKELGMPFRSRIG-K--QPVPIPKGVTVT-I---
-D-G--Q-MLTAKGSKGELSREF--PP-E--IAIEQTG-EE--VVV---TR-V--NESRNAR-QRHGLVRTLVANMVEGV
SKGYEKKLEIQGVGY--RASLQG-QK--LVMA--LGYSHPIEFDP-P-S-GITFAVE--K-NTNVTVTG-IDKEIVGNTA
AKVRAAR------PPEPY---KGKGVRYAGEQIRRKAGK----------MIQQETFLNVADNSGARKLMCIRVLG-GRKQ
Y--AGVGDIIVAVVKDALPN-M-------GVKKSDVVKAVVVRTRKGIRRASGMSIRFDDNAAVLIN-QDGN-PRGTRVF
GPVARELR-DKSFTKIVSLAPEVLMR-L--DDARPKAGS-KKRRNRKG-RGISAGQ-GASCGFGMRGQKSRSG---S--G
TRPGF-E-GGQMPLYRRVPKLKH--FTTINVKGLVTLASLMEA-GVITLK---------VLG--DGE-I-S-T-A-LNV-
KAAAFTKSAKAKIEAAGGSCE------R---------GMA-YRGNEINFG----------QFALQAT--ECCWMTSRQIE
AARRAMTRYI------KRGGKIWIRVFPDKSVTMRAAETRMGSGK---------GNPEFWVAVIKP-GRIVFEI--AG--
VSEEVAREAMRLASFKLPFKTKF-VRRESTRRRHSRVRRRV---KGTSERPRLAIFRSNQHIYAQIIDD---T--EHQTL
ASASTL-DKD--AGT-----SSG-SNKDAASTVGKLIAER--AIAKD-ISQVVFDRGGKLYH--GRVAALADAAREAGLK
F--------------------------------------------------------------MI--KATAKFVRMSPRK
VRRVLDQIRGRSYREALIMLEFM---------------------------------PYKSCEPILKVLRSAVAN----A-
EHNN-GLDPVSLYISEAYADQGPVLKRFRPRAQGRAYQIRKPTCHIAIAVAP----------------------------
--------------------------------------------------------------------------------
--------------------------------------------MGQKIHPIGLRLG--IT-QEHRSRWYA------DKN
R--YPELLEEDHNIREYV--IKNLA-----NAGISDVHIERKA-D-QIDLEVRTARPGVVVGRGGAGIESLRSGLQKQIR
INVVEVSK---VDADAGLICEYITQQLERRVSFRRVVRQAIQRAQRA-GVEGIKIQVSGRLNGAEIARTEWTREGRVPL-
-HTLRANIDYAYRTAQTTYGILGVKTWVFMASNDTISDMLTRIRNATLARHQTVDI-PSTKMTRSIATVLKEEGFIADSL
DGG----E---G----IDRKITITLKYK--GKTR-------Q---PIITKLSRVSKPGLRVYSNRKELPRVLGGIGIAII
STSSGVMTDRDARRQGIGGEVLCYIYMQQQKIRIRLKAFDRRLLDTSCEKIVETANRTNATAVGPIPLPTKRKIYCVLRS
PHVDKDSR-EHFETRTHRRIIDIYQPSSRTIDALMKLDLPAGVDIEVKLAKERVGLVVSNKMDKTVVVAVESRVQHKKYD
KIMVRTQRYKAHDEN--NTCKEGDRVKISETRPMSRHKRWVVADILSSS-------------------------------
------L-----MAD-HLLTKIEKLNA---RNEKQ----VVKTWSRSSTIIPQFIGHTVAVHNGRQHVPVFINE-QMVGH
KLGEFAPTRTFRGHA------K--SDK----KAR------R-
>Synechococcus_sp._RS9916 Concatenation of 16 sequences
MAIRTFRPYTPGTRTRVVTDFSE-VTGR------------KP-ERSLVVAKHRRKGRNNRGVITCRH-RGGGHKRL----
YRVVDFR-R--NK-HGVPAKVAAIHYDPHRNAHLALLFYT-DGEKRYILAPAGVTVGQTVVSGP-E-SP-IENGNALPLS
AIPLGSSVHCVELYAGRGGQMVRTAGASAQVMAK--EGDYVALKLPSTEVRLVRRECYATLGEVGNSEIRNTSLGKAGRR
-RWL-----GRR-P-QVRGSVMNPCDHPHGGGEGRA-P--IGRSGPVTP---WGKPALGLKTR-KRNKPSN-K-FVLRKR
--------------------------------MSI---G-ILGKKLGMSQFFD-EQGK---------AVPVTLIEAGPCR
ITQLK----TSE----T--DGY--SAVQIGF-------GE--LINK----------PAKGHLA-----------------
---SG-EELLRHLSEYRV--------DDVSGF-----EL---GN-QVTV--G-D-FEAGQKVDVSGDSMGRGFAGYQKRH
GFSR-GPMTHGS-KNHR-EPGSTG-AGTTPG-RIYPGKRMAGRYGGKKITTRGLTIIKVDSERN----------------
----------LLVVKGS-VPGKPGSLLNIR--MANCVV-KDWQGKDAGKASLELKVA----KE-TT-ANDLMHRAVLRQQ
AHSRQGTASTLTRAE--------VR-GGGRKPY---------KQKGTGRAR--------QGS---IR-TP----LR----
PGGGIVFGPK-P-RTYNLAMNRKERRLALRTALMARVED-------------------LVVVKDF--GTNLE-A------
--PKTRLLV--LTNPS--E---VVRRSVRNLEKVK-L---------------IAADQLNVFDLLNANN----LVVGETAL
ATIQESLKQRYRETI----QPKLLKDLSLSNVHEVPKVLKVTVNRGLG-EAAQNAKSLEASVNELAQITGQKVVVTRAKK
AIAGFKIRQGMPIGCAVTLRGDRMYAFLERLINLALPRIRDFRGVSP-KSFDGRGNYTLGVREQIIFPEIS-----FDQI
DAIRGMDITIVTT-----------------------ARSDEEGRALLREMGMPFRSRIG-K--SPIPIPDKVNVT-L---
-D-G--L-AVTVKGPKGELKRTL--PD-G--VTVSQVD-NT--IVV---AP-S--SDKRRSR-ERHGLCRTLVANMVEGV
NNGFSKKLEIVGVGN--RAQVKG-KT--LVVS--AGYSHPVEVVP-P-E-GITFAVE--N-NTNVTVSG-TDKELVGNEA
AKIRAIR------PPEPY---KGKGIKYAGERILRKAGK----------MIQQETFLTVADNSGAKRIQCIRVLGS-NRR
Y--AHVGDVIVAAVKDAMPN-M-------GVKKSDVVKAVVVRTKATMRRDTGNSIRFDDNAAVIIN-ADNN-PKGTRVF
GPVARELR-ERNFTKIVSLAPEVIMT-LRLDSLQANKGA-RRRKLRKG-RGIAAGQ-GASCGFGMRGQKSRSG---R--P
TRPGF-E-GGQMPLYRRVPKLKH--FPLVNVSALVNLDSLVKD-GVVTLK---------VLG--NGE-L-K-V-K-LTV-
QAAAFTASARTKIEAAGGSCEKFRKQQR--GRM---RGVA-TRGNTIAFG----------QFALQAQ--ECGWITSRQIE
ASRRAMTRYV------KRGGKIWIRIFPDKPITMRPAETRMGSGK---------GNPEFWVAVIKP-GRILFEM--GGDE
ITPEIAREAMRLAQYKLPVKTKF-IRKQQTQKRHRRLRRHL---IGSAERPRLAVFRSNNHIYAQVIDD---D--AQSTL
CSASTI-DKEL-RTSL---KADG-SSCDASVAVGALVAKR--ALAKG-IQQVVFDRGGNLYH--GRVKALADAAREAGLQ
F--------------------------------------------------------------MT-Q-AHGRFIRGSVSK
VRRVLDQIRGRSYRDALIMLEFM---------------------------------PYRSTGPITKVLRSAVAN----A-
EHNL-GMDPSTLVITTATADMGPSMKRYRPRAQGRAYQIKKQTCHISIAVAAKMRLRKGDTVQVISGK------DK-GKT
GEVLRTLPNEN--RVI--VQGINLRTRHVK----PT--QE-GES-GRIVTEEASLHASNVM-LYSTDK-------KV--A
--SRVELIT---EK--------DGKKR---RLKKTG---EVID-MGHKIHPTGLRLG--IT-QEHRSRWYA------SSK
N--YPSLLQEDDRIRRFI--HKKYG-----SAGISDVLIARKA-D-QLEVELKTARPGVLVGRQGSGIEELRSGIQKTVR
INVVEVER---VDADAFLLAEYIAQQLEKRVAFRRTIRMAVQRAQRA-GVLGLKIQVSGRLNGAEIARTEWTREGRVPL-
-HTLRADIDYATKVASTTYGVLGIKVWVFMANHDPISDMLTRIRNASEKRHQSTKI-PASRMSRSIAKVLQQEGFIAEIS
EEG----E---G----IHSNLVLELKYS--GKHR-------Q---PTIRSMQRVSKPGLRIYKNTRGLPKVLGGLGVAII
STSKGVMSDRDARKQGVGGEVLCYVYMAQQKIRIRLKAFDRRMLDLSCDKIIETADNTAATAIGPIPLPTKRKIYCVLRS
PHVDKDSR-EHFETRTHRRIIDIYSPSAKTIDALMKLDLPSGVDIEVKLLKERVGTVVSDKMDKTVVVAVENRFPHPIYQ
KTVSRTTRYKAHDEG--NNCRVGDRVRITETRPMSRHKRWAIAEVLSHS-------------------------------
-MGRSLK-KGPFIAD-SLLRKVEKQNA---ADDKS----VIKTWSRASTILPMMIGHTIAVHNGRTHVPVFVTE-QMVGH
KLGEFAPTRTFKGHI------K---DK----KGG------R-
>Synechococcus_sp._RS9917 Concatenation of 16 sequences
MAIRTFRPYTPGTRTRVVTDFSE-VTGR------------KP-ERSLVVSKHRRKGRNNRGVITCRH-RGGGHKRL----
YRTVDFR-R--NK-HGVPAKVAAIHYDPHRNARLALLFYA-DGEKRYILAPAGVTVGQTVVSGP-E-AP-IENGNAMPLS
AVPLGSSVHCVELYAGRGGQMVRTAGASAQVMAK--EGDYVALKLPSTEVRLVRRECYATLGEVGNSEIRNTSLGKAGRR
-RWL-----GRR-P-QVRGSVMNPCDHPHGGGEGRA-P--IGRSGPVTP---WGKPALGLKTR-KRNKPSN-K-FVLRKR
--------------------------------MSI---G-ILGKKLGMSQLFD-EQGK---------AVPVTLIEAGPCR
ITQLK----TTE----T--DGY--AAVQIGF-------GD--LVNK----------PAKGHLA-----------------
---SG-EELLRHLSEYRV--------DDVAGL-----EL---GG-AITV--G-D-FEAGQKVDVSGDSMGRGFAGYQKRH
GFSR-GPMTHGS-KNHR-EPGSTG-AGTTPG-RIYPGKRMAGRYGGKKITTRGLTILKIDSERN----------------
----------LLVVKGS-VPGKPGSLLNIR--MATCVV-RDWQGKDAGKASLDLKVA----KE-ST-ATDLMHRAVLRQQ
AHMRQGTASTLTRAE--------VR-GGGRKPY---------KQKGTGRAR--------QGS---IR-TP----LR----
PGGGIVFGPK-P-RSYNLAMNRKERRLALRTALMARFEA-------------------ITVVKDF--GASLD-V------
--PKTRLII--LSNPS--E---VVRRSVRNLDKVK-L---------------IAADQLNVFDLLNAQA----LVVGEDAL
ATIQESLKQRYRETI----QPKLLKDLSLSNIHEVPKVVKVTVNRGLG-EAAQNAKALEASVSELAQITGQKVVVTRAKK
AIAGFKIRQGMPIGCAVTLRGERMYAFLERLINLALPRIRDFRGVSP-KSFDGRGNYTLGVREQIIFPEIS-----FDKI
DAIRGMDITIVTT-----------------------ARTDEEGRALLREMGMPFRSRIG-K--SPIPIPDKVSVS-L---
-D-G--L-AVTVKGPKGELKRTL--PD-G--VTISQVE-NT--LVV---AP-S--SEKRKSR-ERHGLCRTLVANMVEGV
STGFTKKLEIVGVGN--RAQVKG-KT--LVVS--AGYSHPIEMVP-P-E-GITFAVE--N-NTNVTVSG-SDKELVGNEA
AKIRAIR------PPEPY---KGKGIKYAGERILRKAGK----------MIQQETFLTVADNSGAKRIQCIRVLGS-NRR
Y--AHVGDVIVAAVKDAMPN-M-------GVKKSDVVKAVVVRTKATLRRDTGNSIRFDDNAAVIIN-ADNN-PRGTRVF
GPVARELR-ERNFTKIVSLAPEVIMT-LRLDSLQANKGA-RRRKLRKG-RGIAAGQ-GASCGFGMRGQKSRSG---R--P
TRPGF-E-GGQMPLYRRVPKLKH--FPLVNVSALVNLDSLVKD-GIVTLK---------ILG--NGE-L-K-A-K-LTV-
QAAAFTASARAKIEAAGGSCEKFRKQQR--GRM---RGVA-TRGNTIAFG----------QFALQAQ--ECGWITSRQIE
ASRRAMTRHV------KRGGKIWIRIFPDKPITMRPAETRMGSGK---------GNPEFWVAVIKP-GRVLFEM--GGAE
ITESIAREAMRLAQYKLPVKTKF-IRKQQTQKRHRRLRRHL---SGSADRPRLAVFRSNNHIYAQVIDD---E--AQSTL
CSASTL-DKDL-RTSL---KADG-SSCDASIAVGELVAKR--ALAKG-IQQVVFDRGGNLYH--GRVKALADAAREAGLH
F--------------------------------------------------------------MT--RAHGRFIRGSVSK
VRRVLDQIRGRSYRDALIMLEFM---------------------------------PYRSTGPITKVLRSAVAN----A-
EHNL-GLDPSTLVIAQASADMGPSMKRYRPRAQGRAYAIKKQTCHISIAVAAKMRLRKGDTVQVISGK------DK-GKT
GEVLRTLPYEN--RVV--VQGINLRTRHVK----PT--QE-GES-GRIVTEEASLHASNVM-LYSTSQ-------KV--A
--SRVEMVT---EK--------DGKKR---RLKKTG---EVID-MGHKIHPTGLRLG--IT-QEHRSRWYA------SSR
N--YPTLLQEDDRIRKFI--HKKYG-----AAGISEVLIARKA-D-QLEVELKTARPGVLVGRQGSGIEELRSGIQKTVR
INVVEVER---VDADAFLLAEYIAQQLEKRVAFRRTIRMAVQRAQRA-GVLGLKIQVSGRLNGAEIARTEWTREGRVPL-
-HTLRADIDYATKVASTTYGVLGIKVWVFMANHDPISDMLTRIRNASEKRHQSTKV-PASRMSRSIAKVLQQEGFIAEIS
EEG----E---G----VQTHLVLELKYS--GKHR-------Q---PTIRSMQRVSKPGLRIYKNTRGLPKVLGGLGVAII
STSKGVMSDRDARKQGVGGEVLCYVYMAQQKIRIRLKAFDRRMLDLSCDKIIETADNTAATAIGPIPLPTKRKIYCVLRS
PHVDKDSR-EHFETRTHRRIIDIYSPSAKTIDALMKLDLPSGVDIEVKLTKERVGTVVSDKMDKTVVVAVENRFPHPIYK
KTVSRTTRYKAHDED--NSCRVGDRVRITETRPLSRHKRWAIAEVLSHS-------------------------------
-MGRSLK-KGPFIAD-SLLRKVEKQNA---ADDKS----VIKTWSRASTILPMMIGHTIAVHNGKTHVPVFVTE-QMVGH
KLGEFAPTRTFKGHI------K---DK----KGG------R-
>Synechococcus_sp._WH_5701 Concatenation of 16 sequences
MAIRNYRPYTPGTRGRSSSDFSE-VTER------------RP-ERSLVVAKHRQKGRNNRGVITCRH-RGGGHKRL----
YRLVDFR-R--DK-TGVVARVAAIHYDPHRNARLALLFYT-DGEKRYILAPAGITVGQTVVSGP-E-AP-IEVGNALPLS
AIPLGSSVHNVELYAGRGGQMVRTAGASAQVMAK--EGDYVALKLPSTEVRLVRRECFATLGEVGNAEVRNTSLGKAGRT
-RWL-----GRR-P-QVRGSVMNPCDHPHGGGEGRA-P--IGRSGPVTP---WGKPALGLKTR-KRNKPSN-R-FVLRKR
--------------------------------MSF---G-ILGKKLGMSQFFD-PNGK---------SIPVTVIEAGPCR
ITQLK----TPA----T--DGY--SAAQIGF-------GE--LVNK----------PAAGHLA-----------------
---SG-DELLRHLQEYRL--------ESLDGL-----EL---GA-SITV--E-A-FEAGQKVDVSGDTVGRGFSGYQKRH
GFSR-GPMSHGS-KNHR-EPGSTG-AGTTPG-RVYPGKRMAGRYGGKQITTRGLTILKVDHERN----------------
----------LLVVKGS-VPGKPGALLSIR--MVNCVV-RDWQGKEAGEASLDLKVA----KK-SS-AADLVHRAVVRQL
ANARQGTASTLTRAE--------VR-GGGRKPY---------KQKGTGRAR--------QGS---IR-TP----LR----
PGGGVIFGPK-P-RSYTLAMNRKERRLALRTALISRAAD-------------------ILVVKGF--AADLE-V------
--PKTKLLV--LDAPG--D---VVRRSVRNLEKVK-L---------------IAADQLNVFDLLHANV----LVLSEEAL
AKIQESLKQRYRETI----QPKLLKDLTLSNIHEVPKVVKVTVNRGLG-EAAQNAKALEASISELATITGQKVVVTRAKK
AIAGFKIRQGMPIGVAVTLRGDRMYAFLERLINLALPRIRDFRGVSP-KSFDGRGNYTLGVREQIIFPEIS-----YDKI
DAIRGMDITIVTS-----------------------ARNDEEGRALLREMGMPFRSRIG-K--APIPIPDKVNVT-L---
-A-G--L-AVTVKGPKGELSRTL--PD-G--VVVSQQE-NT--LLV---TP-S--NGSRRSR-ERHGLCRTLVANMVEGV
SQGFTRKLEIIGVGY--RAQVQG-RK--LVVS--AGYSHPVEVNP-P-E-GVSFTVE--G-TTQVMVSG-ADKELVGNEA
AKIRAIR------PPEPY---KGKGIKYAGERILRKAGK----------MIQQETFLNVADNSGAKRIQCIRVLGT-NRR
Y--AHVGDVIVAAVKDAMPN-M-------GVKKSDVVKAVVVRTRATLRRDTGNAIRFDDNAAVILG-TDNN-PKGTRVF
GPVARELR-ERNFTKIVSLAPEVIMT-LSLSTLTPQTGA-RRRKLRKG-RGIAAGQ-GASCGFGMRGQKSRSG---R--P
TRPGF-E-GGQMPLYRRIPKLKH--FPLLNVGKLVTLDSLVEA-GLVTLK---------ILG--NGE-L-S-I-K-LSV-
EAAAFTASARAKIEAAGGTCE---C------------GVA-SRGNTIAFG----------QFALQAQ--ECGWITSRQIE
ASRRAMTRYV------KRGGKIWIRIFPDKPVTMRPAETRMGSGK---------GNPEFWVAVIKP-GRILFEM--GGAE
ITEAIAKEAMRLAQYKLPIKTKF-LRKQQTQKRHRRLRRHL---NGTSDRPRLAVFRSNNHIYAQVIDD---A--AQTTL
CAASTL-DKDL-RSSL----ESS-ACCDASVAVGQLLATR--AIAKG-IQQVVFDRGGNLYH--GRVKALADAAREAGLQ
F--------------------------------------------------------------MA--RAHGRYIRGSVSK
VRRVLDQIRGRTYREALILLEFM---------------------------------PYRSTGPITKVLRSAVAN----A-
EHNM-GLDPASLVISTASADMGPSLKRFRPRAQGRAYAIKKQTCHISIAVAPKMRIRKGDTVQVIAGK------DK-GKT
GAVLRTLPNEN--RVI--VEGVNMRTRHEK----PS--QE-GES-GRIVTEEASLHASNVM-LYSTDK-------KV--A
--SRVEIVV---EK--------DGKKR---KLKKTG---EVLD-MGHKIHPTGLRLG--IT-QDHRSRWYA------PSK
T--YPTLLQEDDRIRCFI--HKKYA-----SAGISDVLIARKA-D-QLEVELKTARPGVLVGRQGSGIEELRAGIQKTVR
INVVEVER---VDADAFLLAEYIAQQLEKRVAFRRVMRMTVQRAQRA-GVLGLKIQVSGRLNGAEIARTEWTREGRVPL-
-HTLRADIDYATKVATTTYGVLGIKVWVFMANHDPISDMLTRIRNASEKKHQTTKV-PASRLSHSIAKVLQHEGFIAQIS
EEG----E---G----VERFLVLELKYS--GKHR-------Q---PTIRSVQRVSKPGLRIYKNTRQLPKVLGGLGVAII
STSKGVMSDRDARKQGVGGEVLCYIYMAQQKIRIRLKAFDRRMLDLSCEKIIETADHTAATAIGPIPLPTKRKIYCVLRS
PHVDKDSR-EHFETRTHRRIIDIYSPTAKTIDALMKLDLPSGVDIEVKLLKERVGVVVSDKMDKTVVVAVENRFPHPIYQ
KTVSRTTRYKAHDED--NRCRVGDRVRITETRPLSRTKRWAVAEVFTTS-------------------------------
-MGRSLK-KGPFVAD-HLLRKVEAQNS---AGDKT----VIKTWSRASTILPMMIGHTIAVHNGKSHVPVYVTE-QMVGH
KLGEFAPTRTFRGHI------K---DK----KGA------R-
>Synechococcus_sp._WH_7805 Concatenation of 16 sequences
MAIRTFRPYTPGTRTRVVTDFSE-VTGR------------KP-ERSLVVPKHRRKGRNNRGVITCRH-RGGGHKRQ----
YRVVDFR-R--NK-HGVPAKVAAIHYDPHRNARLALLFYT-DGEKRYILAPAGITVGQTVISGP-D-AP-IEDGNAMPLS
SVPLGSSVHCVELYAGRGGQMVRTAGASAQVMAK--EGDYVALKLPSTEVRLVRRECYATLGEVGNSEIRNTSLGKAGRR
-RWL-----GRR-P-QVRGSVMNPCDHPHGGGEGRA-P--IGRSGPVTP---WGKPALGLKTR-KRNKPSN-K-FVLRKR
--------------------------------MSI---G-ILGKKLGMSQLFD-EQGK---------AVPVTLIEAGPCR
ITQLK----TTE----T--DGY--SAVQIGF-------GE--LVNK----------PAKGHLA-----------------
---SG-EGVLRHLSEYRV--------DDVDGL-----EL---GG-AVTV--G-D-FEAGQKVDVSGDTMGRGFAGYQKRH
GFSR-GPMTHGS-KNHR-EPGSTG-AGTTPG-RIYPGKRMAGRYGGKKTTTRGLTILRVDSDRN----------------
----------LLVVKGS-VPGKPGALLNIR--MANCVV-RDWQGKEAGKASLDLKVA----KE-TT-ALDLMHRAVLRQQ
AHSRQGTASTLTRSE--------VR-GGGRKPY---------KQKGTGRAR--------QGS---IR-TP----LR----
PGGGIVFGPK-P-RTYNLAMNRKERRLALRTALMARIDD-------------------VTVVKDF--GASLE-A------
--PKTRLIV--VGNPS--E---VLRRSVRNLEKVK-L---------------IAANQLNVFDLLHANA----LVLGEEAL
ATIQESLKQRYRETI----QPKLLKDLSLSNIHEVPKVVKVTVNRGLG-EAAQNAKSLEASVNELAQITGQKVVVTRAKK
AIAGFKIRQGMPIGCAVTLRGERMYAFLERLINLALPRIRDFRGVSP-KSFDGRGNYTLGVREQIIFPEIS-----FDKI
DAIRGMDITIVTT-----------------------ARTDEEGRALLREMGMPFRSRIG-K--SPIPIPDKVSVS-L---
-D-G--L-AVTVKGPKGELKRTL--PD-G--VSVNQVE-NT--IVV---AP-T--SEKRLSR-ERHGLCRTLVANMIEGV
SNGYSKKLEIVGVGS--RAQVKG-KT--LVVS--AGYSHPVEVQA-P-E-GITFAVE--N-NTNVTVSG-TDKELVGNEA
AKIRAIR------PPEPY---KGKGIKYAGERILRKAGK----------MIQQESFLTVADNSGAKRIQCIRVLGT-NRR
Y--AHVGDVIVAAVKDAMPN-M-------GVKKSDVVKAVVVRTKATLRRDTGNSIRFDDNAAVIIN-DDKN-PKGTRVF
GPVARELR-ERNFTKIVSLAPEVIMT-LRLESLKSNKGA-RRRKLRKG-RGIAAGQ-GASCGFGMRGQKSRSG---R--P
TRPGF-E-GGQMPLYRRVPKLKH--FPLVNVSALVNLDSLVKG-GIVTLK---------ILG--NGE-L-K-T-K-LTV-
QAAAFTASARTKIEAAGGTCEKFRKQQR--GRM---RGVA-TRGNTIAFG----------QFALQAQ--ECGWITSRQIE
ASRRAMTRYV------KRGGKIWIRIFPDKPVTMRAAETRMGSGK---------GNPEFWVAVIKP-GRILFEM--GGDE
ITPEIAKEAMRLAQYKLPVKTKF-IRKQQTQKRHRRLRRHL---SGTADRPRLAVFRSNSHIYAQVIDD---A--AQSTL
CSASTL-DKDL-RTSI---KDTG-STCDASVAVGELVAKR--ALAKG-IQQVVFDRGGNLYH--GRVKALADAAREAGLQ
F--------------------------------------------------------------MT-Q-AHGRFIRGSVSK
VRRVLDQIRGRTYRDALIMLEFM---------------------------------PYRSTGPITKVLRSAVAN----A-
EHNL-GLDPSTLVISQASADMGPSMKRYRPRAQGRAYAIKKQTCHISIAVASKMRLRKGDTVKVIAGK------DK-GKT
GEVLRTLPNEN--RVI--VEGVNMRTRHVK----PT--QE-GES-GRIVTEEASLHASNVM-LYSTTK-------KV--A
--SRVELIT---EK--------DGKKR---RLKKTG---EVID-MGHKIHPTGLRLG--IT-QEHRSRWYA------SSK
S--YPTLLQEDDRIRKFI--HKKYG-----SAGISDVLIARKA-D-QLEVELKTARPGVLVGRQGSGIEDLRSGIQKTVR
INVVEVER---VDADAFLLAEYIAQQLEKRVAFRRTIRMAVQRAQRA-GVLGLKIQVSGRLNGAEIARTEWTREGRVPL-
-HTLRADIDYATKVASTTYGVLGIKVWVFMANHDPISDMLTRIRNASEKRHQNTKV-PASRMSRSIAKVLQQEGFIAEIS
EEG----E---G----VHTNLVLELKYS--GKHR-------L---PTIRSMQRVSKPGLRIYKNTRGLPKVLGGLGVAII
STSKGVMSDRDARKQGVGGEVLCYVYMAQQKIRIRLKAFDRRMLDLSCDKIIETADNTAATAIGPIPLPTKRKIYCVLRS
PHVDKDSR-EHFETRTHRRIIDIYSPSAKTIDALMKLDLPSGVDIEVKLLKERVGTVVSDKMDKTVVVAVENRFPHPIYQ
KTVSRTTRYKAHDEN--NSVRVGDRVRITETRPLSRHKRWAVAEVLSHS-------------------------------
-MGRSLK-KGPFIAD-SLLRKVEKQNA---ADDKS----VIKTWSRASTILPMMIGHTIAVHNGKTHVPVFVTE-QMVGH
KLGEFAPTRTFKGHI------K---DK----KGG------R-
>Synechococcus_sp._WH_8109 Concatenation of 16 sequences
MAIRNFRPYTPGTRTRVVTDFSE-ITSR------------KP-ERTLVVAKHRRKGRNNRGVITCRH-RGGGHKRL----
YRVVDFR-R--NK-HGVPAKVAAIHYDPHRNARLALLFYA-DGEKRYILAPAGVQVGQTVVSGP-D-AP-IENGNAMPLS
SVPLGSAVHCVELYAGRGGQMVRTAGASAQVMAK--EGDYVALKLPSTEVRLVRRECYATLGEVGNSEMRNTSLGKAGRR
-RWL-----GRR-P-QVRGSVMNPCDHPHGGGEGRA-P--IGRSGPVTP---WGKPALGLKTR-KRNKPSN-Q-YVLRKR
--------------------------------MSI---G-ILGKKLGMSQFFD-EQGR---------AVPVTLIEAGPCR
ITQLK----NDD----T--DGY--SAVQIGF-------GE--LINK----------PAQGHLN-----------------
---SG-EGLLRHLREYRV--------DSVEGL-----EI---GG-AITV--G-D-FEAGQKVDVSGDTVGRGFAGYQKRH
GFSR-GPMTHGS-KNHR-EPGSTG-AGTTPG-RIYPGKRMAGRYGGKKITTRGLTILKVDSEHN----------------
----------LLVVKGS-VPGKPGALLNIR--------------------------------------------------
--------------------------------------------------------------------------------
--------------------------------------------------------------------------------
--------------------------------------------------------------------------------
-----SLKKRYRETI----QPKLQKDLSLTNIHEVPKVVKVTVNRGLG-EAAANAKSLEASVNELAQITGQKVVVTRAKK
AIAGFKIRQGMPIGCAVTLRGDRMYAFLERLINLALPRIRDFRGVSP-KSFDGRGNYTLGVREQIIFPEIS-----FDKI
DAIRGMDITIVTT-----------------------ARSDEEGRALLREMGMPFQSRIG-K--NPVPVPEKVTVS-L---
-D-G--L-TVKVKGPKGELERTL--PE-G--VSVSQDN-NT--IVV---SP-T--STKRISR-ERHGLSRTLVANMIEGV
SNGYSKALEIVGVGS--RAQVKG-KT--LVVS--AGYSHPVEMEA-P-E-GITFKVE--N-NTRVIVSG-IDKELVGNEA
AKVRAIR------PPEPY---KGKGIKYEGERILRKAGK----------MIQQESYLTVADNSGAKRIQCIRVLGT-NRR
Y--AHVGDVIVAAVKDAAPN-M-------GVKKSDVVKAVVVRTKATMRRETGNSIRFDDNAAVIIN-DDKN-PKGTRVF
GPVARELR-ERSFTKIVSLAPEVIMT-LRLDSLKSNKGA-RRRKLRKG-RGIAAGQ-GASCGFGMRGQKSRSG---R--P
TRPGF-E-GGQMPLYRRVPKLKH--FPLLNVSALVNLDSLVKD-GIVTLK---------MLG--NGE-L-K-AKK-LTV-
QAAAFTASARAKIEAAGGTCEKFRKQQR--GRM---RGVA-TRGNTIAFG----------QFALQAQ--ECGWITSRQIE
ASRRAMTRYV------KRGGKIWIRIFPDKPVTMRAAETRMGSGK---------GNPEFWVAVIKP-GRILFEM--GGDE
ITPEIAKEAMRLAQYKLPVKTKF-IRKQQTQKRHRRLRRHI---TGTSDRPRLAVFRSNNHIYAQVIDD---A--AQSTL
CSASTV-DKEL-RTGL---KAPA-GSCDASVAVGELVAKR--AIAKG-IQQVVFDRGGNLYH--GRIKALADAAREAGLQ
F--------------------------------------------------------------MT-Q-AHGRFIRGSVSK
VRRVLDQIRGRSYRDALIMLEFM---------------------------------PYRSTGPITKVLRSAVAN----A-
EHNL-GLDPSSLVISSATADMGPSMKRYRPRAQGRAYQIKKQTCHISIAVAAKMRIRKGDTVQVIAGK------DK-GKT
GAVLRTLPNEN--RVV--VEGVNMRTRHEK----PT--QE-GET-GRIVTEEASLHASNVM-LYSTDK-------KV--A
--SRVEIVV---EK--------DGKKR---RLKKTG---EVLD-MGHKINPTGLRLG--IT-QEHRSRWYA------SSK
N--YPALLQEDDRIRKFI--HKKYG-----SAGISDVLIARKA-D-QLEVELKTARPGVLVGRQGSGIEDLRSGIQKTVR
INVVEVER---VDGDAFLLAEYIAQQLEKRVAFRRTIRMAVQRAQRA-GVLGLKIQVSGRLNGAEIARTEWTREGRVPL-
-HTLRADIDYATKVASTTYGVLGIKVWVFMANHDPISDMLTRIRNASEKRHETTKI-PASRMTRSIAKVLQQEGFISEIS
EQG----E---G----VRTELVLALKYS--GKHR-------L---PTIRSMQRVSKPGLRIYKNTRGLPKVLGGLGVAII
STSKGVMSDRDARREGVGGEVLCYVYMAQQKIRIRLKAFDRRMLDLSCEKIIETADNTAATAIGPIPLPTKRKIYCVLRS
PHVDKDSR-EHFETRTHRRIIDIYSPSAKTIDALVKLDLPSGVDIEVKLVKERIGTVVSDKMEKTVVVAVESRFPHPIYQ
KTVSRTTRYKAHDED--NTCRVGDRVRITETRPMSRQKRWAIAEVLSHS-------------------------------
-MGRSLK-KGPFIAD-SLLRKVEKQND---NDDKS----VIKTWSRASTILPMMIGHTIAVHNGRTHVPVFITE-QMVGH
KLGEFAPTRTFKGHI------R---DK----KGG------R-
>CYANO_Cyanothece_sp_PCC_7425 Concatenation of 2 sequences
MGIRNYRPYTPGTRQKSVSDFSE-ITHD------------QP-EKSLTSFRHRAKGRNNRGVITSRR-RGGGHKRL----
YREIDFR-R--NK-LSVPGTVLTVEYDPNRNARISLVQYE-DGEKRYILHPRNLAVGAVIAAGP-D-AA-IEVGNALPLS
KIPLGTGVHNVEITPGRGGQMVRAAGAMAQVVAK--EGDMVTLKLPSGEVRLFRKECYATIGQIGNVDVNNISIGKAGRN
-RWK-----GRR-P-KVRGSVMNPVDHPHGGGEGRA-P--IGRSGPVTP---WGKPTLGYKTR-KKKKLSN-A-LIVRRR
--------------------------------MAV---G-ILGTKLGMTQIFD-QERR---------AIPVTVVQAGPCP
ITQIK----TKQ----T--DGY--AAIQVAF-------GE--VLSK----------AELGHLK-----------------
---SN-TAPMRHLHEYRT--------GEVDQF-----QV---GQ-VLKA--D-L-FSAGQVVDVTGTSIGRGFAGYQKRH
NFKR-GPMAHGS-KNHRL-PGSTGAG-TTPG-RVYPGKRMAGQLGSARTTIRQLTIVRVDPERN----------------
----------LVLIKGA-VPGKPGALVSIT-MVACVIKD-WQGSEV-GETALELRVA----KA-EN-AAHIVHRALRRQM
ANARQGTASTKTRAE--------VR-GGGRKPW---------RQKGTGRAR--------AGS---NR-SP----LW----
RGGGVIFGPK-P-RDYSIKMNYKERRLALRTALISRSDS-------------------LIVVEDF--SDKLP-R------
--PKTKLLI--VADKQ--D---TIYLSARNIATVK-L---------------IQATSLNVFDLLNADW----IVATVEAL
GKIQQRLKTYYLENA----VPKLMEQFKYKNIHQVPKLVKITINRGLG-EAAQNAKSLEASLNEIALIAGQKPVVTRAKK
AIAGFKIRQGMPVGIMVTLRSDRMYAFFDRLINLALPRIRDFRGVNP-KSFDGRGNYSLGLREQLIFPEIS-----YDSI
DQMRGMDVSIITT-----------------------ATTDEEGRALLKVMGMPFMSRIG-K--RPIPIPDKVAVT-I---
-D-G--S-TVKVKGPKGELSQVL--PP-E--VVVVQEN-SS--LLV---NR-R--DDSRPAR-QRHGLSRTLVANMVKGV
TEGFRKNMQIVGVGY--RLQVTG-NK--LAIT--AGYSHPVEIDL-P-K-GISVEVDQKAVPINFGVIG-IDKQAVGDVA
ALIRAVR------PLEPY---KGKGIRYATETLRLKAGK----------MIQQESYLNVADNSGAKKLLCIRVLG-GNRR
Y--GSVGDVIIATVKDATPN-M-------PVKKSDVVRAVIVRTRKAIRRESGMSIRFDDNAAVLIN-QDGN-PKGTRVF
GPVARELR-DKNFTKIVSLAPEVLMR-L--ADAQPNPTS-RRRRRRIG-RGISAGQ-GASGGFGMRGQKSRSG---R--P
TRPGF-E-GGQNPLYRRIPKLKH--FPLINVGSLVSLSSLIDA-GIITLK---------VLG--DGD-L-T-V-K-LQV-
EAAGFTQAAEAKITAAGGSC-K---QQR--GRM---EGAA-TRGNTLTFG----------DYGLQAL--EPAWITARQIE
AGRRAMTRYI------RRGGKIWIRLFPDKPVTMRPAETRMGSGK---------GAPEFWVAVVKP-GRIMYEI--AG--
VSEEVAREAIRLAAYKMPIKTKF-IRVESTRSRHRRVRRKV---GGTGDRPRLAVFRSHQHIYAQVIDD---Q--QQHTL
VAASSL-EPEF-KTQY----GEG-DTCAASTQIGKLIAER--SLAKG-IQKVVFDRGGKLYH--GRVKALAEAAREAGLE
F-------------------------------------------------------------QPG-AYATARYIRMSPHK
VRRVLDQIRGRSYREALIILEFM---------------------------------PYRACDPILKVLRSAVAN----A-
EHNE-GLNPTDLVVSQAYADQGPSLKRFRPRAQGRAYPIRKPTCHITIAVSPRMHVKKGDTVQVIAGK------DK-AKV
GEVLAAFPKTS--NVI--VKGVNIQTKHVK----PQ--RE-GES-GQIVTREAPIHSSNVM-LYSTKQ-------NV--A
--SRICYTF---NE--------QGKVR---MLKKTG---EII--MGQKIHPTGFRLG--VT-QEHRSRWFA------DPE
R--YPELLQEDHKIRKFIATPHKFKDGNLDSAGIAEVRIERKA-D-QIDLEVRTARPGVVVGRGGSGIELLRTRLQQHIR
VNVVEVQR---VDAEAGLIAEYIAQQLERRVSFRRVVRQAIQRAQRA-GIEGIKIQVSGRLNGAEIARTEWTREGRVPL-
-HTLRADIDYAYRTARTVYGILGIKVWVFMATSDTIGDMLTRIRNANLARHPTTEV-PATRMTRSIAQVLKNEGFINDFE
EIG----D---G----VKLNLVISLKYR--GKQR-------Q---PTITALKRISKPGLRVYSNRRELPRVLGGIGIAII
STSSGIMTDRDARRSGVGGEVLCYVWLQQQKIRIRLKAFDHRLLDTSCEKIVDTAKRTSASAVGPIPLPTRRRIYCVLRS
PHVDKDSR-EHFETRTHRRIIDIYQPSPKTIDALMKLDLPAGVDIEVKLVKERVGLVVSDKMQKTVVVAVENRAPHPKYG
KIVVQTRRYKAHDEE--EKCQVGDRVRIQETRPLSRTKRWVVTDILTSA-------------------------------
-MARSL-KKGPFVAD-HLLSKVEALNA---RGERQ----VIKTWSRASTILPQMIGHTIAVHNGRQHVPVYVTE-QMVGH
KLGEFAPTRTFRSHT------K--GDK----KAR-Y------
>ACTINO_Acidimicrobium_ferrooxidans_ICP,_DSM_10331 Concatenation of 2 sequences
MGIRKRKPTSAGRRFQSSSDFAE-ITKQ------------RP-ERSLVRPLSGSGGRNADGHKTARH-RGGGHKRQ----
YRVVDFR-R--KK-DGVPATVAAIEYDPNRNARIALLHYH-DGEKRYILAPKGLTVGMKVSSGP-D-AD-ITVGSALPLR
NIPVGTTVHNVELRPGQGGKLARSAGMGIQLVGK--DEVYATLRLPSTEMRRVPIDCRATVGEVGNAEAELISIGKAGRN
-RWR-----GVR-P-QTRGVAMNPVDHPLGGGEGKT-S--GGRH-PVSP---WGKPEG--RTR-RRHLPSD-K-LIIRRR
--------------------------------MAR---KTFVGEKVGMTQVWT-EGDR---------AVPVTVIKVVPTW
VVRTK----TPE----R--DGY--EAVQVAV-------GR--VLSR----------PVAGQFE-----------------
---ARGVEAGARIMELRL--------DGASSF-----EP---GD-QIGI--E-G-IEPGMRLDVVGVSKGHGFSGGMKRH
NFRG-QGAAHGNHKKHRA-PGSIGAC-ATPA-RVFKGTRMAGQYGTERVTIHNLEVVRAEPERQ----------------
----------LVLVKGS-IPGPRGAIVVVR-MASAKVID-ATGRTL-REEELPGEVF----AH-AP-NIALLHQVVVAEQ
AGARRGTHSTKTRAE--------VA-GGGAKPY---------RQKGTGNAR--------QGS---IR-AP----QY----
KGGGIVHGPK-P-RDYSQRTPRKMLRAALAQALSDRASAG----------------V-IYVLEDD----VIT-A------
--PSTKLAL--VAGAD--E---AVFKSVRNLPTVR-V---------------HRAGLVLVSAVLASDA----VLFTRAAL
AELLPRLRVRFDEEV----RPALFRDLGLENVNQVPRLAKIVVNMGVG-RASAQPSLLEGAVRDLETITGQRPSIRRARK
SIAGFKLREGMAIGATVTLRGDRMWEFYDRLVAVAIPRIRDFRGLNP-RSFDGHGNYTFGVTEQLIFPEID-----YDSV
DTTRGMDITIVTT-----------------------ATTDAHGRALLEALGFPFMSRIG-R--QPIAVPGGVEVA-V---
-D-G--Q-HVSVRGPRGSLARDL--PP-E--VTVSVVD-SV--VHV---ER-S--DDSRRAR-AMHGLSRTLVANMVRGV
AEGYEKTLEIIGTGY--RAQARG-TGE-LELA--LGFSHPVVVEA-P-D-GIAFATP--T-PQRVVVSG-IDKELVGQVA
ANIRRIR------KPEPY---KGKGVRYLGERVVRKAGK----------MIQQETRLKVADNSGAREVLCIRVLG-SRRR
Y--ASIGDVFVATVKDALPG-A-------AVKKGDVVKCVVVRTRKEVRRPDGSYIRFDDNAAVLIN-DQLQ-PRGTRIF
GPVGRELR-DKRFMRIVSLAPEVIIY-L--HDLKPAEGS-HHRKRRVG-RGIAGKG-GKTAGRGTKGQGARDT---V---
-PVGF-E-GGQLPLTQRTPKLRG--FRNVNLDQLVDPTSLVAR-GVVRVK---------VCA--RGE-L-H-A-P-LVV-
RAHGFSQAAKAAIEAAGGRV-K---VQR--GRL---GGEA-KGGTEITFG----------RYGIQAL--EPAWVTARQIE
AARIAMTRHV------RRGGKVWIRIFPDKPITKKPAETRMGSGK---------GNPEFWVAVVKP-GRILFEL--DG--
VGEELARAAMERAIQKLPMKARF-VREDRRRRRHARVRRRV---VGTSERPRLAVFRSNRHIFAQIIDD---T--AGRTV
AAASTV-EPEL-RD------GRT-GSTEGAASVGRLVASR--ALALG-VRRVVFDRGGFQYH--GRIAALADAAREAGLE
F-------------------------------------------------------------RPR-SRAVLRNYGASASK
VREVLGIIRGKPVEQAIRELSLV---------------------------------SRGPAEAVGKLLASAVAN----A-
TVQH-GLGVSDMVVRLAYADEGTTLKRFRPRARGRATRIRKRTCHITVVVEE-MRIRKGDRVRVIAGK------WR-GAE
GEVLRALPARH--RVV--VDGVAVAKRHTK----AR--DA-SSP-SGILEKTLPIDVSNVM-IICRAC-------GP---
--TRIAMKV---DD--------AGRQR---VCRRCG---GAL--MGQKVHPYGFRLG--VT-TDWKSRWYA------D-K
D--YQRWLIEDEQIRQWL--QRELR-----TASVSRVDIERTR-D-RVRVDIHTARPGIVIGKKGVEVERLRRELERRVQ
LNVEEIRQ---PDLDATIVAQSIADQISRRVSFRRAMKRAIQVAMKE-GARGITAQCSGRLGGAEMARRETHREGRVPR-
-HTLRADIDFGLREARTTYGQIGVKVWIYMAMTDPIADMLTRIRNASRARHASVTM-PSSKLKVEIARILKREGFIQDYA
ERE---SA-V-G----PRKDLVIELRYV---GDR-----RAS---SAIHGIERISKPGLRVYRQAGSLERVLGGMGIAVV
STSHGLMTDREARARRVGGEVICHVWSSKQRIRVRLKGFDHEILEASTRRIVDTVTRTQGKVVGPVPLPTDIHRYTVIRS
PHKYKDSR-EHFEMRVHKRLLDIVDHSAKTVDALKRLELPAGVDIEIKIRKVREGIVASAKMDKTIVVEIHQRVRHPRYQ
RTIARRRRLYAHDPA--NEAREGDRVEIAETRPLSRLKRWRLVRIVERA-------------------------------
-MPRSV-SKGPFVDA-HLLKKVDELNA---SGDKR----VIKTWSRRSTIIPDMVGHTIAVHDGRKHVPIYVTE-SMVGH
KLGEFAPTRTFRFHA------G--QEK----TAR------RR
>ACTINO_Acidothermus_cellulolyticus_11B Concatenation of 2 sequences
MGIRKYKPTTPGRRGASVADFVE-ITRE------------HP-EKSLVRPLHSKGGRNVYGRITTRH-QGGGHKRA----
YRLIDFK-RA-DK-DGVPAKVAHIEYDPNRTARIALLHYA-DGEKRYILAPARLAQGDVVESGP-G-AD-IKPGNNLPLR
NIPVGTVVHAIELRPGGGAKIARSAGASVQLVAK--EGMYAQLRMPSGEIRNVDIRCRATVGEVGNAEQSNISWGKAGRM
-RWK-----GKR-P-SVRGVAMNPIDHPLGGGEGKS-S--GGRH-PVSP---WGKPEG--RTR-RKHKPSD-K-LIVRRR
--------------------------------MPKQVKG-LLGEKLGMTQVFD-ESGR---------VIPVTVVRAGPCV
VTQVR----TPD----R--DGY--SAVQLGY-------GA--VVNK----------PLAGHFA-----------------
---AG-VTPRRYLAEVRT--------GDAAEY-----TV---GQ-EVTV--E-I-FTPGQRVDVAGVSKGKGFAGLMKRH
NFRG-LPDSHGTERKHRS-PGSIGAC-ATPG-RVFKGLRMAGRMGGRRVTVQNLAVQAVKPEEN----------------
----------LLLLQGA-VPGPNGGLVYVR----MTTVT-VAGTDR--TVELPADVF----DV-QV-NVPLIHQVVVAQL
AAARQGTHKTRTRGE--------VS-GGGKKPY---------RQKGTGRAR--------QGS---IR-AP----QF----
TGGGVVHGPM-P-RHYDQRTPKKMKAAALRGALTDRARAG----------------R-IHVLPRI--VDGEA--------
--PSTKLVV--LDRGD--E---TGWKSLRNIPDVH-L---------------LVADQLNAYDVLSSDD----VVFTEQAL
SEFLPRLKQYYREHV----VPALREQFGYRNVMQVPTLVKVVVNMGVG-EAARDAKLIEGAVRDIAAITGQRPAIARARK
SIAQFKLRAGMAIGAYATVRGDRMWEFLDRMLTLALPRIRDFRGLSP-KQFDGHGNYTFGLTEQVMFHEVD-----QDKL
DRFRGMDITVVTT-----------------------ARTDDEGRALLRHLGFPFMSRIG-R--LPIPVPAGVDVT-I---
-D-G--R-TVTVKGPRGTLTHTI-AEP----ITVEKAEDGT--LHV---RR-P--DDENRTR-GLHGLTRTLIANMITGV
TQGFAKTLEIVGTGY--RVQARG-SD--LEFA--LGFSHPVVVRP-P-E-GISFEVQ--T-PTRFVVHG-IDKQKVGEVA
ANIRKLR------KPEPY---KGKGVRYQGENVRRKVGK----------MIQQESRLKVADNTGAREILCIRVLG-SGRR
Y--AGIGDVIIATVKDALPG-A-------GVKKGDVVKAVVVRTAKERRRPDGSYIKFDENAAVLIK-DGGD-PRGTRIF
GPVGRELR-EKKFMRIISLAPEVLLK-P--HHLRPAPGA-HTPKTRVG-RGEGSK--GKTAGRGTKGTKARHT---V---
-PARF-E-GGQMPLHMRVPKLKG--FRNVNVGRLVTPADLVRR-GAVRVK---------ILG--DGD-V-T-V-A-LHV-
TADAFSLSAKAKIEGAGGSI-K---QHH--PKR---SGVA-KGGTRVVFG----------EYGIQAL--EPAYVTNRQIE
SARIAMTRHI------RRGGKVWITIFPDRPLTKKPAETRMGSGK---------GSPEWWVANVKP-GRVMFEL--AG--
VPEPVAREALRRAMHKLPMKCRF-VRTAARMRRHFRVRKKI---SGTPERPRLVVHRSARHVFVQIVDD---T--RGHTL
ASASSF-EPEM-RSFA------G-DKTAKARRVGQLIAER--AKAAG-ITTVVFDRAGYRYH--GRVAAIADGAREGGLV
L-------------------------------------------------------------VVR-ARARLRYSTITPMK
ARRVVDLVRGLPADEALTTLQFL---------------------------------PQAASATVYKVLASAIANAQQEA-
AKQGERLDAEDLVVSAAYVDEGPTLKRFRPRAQGRAYRIRKRTSHITIHVESGLKVRKGDTVQVIAGK------DR-GTK
GKVIAAFPREQ--KLL--VEGVNRVRRHTK--VTAT-TRG-SKT-GGIITKEAPIHVSNVM-VVCPEC-------EK--P
--TRLGRRQVVDAS--------TGKTR-PRICKRCG---KEI--MGQKVNPHGFRLG--IT-TEFSSRWYA------D-R
M--YRDYVKEDVAIRRMM--TRGME-----RAGISRVEIERTR-D-RVRVDIHTARPGIVIGRRGAEADRIRADLEKLVQ
LNILEVKN---PEIDAQLVAQGVAEQLSQRVSFRRAMRKALQSALKA-GAKGVRVQVAGRLGGAEMSRTEFYREGRVPL-
-HTLRADIDYGFYEARTTFGRIGVKVWIY-MMTDPIADMLTRVRNANSAYHDTVVI-PYSKIKANIAEILQREGYIAGYR
VDP----V---P-GHATAKNLVITLKYG---PNR-------E---RSISGVRRVSKPGLRVYAKAENLPRVLGGLGIAII
STSAGLLTDRQCAKRRIGGEVLAYVWMAGQKIRIRLKAYDHEVIDSSARKIVETVTRTGARVAGPVPLPTEKNVYCVIRS
PHKDKDSR-EHFEMRTHKRLIDIIDPTPRTVDSLMRLDLPAGVDIEIKLRKVREGVVVSDKMDKTIVVAVEDRVKHPLYG
KVMRRTSKLKAHDEQ--NTAKVGDRVLLMETRPLSATKRWRLVRIVERA-------------------------------
-MPRSL-KKGPFVDD-HLLKKVEAQNA---RGTKN----VIKTWSRRSMIVPEMIGHTIAVHDGRKHVPVFITE-AMIGH
KLGEFAPTRTFRGHV------K--EDR----RSR------RG
>ACTINO_Actinosynnema_mirum_101,_DSM_43827 Concatenation of 2 sequences
MGIRKYKPTTPGRRGASVSDFAE-ITRS------------TP-EKSLVRPLHGRGGRNASGKITTRH-KGGGHKRA----
YRLIDFR-RT-DK-DGIPAKVAHIEYDPNRTARIALLHYV-DGEKRYIIAPAKLHQGDVIENGP-K-AD-IKPGNNLPLR
NIPVGTVVHAIELRPGGGAKIARSAGASVQLVAK--DGPYAQLRMPSGEIRNVDVRCRATIGEVGNAEHQNINWGKAGRM
-RWK-----GKK-P-TVRGVAMNPVDHPHGGGEGKT-S--GGRH-PVNP---AGKPEG--RTR-R-RKASD-R-LIVRRR
--------------------------------QVK---G-LLGTKLGMTQVFD-ENNR---------VVPVTVVKAEPNV
VTQVR----TQE----N--DGY--SAVQLAF-------GA--IVIK----------PVAGHFK-----------------
---AG-VTPRRHLAELRT--------TDASEY-----QV---GQ-EITA--E-V-FEAGAVVDVVGTSRGKGYAGVMKRH
GFAG-LGASHGTQRKHRS-PGSIGGC-ATPG-RVFKGLRMAGRMGHARVTTQNLKVFRVDAESG----------------
----------LLLIKGA-VPGPKGGTVFVKMTTSVEVRT-PDGKTD-GSVELPGAVF----DA-QA-NISLLHQVVVAQQ
AAARQGTHKVKTRAE--------VS-GGGKKPY---------RQKGTGRAR--------QGS---TR-AP----QF----
AGGGVVHGPV-P-RDYSQRTPKKMKAAALRGALSDRARAN----------------Q-VHVVTGF--VEGDK--------
--PSTKLVV--LLRDE--D---VSWVSLRNLTHVH-V---------------IAPDQLNTYDVLVNDD----VVFSKSAL
DVFLPRLKTRYREEI----AAELQKQFEYANVMQIPGVVKVVVNMGVG-DAARDGKLIEGAVRDLSIITGQRPEVRRARK
SIAQFKLREGMPIGARVTLRGDRMWEFLDRLLTIALPRIRDFRGLSG-KQFDGNGNYTFGLNEQSMFHEID-----PDAI
DRPRGMDITVVTT-----------------------ATNDEEGRALLKHLGFPFMSRIG-K--LPITVPSGVDVN-I---
-D-G--Q-AVSVKGPKGTLNLTI-AEP----ITLEKADDGT--LEV---KR-P--NDERRSR-SLHGLSRTLVQNMVVGV
TQGYEKKMEIHGVGY--RVALKG-SD--LEFA--LGYSHPVKVEA-P-A-GITFAVE--T-PTRFSVAG-IDKQLVGEVA
ANIRKLR------KPDPY---KGKGVRYSGEKIRRKVGK----------MIQQESRLRVADNTGAKEILCIRVLG-SGRR
Y--AGIGDIIVATVKQAIPG-A-------GVKKGDVVKAVVVRTVKEKRRPDGSYIRFDENAAVLIK-NDNE-PRGTRIF
GPVGRELR-DKKFMKIISLAPEVLIK-I--HDLRPAPGA-KTKKTRVG-RGEGSK--GKTAGRGTKGTGARKN---V---
-SPRF-E-GGQMPLHMRLPKLKG--FRNVNVSDLVDVDALITA-GLVRVK---------VLG--DGD-I-NGV-K-LDV-
VANKFSGSAVEKIAAAGGTT-K---QHH--PGR---SGAA-KGGTRVTFG----------EFGIQAL--EPAYVTNRQIE
SARIAITRHI------RRGGKVWINIFPDRPLTKKPAETRMGSGK---------GSPEWWVANIKP-GRVLFEM--SF--
PNEATAREALRRAIHKLPMKCRI-VRRIAKTRRHFRLRKKV---SGTAERPRLVVHRSSKHITVQIIDD---L--AGHTL
AAASSV-EADV-RA------LDG-DKKARAAKVGQLAAAR--AKDAG-ISKVVFDRGGNAYH--GRIAALADAAREAGLE
F-------------------------------------------------------------HPR-AVARARYVRDTPMK
VRRVVELIRGRSASEALAVLQFA---------------------------------PQAASEPVRKVLASAVAN----A-
ENNL-SLDPDTLWVSKVYVDEGPTLKRFRPRAQGRAYRIRKRTSHITVEVES-MKVKKGDTVVVIAGK------DK-GAR
GKVIQAYPALD--RVL--VEGVNRIKKHTR-ITQTQ--RG-AQS-GGIVTQEAPIHVSNVM-VVD-SD-------GK--P
--TRVGYRT---ND-E-------GRVR---ISRRNG---KDI--MGQKINPHGFRLG--IT-TDWKSRWYA------D-K
Q--YAEYVAEDVKIRKLL--SRGME-----RAGISKVEIERTR-D-RVRVDIHTARPGIVIGRRGAEADRIRGELEKLVQ
LNILEVKN---PESDAQLVAQGVAEQLSNRVAFRRAMRKAIQSAMRSSQVKGIRVQCGGRLGGAEMSRSEHYRDGRVPL-
-HTLRADIDYGFFEARTTFGRIGVKVWIYMTMTDPIADMLTRLRNANSAYHDKVVM-PHSKLKANIAEILKREGYIASYR
DED----G---E----VAKNLVIELKYG---PNR-------E---RSIAGLRRVSKPGLRVYAKSTNLPKVLGGLGVAII
STSGGLLTDRQANKQGVGGEVLAYVWMAGQKIRIRLKAYDHEAIDASARKIVETVTRTGARVVGPVPLPTEKNVYCVIRS
PHKYKDSR-EHFEMRTHKRLIDILDPTPKTVDALMRIDLPASVDVNIQ-RKVREGLVVSDKMDKTIVVAVEDRKKHRRYS
KVMRSTAKVKAHDEQ--NAAGIGDRVLLMETRPLSATKRWRLVEVLEKA-------------------------------
-MPRSL-KKGPFVDD-HLLKKVDVLNE---SGKKT----VIKTWSRRSTIIPDMLGHTIAVHDGRKHVPVFVTE-AMVGH
KLGEFAPTRTFKGHI------K--DDR----KSR------RR
>ACTINO_Arthrobacter_aurescens_TC1 Concatenation of 2 sequences
MGIRKYKPTTPGRRGSSVADFAE-ITRS------------TP-EKSLLRPLHKTGGRNNSGKITTRH-KGGGHKRQ----
YRLIDFR-RH-DK-DGINARVAEIEYDPNRTARIALLHYV-DGTKRYIIAPNKLSQGDFVEAGP-D-AD-IKPGNNLPLR
NIPVGTVIHAVELRPGGGAKMARSAGASVQLVAK--EGRFAQLRLPSGEIRNVDVRCRATVGEVGNAEQSNINWGKAGRM
-RWK-----GVR-P-TVRGVAMNPVDHPHGGGEGKT-S--GGRH-PVNP---NGKPEG--RTR-RPNKESD-K-LIVRRR
--------------------------------NVK---G-LLGTKLGMTQVWD-ENNK---------LIPVTVVQADSNV
ITQLR----NAE----V--DGY--VAVQIGY-------GQ--IVTK----------PLAGHFK-----------------
---AG-VTPRRHVVELRT--------ADAASY-----EL---GQ-ELSV--E-I-FEAGQKIDVVGTSKGKGFAGVMKRH
GFHG-VGASHGAHKNHRK-PGSIGGA-STPS-RVFKGLKMAGRMGAERHTTLNLTVHAIDAEKS----------------
----------LLLIKGA-VPGARGQVVLVR------------MTST-VKVDLPAEIF----DV-QT-NVPLLHQVVVAQL
AAARQGTHKTKTRAE--------VS-GAGRKPF---------KQKGTGRAR--------QGS---IR-AP----HM----
TGGGVVHGPT-P-RDYSQRTPKKMKAAALRGALSDRARNG----------------R-IHVIAEL--VAGTK--------
--PSAKLVV--IERAN--D---VAALSVRNLAGIH-V---------------LYADQLNTYDVLISDD----VVFTKAAF
EAFVPRLKTKYAETI----KKSLQDEFSYANVNQVPRLVKVVVNMGVG-DAAKDSKLIDGAVRDLTLITGQKPQVTKARK
SIAQFKLREGMPIGAHATLRGDRMWEFVDRLVSLALPRIRDFRGLNG-KQFDGNGNYTFGLTEQVMFHEID-----QDSI
DRVRGMDITVVTT-----------------------AKTDDEGRALLKALGFPFMSRIG-R--LPITVPAGVEVK-L---
-D-G--S-VISVKGAKGELSHTV-ASP----IEVTQEE-NT--LTV---TR-P--NDERNSR-SLHGLTRTLIANMIQGV
TEGYEKKLEIVGTGY--RVQAKG-SD--LEFA--LGYSHPVNVSA-P-E-GITFVVE--G-PTKLSVAG-INKQQVGEVA
ANIRKLR------KPDPY---KGKGVRYAGEVIRRKVGK----------MIQQESRLKVADNTGAKEILTIRVLG-SGRR
Y--AGIGDVIVATVKDAIPG-G-------NVKKGDVVKAVIVRTKKERRRADGSYIKFDENAAVILK-NDGD-PRGTRIF
GPVGRELR-DKKFMKIVSLAPEVLLK-V--HHLRPAPGA-KTAKTRVG-RGEGSK--GKTAGRGTKGTKARYQ---V---
-KAGF-A-GGQLPLHMRLPKLRG--FKNVNLEKLVTVESLVEK-GAVRVK---------VLG--TGD-I-T-V-K-VDV-
TAHAFSSSAAEKIAAAGGST-K---QHH--PGR---SGAA-TGGTKVSFG----------EYGIQAL--SPAYVTNRQIE
SARIAMTRHI------KRGGKVWINIYPDRPLTKKPAETRMGSGK---------GSPEWWVANVKP-GRVLFEL--SG--
VNEEVAREALRLAIHKLPLKARI-VKSAARSRRQLRIRKRI---TGTAVRPRLVVNRSARHVFVQVVDD---S--KGVTV
AYASTL-EADL-RAFD------G-DKTAKAKRVGELVAER--AKAAG-VEAVVFDRGGNKYH--GRIAAVADGAREGGLA
L--------------------------------------------------------------ME-AKAIARHIRVTPMK
ARRVVNLVRGKQANEALAILKFA---------------------------------PQAASEPVFKVLQSAMANARVLA-
DRDGVAFDDSDLFITEAFVDEGPTMKRFQPRAQGRAYRIRKRTSHITLVVATMAKIKKGDLVQVITGAKQERGGDR-GKQ
GKVLRVFPDTN--RVL--VEGINRVTKHSK-VGQSQ--RG-TKT-GGIEVVEAPIHVSNVA-LVDPST-------KK--P
--TRVGFRL---DT--VEK---DGRIR---VSKATG---KDI--MGQKVNPHGFRLG--IT-TDHVSHWFA-DSTKPG-Q
R--YKDFVREDIKIRQLM--STGME-----RAGIAKVEIERTR-D-RVRVDIHTARPGIVIGRRGAEADRIRGELEKLVQ
LNILEVKN---PEMEAQLVAQGIAEQLTSRVAFRRAMKKAMQSAQRA-GAKGIRVACSGRLGGAEMSRSEFYREGRVPL-
-HTLRANIDYGFYEAKTTFGRIGVKVWIYMTMTDPVADMLTRLRNANSAYHDTVSM-PYSKLKARVADILKAEGYIAGWK
EED----A---E----VGKKLTIDLKFG---PNR-------E---RSIAGVRRISKPGLRVYAKSTNLPHVLGGLGIAIL
STSSGLLTDKQAGKKGVGGEVLAYVWMAGQKIRIRLKSYDHEVIDVSARKIVETVTRAGATVVGPVPLPTEKNVYCVIRS
PHKYKDSR-EHFEMRTHKRLIDIIDPTPKAVDSLMRLDLPADVNIEIKLRKTRRGYVVSDKMEKTIVVQVEDRVKHALYG
KVIRRTSKIKAHDEE--NTAGIGDLVLISETRPLSATKRWRLVEILEKA-------------------------------
-MPRSL-KKGPFVDQ-HLFVKVAREND---KGTKN----VIKTWSRRSMIIPDMLGHTIAVHDGRKHIPVFVTE-SMVGH
KLGEFAPTRTFRGHV------K--DDR----KGK------RR
>ACTINO_Arthrobacter_sp_FB24 Concatenation of 2 sequences
MGIRKYKPTTPGRRGSSVADFTE-ITRS------------TP-EKSLVRPLPKKGGRNNTGKITTRH-KGGGHKRQ----
YRLIDFR-RH-DK-DGVDARVAEIEYDPNRTARIALLHYV-DGTKRYIIAPNKLSQGDFVEAGA-N-AD-IKPGNNLPLR
NIPVGTVIHAVELRPGGGAKMGRSAGASIQLVAK--EGRFAQLRLPSGEIRNVDVRCRATVGEVGNAEQSNINWGKAGRM
-RWK-----GVR-P-TVRGVAMNPVDHPHGGGEGKT-S--GGRH-PVNP---NGKREG--RTR-RPNKESD-K-LIVRRR
--------------------------------NVK---G-LLGTKLGMTQVWD-ENNK---------LIPVTVVQADSNV
ITQLR----NAD----V--DGY--VAVQIGY-------GQ--IVTK----------PLAGHFK-----------------
---AG-VTPRRHVVELRT--------ADAAEY-----EL---GQ-ELSV--E-V-FEAGQKIDVVGTTKGKGFAGVMKRH
GFHG-VGASHGAHKNHRK-PGSIGGA-STPS-RVFKGMKMAGRMGAVRHTTLNLTVHAVDVEKS----------------
----------LLLIKGA-VPGARGQVVLVR------------MTST-VKVDLPAEIF----DV-QT-NVPLLHQVVVAQL
AAARQGTHKTKTRAE--------VS-GAGRKPF---------KQKGTGRAR--------QGS---IR-AP----HM----
TGGGVVHGPT-P-RDYSQRTPKKMIAAALRGALSDRARNG----------------R-IHVVAEL--VAGTK--------
--PSAKLVV--IERAN--D---VAALSVRNLADVH-V---------------LYADQLNTYDVLVSDD----VVFTKAAY
EAFVPRLKTKYADSI----KSTLIEEFKYENVNQVPRLVKVVVNMGVG-DAAKDSKLIDGAVRDLTLITGQKPQVTKARK
SIAQFKLREGMPIGAHATLRGDRMWEFLDRLVTLALPRIRDFRGLSG-KQFDGNGNYTFGLTEQVMFHEID-----QDSI
DRVRGMDITVVTT-----------------------AKTDDEGRALLKALGFPFMSRIG-R--LPITVPAGVEVK-V---
-D-G--S-VVSVKGSKGELSHTV-ASP----IEVSLED-GT--LTV---AR-P--NDERASR-SLHGLTRTLIANMIQGV
TAGYEKKLEIVGTGY--RVQAKG-SD--LEFA--LGYSHPVNVSA-P-N-GITFAVE--T-PTKLSVSG-ISKQQVGEVA
ANIRKLR------KPDPY---KGKGIRYAGEVIRRKVGK----------MIQQESRLKVADNTGAKEILTIRVLG-SGRR
Y--AGIGDVIVATVKDAIPG-G-------NVKKGDVVKAVIVRTKKERRRADGSYIKFDENAAVILK-NDGD-PRGTRIF
GPVGRELR-DKKFMKIVSLAPEVLLK-V--HHLRPAPGA-KTAKTRVG-RGEGSK--GKTAGRGTKGTKARYQ---I---
-KAGF-A-GGQLPLHMRLPKLRG--FKNVNLDKLVTVENLVEK-GAVRVK---------VLG--TGD-I-T-V-K-VDV-
TVHAFSASAAEKIAAAGGST-K---QHH--PGR---SGAA-TGGTKVSFG----------EWGIQAL--SPAYVTNRQIE
SARIAMTRHI------KRGGKVWINIYPDRPLTKKPAETRMGSGK---------GSPEWWVSNVKP-GRVLFEL--SG--
VSEEVAREALRLAIHKLPLKARI-VKSASRSRRQLRIRKRI---SGTAVRPRLVVNRSARHVFVQVVDD---T--KGLTV
ASASTL-EADL-RAFD------G-DKTAKAKRVGELVAER--AKAAG-IEAVVFDRGGNKYH--GRIAAVADGAREGGLS
L--------------------------------------------------------------ME-AKAIARHIRVTPMK
ARRVVNLVRGKQANEALAILKFA---------------------------------PQAASEPVFKVVQSAISNARVLA-
DRDGVAFDEGDLIISEAFVDEGPTMKRFQPRAQGRAFQIKKRTSHITVVVATMAKIKKGDLVQVITGAKAERGGDR-GKQ
GKVLRVFPDTN--RVL--VEGINRVTKHTK-VGQSQ--RG-TKT-GGIEVVEASIHISNVA-LVDPST-------KK--P
--TRVGFRT---ET--VER---NGRVR---VAKSSG---KDI--MGQKVNPHGFRLG--IT-TDHVSHWFA-DSTKAG-Q
R--YKDFVREDIRIRQLM--STGME-----RAGIAKVEIERTR-D-RVRVDIHTARPGIVIGRRGAEADRIRGELEKLVQ
LNILEVKN---PEMEAQLVAQGVAEQLTSRVAFRRAMKKAMQSAQRA-GAKGIRIACSGRLGGAEMSRSEFYREGRVPL-
-HTLRANIDYGFYEAKTTFGRIGVKVWIYMTMTDPVADMLTRLRNANSAYHDTVTM-PYSKLKARVADILKAEGYIASWK
EED----A---E----VGKKLTLELKFG---PNR-------E---RSIAGVRRISKPGLRVYAKSTNLPHVLGGLGVAIL
STSSGLLTDKQAGKKGVGGEVLAYVWMAGQKIRIRLKSYDHEVIDVSARKIVETVTRAGATVVGPVPLPTEKNVYCVIRS
PHKYKDSR-EHFEMRTHKRLIDIIDPTPKAVDSLMRLDLPADVNIEIKLRKTKRGYVVSDKMEKTIVVQVEDRVKHALYG
KVIRRNTKIKAHDEE--NTAGIGDLVLLAETRPLSATKRWRLVEILEKA-------------------------------
-MPRSL-KKGPFVDQ-HLFVKVDRENE---KGTKN----VIKTWSRRSMIIPDMLGHTIAVHDGRKHIPVFVTE-SMVGH
KLGEFAPTRTFRGHV------K--DDR----KGK------RR
>ACTINO_Atopobium_parvulum_IPP_1246,_DSM_20469 Concatenation of 2 sequences
MAVRHLKPTSAGRRFQTISDFVE-ITTD------------KP-EKSLLEPLPKKAGRNNNGRITTRH-QGGGHKRQ----
YRRIDFK-R--RK-DDIPAKVATVEYDPNRSARIALLHYA-DGAKAYILCPEGLSVGDTVLSGTKD-VD-IKPGNCTTLE
QIPVGTLVHAVEFQPGKGAAMARAAGTSVQLMGK--DNGYAVLRMPSSELRRVLLTCRATIGEVGNAEHSNIVVGKAGRS
-RWA-----GVR-P-TVRGTVMNPVDHPHGGGEGKNHT--SGRP-SVTP---WGKPTKGYKTR-DPKKASN-R-LIIRRR
--------------------------------MVN---T-ILGRKLGMTQVWD-ENDN---------VVPVTVVLAGPCT
VSQVK----TVE----T--DGY--NAVQIGF-------GD--IVNK----------PMAGHFK-----------------
---AQGVEPMRYLREVRV--------EDASEH-----KT---GD-VVTV----ADFSEVTTVDVTGTSKGKGFQGTVKRW
NFSR-GPMTHGS-RNQRR-PGSIGQC-AYPA-RVRKGLHMYGHMGAERVTVKNLKLVRVDAEQN----------------
----------LMLIKGA-VPGGKNALVQVR-MSKYEIKN-VEGKKV-GTTELSSDVY----GI-EP-NIPVVHQVVVCQD
ASARQGTHSTKNRHE--------VS-GGGVKPY---------RQKGTGRAR--------QGS---IR-AG----QW----
TGGGVIFGPT-P-RSHARRINNKMVKLAMRSVLSGKVADS----------------E-LVLVDSL----EFA-Q------
--PSTKTVI--VPDDD--V---NTYLSFRNLPKVS-I---------------FGVSEVTTRFLIDNGA----LVMSADVA
KQLGPRLKELYYASV----RDALKEKFGYTNVNQIPKFEKIVVNMGVG-EAATDAKAIDGAVNDLRTITGQQPLVTHARK
SIATFKLRQGMPIGAKVTLRGDRMWEFLDRLIAVAIPRIRDFRGIST-KSFDGRGNFSMGVTEQLIFPEID-----FDKV
DHTRGMDITIVTT-----------------------ANTNEEGKALLEAFHFPFMSRIG-K--KPVQIPAGVTVT-V---
-D-N--T-TVTVKGSKGELTRTF-TEL----VSIAHEG-EE--ILV---TR-V--DESSESN-AQQGLVRTLIHNMVVGV
SEGFEKKLELTGVGY--RVALKG-KD--LDLS--LGYSHPVLYVA-P-E-GISFEVP--D-NTHITVKG-ISKEKVGQVA
AEIRMKR------PPEPY---KGKGIHYEGEHIRRKLGK----------MIQMETILNVADNSGARRVKCVKVLG-SKRR
Y--AGLADVIIGAVQEATPG-G-------SVKKGDIVRCVIVRTAKDTRRKDGSYIRFDQNACVLVN-KEGE-PKGTRIF
GPVARELR-DHKYMKIVSLAPETLMQ-L--NDLRPAVGS-RKNRKRVG-RGNSSGN-GTFAGRGMNGQLSRSGGG-K---
-GAGF-E-GGQQPLAMRLPKLPG--FTNVNVARLVDADTLVAK-GVIKVK---------VLG--DGE-L-S-K-K-LTV-
KVDKVSASAKAKIEAAGGKV-K---VQR--GSM---KGQA-KGNTQLHFG----------TWGIRAE--EAHWITNRQIE
AARIALTREM------KRGGKVWITIFPDKPITKKPAETRMGSGK---------GNPEEWVAVVKP-GRIMFEI--DG--
VPEEVAREALRLAQHKLPIKTKI-VKKAGLERRKRRVRAKV---FGTSERPRLAVHRSNANIYAQLIDD---A--SGRTL
CSASTL-DPEF-RSTG----KVG-SNKEAAEFVGELIGKR--AAEKN-VTEVTFDRGGRLYH--GRVKALADGARNAGLK
F-------------------------------------------------------------SIE-VRATAKYVRVAPRK
ARAVVALVRGKSVEKALEVLQFS---------------------------------TRAAATDVAKVLRSAVAN----A-
ENNN-GLRANNLVVKTAFVDEGPTLKRIRPRAKGSASRINKRMSHITVVVAPKMKIKKGDKVEVLTGK------DK-GKR
GEVLRVYPEKN--KVV--VEGVAIVKRHVK----PN--AA-NQQ-GGIVEAEAVIDASNVA-LIDPKT-------DK--P
--TRVGYLI---KE--------DGKVR---VSKKSG---AEL--MGQKVQPTGFRLG--VT-ESWRSRWYA------D-K
D--YAEQLGNDLAIRKYL--EKRLE-----KAAVARIDIERAG-D-KVKVTIFSARPGIVIGKKGAEIDGLRADLERVVN
VDVVEVKR---PELDANLVAQSIAEQLEQRVAFRRAMRKAVQSARKA-GAKGIRIQCSGRLNGAEMGRREWYREGRVPL-
-HTLRAAIGYGTATGRTTMGAVGIKVWIYMKITDPISDMLTRIRNANSAGKDSVSM-PSSKVLVEIARVITEEGYVEGYT
VED----T---K----PQKTLHITLKYG---KKR-------A---KIIRGIRCISKPGLRIYSTAEKLPRVLGGLGTAVV
STSKGMMCDRDARKAGVGGEVIAYVWMSSQKIRIRLKGYDHEVIDQSAKLIVDTAQKTGARVSGPIPLPTERNLYTVIRS
PHKDKDSR-DQFEMRTHKRLIDILDPSASTVDSLMRLDLPAGVDIEIKLRKVRTGLVVSISGEKTITVEITYRKHHPKYG
KMMTIGKKLHVHDEN--NEAGLGDTVRVMETRPLSKTKRWRLAEIVERA-------------------------------
-MSRSL-KKGPFVET-RLLARVAAMNE---AGKKD----VIKTWSRSSTIFPEMVGHTIAVHDGRKHVPVYITE-SMVGH
KLGEFSPSRTFRGHK----------TK---------------
>ACTINO_Beutenbergia_cavernae_HKI_0122,_DSM_12333 Concatenation of 2 sequences
MGIRKYKPTTPGRRGSSVADFVE-VTRS------------EP-EKSLVRPLSKSGGRNSTGRITSRR-RGGGHKRA----
YRVIDFR-RH-DK-DGVPAKVAHIEYDPNRTARIALLHYA-DGEKRYIVAPNRLKQGDRIENGP-A-AD-IKPGNNLPLR
NIPTGTVIHAVELRPGGGAKIARSAGSSVQLVAK--DGPYAQLRMPSGEIRNVDARCRATIGEVGNAEQSNINWGKAGRM
-RWK-----GKR-P-SVRGVAMNPVDHPHGGGEGKT-S--GGRH-PVSP---WGQPEG--RTR-RPGKPSD-K-LIVRRR
--------------------------------SAAAVTA-LLGTKLGMTQVWD-DAGR---------LVPVTVVQVGTNV
VSAVR----TPE----T--DGY--SAVQLAF-------GQ--IVTQ----------PLKGHFK-----------------
---AG-VTPRRHVAEIRT--------GDAAEY-----TP---GQ-ELTV--E-V-FAAGQGVDVVGTTKGKGTAGVMKRH
GFSG-VGASHGAHRNHRK-AGSIGGA-STPS-RVFRGLRMAGRMGNDRHTVQNLKIHAVDAEKG----------------
----------LLLVTGA-LPGPRGGLVVVKSTLTVDVID-AKGKKS-GTADLPADVF----DV-QT-NVPLIHQVVVAQL
AAARQGTHKTKTRGE--------VR-GGGKKPY---------RQKGTGRAR--------QGS---TR-AP----QF----
AGGGVVHGPV-P-RDYSQRTPKKMKAAALRGALSDRARAD----------------R-VHVVSGF----VAD-A------
--PSTKLVV--LERTD--T---TAWLSLRNVPAVH-L---------------IHPDQLNTYDVLVSDD----VVFTRGAL
EQFLPRLKLRYREEI----RSALKEEFGFANIHQVPGLTKIVVNMGVG-DAARDSKLIDGAIRDLSLITGQKPQVTKARK
SIAQFKLREGQPIGAHATLRGDRMWEFLDRLLSIALPRIRDFRGLEP-RQFDGHGNYTFGLVEQSMFHEID-----PDSI
DRVRGMDITVVTT-----------------------ASTDDEGRSLLRRLGFPFMSRIG-K--IPVQVPSGVDVD-I---
---A-DR-VVTVKGPKGTLTHRV-PAP-I--VVARGDD-GA--LVV---TR-P--DDERTSR-SLHGLTRTLLANLVTGV
TQGYQKNLEIVGTGY--RVTAKG-SS--LEFA--LGFSHPVTVSA-P-E-GITFAVE--S-PTKFSVAG-IDKQQVGEVA
ANIRKIR------KPEPY---KGKGVRYAGEQVRRKVGK----------MIQQESRLKVADNTGAKEILCIRVLG-SGRR
Y--AGIGDVIVATVKDAIPG-G-------NVKRGDVVKAVVVRTAKERRRPDGSYIRFDENAAVLLK-SDGE-PRGTRIF
GPVGRELR-DKKFMRIVSLAPEVILK-V--HHLRPAPGA-RTAKTRVG-RGEASK--GKTAGRGTKGSKARGN---V---
-PAAF-E-GGQTPMHMRLPKLRG--FTNVNLGRLVTVADLVAK-GAVRVK---------VLG--TGD-V-D-V-K-LDV-
KVDAYSASAKEKIVAAGGSL-K---QHH--PRR---TGAA-SGGTTIAFG----------DYGIQAV--EGGYLTNRQIE
AARIAMTRHI------KRGGKVWINIYPDRPLTKKPAETRMGSGK---------GSVEWWIANIKP-GRVLFEL--AG--
VDEPLAREAMRRAQHKLPMKTRF-VTATARKRRHLRVRKRI---VGTPERPRLVVTRSSRHIVAQLVDD---S--TGTTL
ASASTL-EADL-RA------SDG-AKVDKAHKVGELLAAR--GTAAG-VTTAVFDRGGNAYH--GRVAAVADGAREGGLT
L--------------------------------------------------------------ME-AKAQARFVRVTPQK
ARRVVDTIRGKGAAEAVAVLSFA---------------------------------PQAAAETVRKVVESAVANARVKA-
DTASVRFDPADLVIAEAYVDEGPTLKRFRPRAQGRANQVLKRTSHITVIVAEMAKIKKGDLVVVISG----NRDDR-GKQ
GRVLEVLTDSN--RVV--VEGVRRVKKHTK-VSQTQ--RG-SRT-GGIETIEAPIHVSNVM-LVDPET-------KK--G
--TRVGYRT---EE--VER---NGRVR---VAKRSG---KDV--MGQKVNPLGFRLG--IT-TDHRSRWFA-DSTKPG-Q
R--YRDYVREDVQIRKLM--STGLE-----RAGISKVEIERTR-D-RVRVDLHTARPGIVIGRRGAEADRLRSELEKLVQ
LNILEVKN---PELDAQLVAQGIAEQLASRVAFRRAMRKGMQSAQRA-GAKGVRVQCSGRLGGAEMSRSEFYREGRVPL-
-HTLRANIDYGFFEARTTFGRIGVKVWIY--MTDPIADMLTRLRNANSAYHETVTM-PYSKLKSHIAEILQAEGYIVGWR
VED----A---E----VGKHLVLLLKYG---PNR-------E---RSLAGVRRVSKPGLRVYAKSTNLPKVLGGLGVAIL
STSSGLLTDRQAATKGVGGEVLAYVWMAGQKIRIRLKSYDHEVIDSSARKIVDTVTRAGATVVGPVPLPTEKNVFCVIRS
PHKYKDSR-DHFEMRTHKRLIDIIDPTPKAVDSLMRLDLPADVNIEIKLRKTRRGYVVSDKMQKTVVVEVEDRVKHPLYG
KVIRRTTKVKAHDEA--STAGVGDLVLIMETRPLSATKRWRVVEILEKA-------------------------------
-MPRSL-KKGPFVDG-HLQKKVDDQNT---KGTKN----VIKTWSRRSLITPDFLGHTFAVHDGRKHVPVFVTE-AMVGH
KLGEFAPTRTYRGHD------K--DDR----KAR------RR
>ACTINO_Bifidobacterium_adolescentis_ATCC_15703 Concatenation of 2 sequences
MAIRVYKPTTAGRRNASVSDFSE-LTRS------------TP-EKSLVRKLSKTGGRNSYGRMTSRH-RGGGHKRQ----
YRLIDFK-RW-DK-DGVPAKVAHIEYDPNRSARIALLHYA-DGEKRYIIAPEGIKQGDVIETGA-Q-AD-IKPGNNLPLR
NIPTGTVVHAIELRPLGGAKIARSAGAAVQLVAK--DGAYAQLRMPSGEIRNVDARCRATVGEVGNSDHANIQLGKAGRA
-RWM-----GKR-P-ITRGESMNPVDHPHG---GRT-R--GGKP-PVSP---WGKGEV--RTR-RPKKASN-K-MIVRRR
--------------------------------NRT---A-LLGKKLGMSQVWD-ENGF---------FVPVTLVDVSTNV
VTAVK----SEE----S--DGY--KAVQLGY-------GQ--VVTK----------PLAGHFK-----------------
---AG-VTPRRHLAEVRT--------DNAEEF-----EP---GQ-ELTA--E-L-FPEGTLVDVTGTTKGKGFAGTIKRW
GFKS-YRRTHGSHKNERR-PGSVGAC-ATPS-RILKGKRMAGRMGHVTNTALNLTIVSSDVENG----------------
----------VLAIKGA-IPGPKGSIVLVRANVTLNVTD-NQGKAT-GTVDAPAEIFGSAEEV-QS-RIPLIHQVVIAQL
AAARQGTHATKTRGM--------VS-GGGRKPW---------KQKGTGRAR--------QGS---IR-AP----QW----
YHGGTVFGPQ-P-RDYSQRTPKKMKAAALKYVLSDRANAG----------------H-VAVV-DF--G-VSE-A------
--PSTKTVV--LSREN--V---NEWLSVRNIPTVH-P---------------IFADQLNTYDVVTAQY----VVFSKEGF
DAFLPRLKQKYNEQI----VPELEKEFHYSNPMQVARVQKVVVSMGVG-AAARDSKLIEGAVKDLTLITGQKPKITKAKK
SVAQFHLREGQAIGAYVTLRGERMWEFLDRLLTMALPRIRDFRGING-DQFDGQGNYNFGLTEQSMFHEID-----PDSI
DHQRGMDITVVTS-----------------------TKDDKEARVLLKHLGFPFASHIG-K--LPVTIPAGVEVK-I---
-D-G--Q-SFTAKGAKGTDSYEI--PE-G--ITAVVEG-NE--VVL----T-P--ADDRPTR-AKHGLARSIVAGMVKGV
HEGYAKTLEIVGTGY--RAQMKG-KG--IEFS--LGYSHTITVEP-P-A-GIEFELP--N-PNQVIVKG-IDKQAVGQCA
ANIRKLR------APEPY---KGKGIKYADEHILRKAGK----------MIQQETRLHVADNTGAKELLAIRVLG-SKRR
Y--AGIGDVIVASVKDAIPG-G-------SVKKGDVVKAVVVRTVKEHRRVDGSYIKFDENAAVILG-SGRE-PKGTRIF
GPVGRELR-DKRFMKIVSLAPEVILQ-M--HDLKPAPGA-NKDRIRVG-RGEGSK--GKTSGRGDKGTKKRYQ---V---
-RPGF-E-GGQLPLYMRLPKLRG--FKNVNVAVLITVADLVAK-GAVRVK---------VLG--DGE-V-S-A-A-YTL-
KGVKASASAKSKIEAAGGSI-K---QHR--PVR---RGMS-KGGNEIAFG----------DFGIQAL--APAYVTNRQIE
AARIAMTRYI------KRGGRVWITIFPDRPLTKKPLGTRMGSGK---------GTPEFWIANVHP-GRVMFEI--GG--
VSEDVAREALRRAIDKLPMKCRV-IKKVALKRRHARLRKHI---SGTPELPRLVVTRSNRHMVAQIIDD---T--KGVTL
VSESTL-TSDF-AGFE------G-TKTEAAKKVGELIAKK--AQDAG-ITAVVFDRGGNKYH--GRVAAVAEGAREGGLA
L--------------------------------------------------------------ME-AKAIARHVRVTPRK
ARRMVDLIRGKKATEAITILKFA---------------------------------PQDASLPVRKVLESAIANARVKA-
DKAGEPFRENDLVVKETYVDEGVTLKRFRARAQGRAARINKRTSHITVVVANAAKIKSGDLVKVIRGK------DR-GKE
GTVKQVLKDDR---LI--VEGVQIVKKHVR----AT--QQ-GQQ-AGIVAVEAPIHRSNVM-VIDPET-------KQ--P
--TRVRIVE---KE-----EARDGRVR---VAKKSG---KEL--MGQKINPFGYRLG--IT-ENHRSKWFS-DSNKVG-E
R--YRDFVLEDDAIRKAM--SKDLE-----RAGVSRIVIERTR-D-RVRVDIHTARPGIVIGRRGAEAERVRAKLEKLVQ
LNIFEVKN---AALDAQLVAQGIAEQLTNRVTFRRAMRKAQQDAMRA-GAKGIRIKLSGRLGGAEMSRSEFYREGCVPL-
-QTLRALIDYGFFEAKTTYGRIGVKVWIYMTMTDPIADMLTRLRNASAAKHETVDM-PYSKFKANIAEILKREGYIKDFT
AKE----A---K----VGQTLEVTLKYG---PNG-------E---RSIQGIKRISKPGLRRYAKSDALPMPLGGLGIAII
STSSGLLTQKECLDRGIGGEIVAFVWMAGQKIRIRLKSYDHEVIDQSAKKIVETVTNAGATVVGPVPLPTEKNVLVVIRS
PHKYKDSR-EHFEMRTHKRLIDIVDPTPKAVDSLMHIDLPADVNIEIKLRKVRRGYVVSDKMDKTISVELEQRSTHPLYG
KVVRSTRTVKVHDEH--NEAHIGDLVSIMETRPLSKTKRWRLDSIIERA-------------------------------
-MTRSI-KKGPFVDA-HLQKKVDEQNE---KGTHN----VIKTWSRRSMITPDFIGHTFAVHDGRKHVPVFVTE-SMVGH
KLGEFAPTKTFKGHV------K--DDK----KAR------R-
>ACTINO_Bifidobacterium_longum_NCC2705 Concatenation of 2 sequences
MAIRVYKPTTAGRRNASVSDFSE-LTRS------------TP-EKSLVRKKSKTGGRNSYGRITSRH-RGGGHKRQ----
YRLIDFK-RW-DK-DGVPAKVAEIEYDPNRSARIALLHFA-DGEKRYIIAPKGIKQGDVIETGA-Q-AD-IKPGNNLPLK
NIPTGTVVHAIELRPLGGAKIARSAGAAVQLVAK--DGAYAQLRMPSGEIRNVDARCRATVGEVGNEDHANIQLGKAGRA
-RWI-----GRR-P-ITRGESMNPVDHPHG---GRT-R--GGKP-PVSP---WGKGEV--RTR-RPKKASN-K-MIVRRR
--------------------------------NRK---A-LLGKKLGMSQVWD-ENGF---------FVPVTLVDVSTNV
VTAVK----TEE----S--DGY--KAVQLGY-------GA--IVTK----------PLAGHFK-----------------
---AG-VTPRRHLVEVRT--------DDVDQF-----EA---GQ-ELAA--D-L-FEEGAEVDVTGTTKGKGFAGTIKRW
GFKS-YRRTHGSHKNERR-PGSVGAC-ATPS-RILKGKRMAGRMGHVTATTQNLTVVSADVENG----------------
----------ILAIKGA-IPGPKGGIVLVRANVTLNVTD-AKGQAT-GTVEAPEALFGSAEDV-QA-HIPLIHQVVTAQL
AAARQGTHATKTRGM--------VS-GGGKKPW---------KQKGTGRAR--------QGS---IR-AP----QW----
YHGGTVFGPQ-P-RDYSQRTPKKMKAAALRYALSDRANAG------------------RVAVVEF----GIT-E------
--PSTKTVV--FTRDN--I---NEWLSVRNIPTVH-P---------------IFVDQLNTYDVITSQY----VVFTKEAF
EAFVPRLKVKYNEQI----IPELEKEFKYSNPMQVARVQKVVVSMGVG-AAARDSKLIEGAVKDLTLITGQKPKITKAKK
SVAQFHLREGQAIGAYVTLRGDRMWEFLDRLLTLALPRIRDFRGING-HQFDGQGNYNFGLTEQSMFHEID-----PDSI
DHVRGMDITVVTS-----------------------TKDDKEAYALLKHLGFPFASHIG-K--LPIAIPAGVEVK-I---
-E-G-Q--NFSAKGAKGSDSYVV--PE-G--ITAAVEG-NE--IVL---TA-A--DDLRPTR-AKHGLARSIMAGMVKGV
HDGYSKTLEIVGTGY--RAVAKG-QG--IEFF--LGYSHTITVNP-P-E-GITLKVT--D-ANHVVVEG-TDKQVVGQVA
ANIRKLR------APEPY---KGKGIKYSDERILRKAGK----------MIQQETRLHVADNTGAKELLAIRVLG-SKRR
Y--AGIGDVIVASVKDAIPG-G-------SVKKGDVVKAVVVRTVKESRRADGSYIKFDENAAVILG-SGRE-PKGTRIF
GPVGRELR-EHKFMKIVSLAPEVILQ-M--HDLKPAPGA-KKDRTRVG-RGEGSK--GKTSGRGAKGQTKRNH---V---
-RPGF-E-GGQLPLYMRLPKLRG--FKNINIARLVAVADLIAK-GAVRVK---------VLG--DGE-T-T-V-A-FTL-
KGVKASASAKSKIEAAGGSV-K---QHR--PVR---SGMS-KGGNEINFG----------DFAIQSL--APAYVTNRQIE
AARIAMTRYI------KRGGRVWITIFPDRPLTKHPLGARMGSGK---------GAPEFWIANVRP-GRVMFEI--GG--
VSEDIAKEALRRAIDKLPMKCRI-IKKVALKRRHARIRKRI---SGTPERPRLVVTRSNRHMVAQVVDD---T--KGITL
VSASTL-QADF-AGFE------G-TKTEAAKKVGELIAEK--AKAAG-ITAVVFDRGGNKYT--GRVAAVADGAREGGLA
L--------------------------------------------------------------ME-AKAIARHVRVTPRK
ARRMVDLIRGKKATEAVTILKFA---------------------------------PQAAALPVRKTLESAIANARVKA-
DKAGEPFRENDLYIKETYVDEGVTLKRFRARAQGRAARINKRTSHITVVVANAAKIKSGDLVKVIRGK------DR-GKE
GTVKQVL-SND--RLI--VEGVQIVKKHVR----AT--QQ-GQQ-AGIVSTEAPIHRSNVM-VIDPET-------KQ--P
--TRVGITV---KEE-------DGRVR---VAKKSG---KEL--MGQKINPFGYRLG--IT-ENHRSKWFSDSN---KGE
R--YRDFVLEDDQIRKEM--SKDLE-----RAGVSRIVIERTR-D-RVRVDIHTARPGIVIGRRGAEAERVRAKLEKLVQ
LNIFEVKN---AALDAQLVAQGIAEQLTNRVTFRRAMRKAQQDAMRA-GAKGIRIKLSGRLGGAEMSRSEFYREGRVPL-
-QTLRALIDYGFFEAKTTYGRIGVKVWIYMTMTDPIADMLTRLRNASAAKHETVDM-PYSKFKANIAEILKREGYIKDFT
AKE----A---K----VGQTLEVTLKYG---PNG-------E---RSIQGIKRISKPGLRRYAKSDSLPMPLGGLGIAII
STSSGLLTQKECLDRGIGGEIVAFVWMAGQKIRIRLKSYDHEVIDQSAKKIVETVTNAGATVVGPVPLPTEKNVFCVIRS
PHKYKDSR-EHFEMRTHKRLIDIVDPTPKAVDSLMHIDLPADVNIEIKLRKVRRGYVVSDKMDKTITVELEQRSTHPLYG
KVVRSTSKVKAHDEH--NDAHIGDLVSIMETRPLSKTKRWRLESIIERA-------------------------------
-MTRSI-KKGPFVDA-HLQKKVDEQNE---KGTKN----VIKTWSRRSMITPDFIGHTFAVHDGRKHVPVFVTE-AMVGH
KLGEFAPTKTFKGHV------K--DDK----KAR-------R
>ACTINO_Brachybacterium_faecium_6-10,_DSM_4810 Concatenation of 2 sequences
MAIRKSKPTTPGRRGSSGADFVE-VTRS------------TP-EKSLVRPLSKSGGRNNNGRITSRH-RGGGHKRA----
YRVIDFR-RH-DK-DGVRAKVAHIEYDPNRTARIALLHYL-DGEKRYILAPAKLRQGDWIENGA-G-AD-IKPGNNLPLR
NIPLGTVVHAIELRPGGGAKIARSAGASVQLVAK--EGPYAQLRMPSGEIRNVDARCRATIGEVGNAEQSNISWGKAGRM
-RWK-----GKR-P-HVRGVVMNPVDHPHGGGEGKT-S--GGRH-PVSP---WGQLEG--RTR-RPGKESD-K-LIVRRR
--------------------------------KARPVSG-VLGTKLGMTQVWD-ENGK---------LVPVTVVQTGANV
VTQIR----SVE----T--DGY--DAVQIAF-------GQ--IVSQ----------PLRGHFK-----------------
---AG-VTPRRHLVELRT--------VNAAEY-----TL---GQ-EIDA--S-V-FEAGQKVDVVGTSKGKGTAGVMKRH
GFAG-VGASHGQHRNHRK-PGSIGGA-STPG-RVFKGQRMAGRMGGDRTSVQNLTVHAVDVEKG----------------
----------LVLVKGA-VPGAKGGLVLVRANLTVDVLD-PAGKKS-GSVELPASIF----DV-QT-NVPLIHQVVVAQQ
AAARQGTHKAKTRAE--------VR-GGGKKPW---------KQKGTGRAR--------QGS---LR-AP----QF----
TGGGTVHGPV-P-RDYSQRTPKKMKAAALRGALSDRARNG----------------R-VHVVSSL--LEGDV--------
--ASTKLVV--VRRDD--D---LGALSSRNLPTTH-V---------------LYADQVNTYDVMLSDD----VVFTAGAL
EDFVPRLKSKYNETI----KAQLTEQFGYENVMLVPGLTKIVVNMGVG-DAARDSKVIDGAIRDLADITGQKPQVTKARK
SIAQFKLREGMPIGAHVTLRNARMWEFLDRLLSTALPRIRDFRGLSP-KHFDGNGNYTFGLTEQVMFHEIN-----QDKI
DRVRGMDITVVTT-----------------------AKTDDEGRALLKLLGFPFMSRIG-L--RPVAVPAAVTNVTI---
-E-G--G-TVSVSGPKGELTHEV-PAP----LTVERGEDGT--IVV---RR-P--DEERETK-ALHGLTRTLVNNIVLGV
TEGFTKKLEIMGTGY--RVTAKG-TD--LEFA--LGFSHPVVVKA-P-E-GITFTVE--S-PTKFSVSG-IRKQQVGEVA
ANIRKLR------KPEPY---KGKGVRYADETVVRKAGK----------MIQQESRLKVADNTGAKEILCIRVLG-SGRR
Y--ASIGDTIVATVKDAIPG-G-------NVKKGDIVKAVVVRSSKEVRRVDGSYIRFDENAAVILK-TDGE-PRGTRIF
GPVGRELR-DKRFMKIVSLAPEVVLK-L--HDLRPAPGS-KTARTRVG-RGEASK--GKTAGRGTKGTKARYQ---V---
-PLGF-E-GGQIPLHMRLPKLRG--FTNVNLETLVTVEELVAK-GAVRVK---------VLG--SGE-V-S-V-K-LDV-
TAQKFSASAEQKIAAAGGSV-K---QHH--PTR---SGMA-KGGTDLAFG----------DYGIQAL--EPAYVTNRQIE
AARIAMTRYM------KRGGKVFINIYPDRPLTKKPAEVRMGSGK---------GSVEWWIANIKP-GRVMFEI--AG--
VEEEVAREALRLAQHKLPMKSRI-LKLRARGRRHLRVRRRV---IGTAQRPRLVVTRSARHVFVQVVDD---S--LGKTL
VSASTM-EADL-RA------AES-TKSDKARTVGTLVGER--AKAAG-IDSVVFDRGGNKYH--GRVAAVADGAREAGLA
L--------------------------------------------------------------ME-AKAQVRYLRMSPMK
ARRVVDLIRGKSTAEALNTLRFA---------------------------------PQGASEPVLKLVESAIANARVKA-
DQSGERFDERELVVSAAFVDEGPTMKRFQPRAQGRAFQIKKRTSHVTVVVAPTMKIKKGDLVQVITGKRGLEAGDK-GKQ
GRVLQVFPDSQ--RVL--VEGINRRTHHVR----PN--QA-GGA-GGIEQREAPLHVSNVA-LVDPED-------NK--P
--TKVGYRVTVELE--------NGRVR---FAKRSG---KDI--MGQKVNPNGFRLG--IT-TEHSSRWFA-DSSKEG-Q
R--YRDYVKEDVAIRSLM--SKGME-----RAGISKVEIERTR-D-RVRVDLHTARPGIVIGRRGAEAERLRGELEKLIQ
LNILEVKN---PEADAQLVAQGIAEQLAARVSFRRAMRKGMQSAQRA-GAKGIRVAVSGRLGGAEMSRNEFYREGRVPL-
-HTLRANIDYGFYEARTAFGRIGVKVWIYMTMTDPIADMLTRIRNASGAYHETASM-PYSKLKARIADILKAEGYILGWT
EEE----A---E----VGSKLILELKYS---DSR-------E---RAISGIRRISKPGLRVYAKSTNLPKVLGGLGVAIL
STSSGLLTDRQAAKKGVGGEVLAYIWMAGQKIRIRLKSYDHEVIDSSARKIVDTVTSAGATVVGPVPLPTEKNVFCVIRS
PHKYKDSR-EHFEMRTHKRLIDIVDPTPKAVDSLMRLDLPADVNIEIKLRKTLRGFVVSDKMDKTIVVAVEERVKHARYG
KVTTKTSKFKAHDEE--NTAGIGDRVLVMETRPTSATKRWRLVEILERA-------------------------------
-MPRSI-AKGPFVDD-HLQKKVDVQNE---KGTKN----LIKTWSRRSVITPDFLGHTFAVHDGRKHVSVFVTE-SMVGH
KLGEFAPTRTFKGHE------K--DDR----KGR------RR
>ACTINO_Catenulispora_acidiphila_ID139908,_DSM_44928 Concatenation of 2 sequences
MGIRKYKPTTPGRRGSSVADFVE-ITRS------------TP-EKSLVVPVHSKGGRNSTGRVTVRH-QGGGHKRA----
YRLIDFR-RN-DK-DGVPAKVAHIEYDPNRTARIALLHYA-DGEKRYILAPKNLGQGDRIENGP-G-AD-IKPGNNLPLR
NIPTGTTIHAIELRPGGGAKIARSAGASVQLVAK--DGPFAQLRMPSGEIRNVDLRCRATVGEVGNAEQSNINWGKAGRM
-RWK-----GKR-P-TVRGVAMNPIDHPHGGGEGKT-S--GGRH-PVSP---WGQKEG--RTR-KPGKASD-K-YIVRRR
--------------------------------MGKQIKG-VLGEKLGMTQVWD-ENNR---------VVPVTVVKAGPCV
VTQIR----KQE----I--DGY--EAVQIAY-------GA--VVTK----------PEAGHFK-----------------
---AG-VTPRRYTVEIRT--------TDAAEY-----SL---GQ-EITA--E-T-FTQGQIVDVSGTSKGHGFAGVMKRH
NFKG-LGAGHGVQRKHRS-PGSIGAC-ATPG-RVFKGVRMAGRMGSARVTVQNLTVQAVDAEKG----------------
----------LILVKGA-IPGPNGGLVLVK------------MTQV-VSVDLPGEIF----DV-QT-NIPLIHQVVVAQL
AAARQGTHKTKTRGE--------VS-GGGKKPY---------RQKGTGRAR--------QGS---TR-AP----QF----
AGGGVVHGPV-P-RDYAQRTPKKMKAAALRGALSDRARDG----------------R-VIVVDAL--VEGAT--------
--PNTKLVV--LQRTD--E---VSYKSLRNVPTVH-L---------------IDVGQLNTYDVLVNDA----VVFTQGAY
DQFVPRMKLRYRSEI----APALKEQFGFPNVMLIPGLTKIVVNMGVG-DAARDSKLMDGAVRDLAAITGQKPTVTRARK
SIAQFKLREGQPIGAHVTLRGDRMWEFCDRLVSIALPRIRDFRGLSP-KQFDGRGNYTFGLNEQSMFHEID-----QDKI
DRVRGMDITVVTT-----------------------ARNDDEGRALLRLLGFPFMSRIG-R--LPIPVPTGVDVT-I---
-N-G--Q-DVTVKGPKGTLSHTV-VNP----ITIEKGEDGN--LVV---SR-P--NDERIAK-ERHGLSRTLVNNMIIGV
TQGYTKSLEISGVGY--RVTAKG-SD--LEFA--LGYSHPVPVPA-P-A-GITFAVE--S-PTRFSVSG-IDKQLVGETC
AYIKKLR------KIDPY---KGKGIKFTGEVIRRKAGK----------MIQQESRLRVADNTGAKEILCIRVLG-SSRR
Y--AGIGDVIVATVKDALPG-A-------GVKKGDVVKAVIVRTVKERRRPDGSYIRFDENAAVLIK-DGGD-PRGTRIF
GPVGRELR-EKRYMRIVSLAPEVLLK-V--HHLRPAPGA-KTAKTRVG-RGEGSK--GKTAGRGTKGTKARYQ---V---
-SARF-E-GGQMPLHMRLPKARG--FKNVNLDKLVTVEDLIAK-GAVRVK---------VLG--TGE-V-S-V-A-LQV-
KAHAFSASAKEKLAAAGGSA-K---QHH--PGR---SGAS-KGGNNLAFG----------EYGIQAL--TPAYVTNRQIE
SARIAINRHI------RRGGKVWINIYPDRPLTKKPAETRMGSGK---------GSPEWWVANVKP-GRVLFEL--SY--
PNEERAREALLRATHKLPLKCRI-IKRNAVKRRHLRVRKKV---SGTALRPRLVVTRSARHMVAQVVDD---V--TRVTL
ASASTM-ESGL-RT------GDG-DKTAKAKEVGKLVAER--AKAKG-VGTVVFDRGGNKYH--GRVAAVADGAREAGLE
L-------------------------------------------------------------GNE-AIAQAKNIRMTAMK
VRRVVDMVRGQDVEQALDTLRFA---------------------------------PYAAAEPVFKCVASAAAN----A-
RNNK-QL-RGSLVISEAYVDEGPTLKRFRPRAQGRAYRIRKRTSHITIVVQEGLNIKKGDLVQVITGK------DK-GLQ
GKVIQAFPDTE--KVL--VEGVNRVKKHTK---VGQSVRG-SKT-GGIITIEAPIHVSNVM-LVVEHE-------GV--K
VVTRVGYRR---VE--EERTLADGSVR---YAKRTG---KDI--MGQKVNPHGFRLG--IT-TDFKSRWYA------D-K
L--YKDYVKEDVAIRRLM--TEGMD-----RAGISKVEIERTR-D-RVRVDIHTARPGIVIGRRGAEADRIRGKLEKLVQ
LNILEVRN---PESDAQLVAQGIAEQLAQRVAFRRAMRKAIQSSMKA-GVKGIKVQVSGRLGGAEMSRSEQYREGRVPL-
-HTLRANIDYGFYEAKTTFGRIGVKVWIYMTMTDPIADMLTRLRNANSAYHDQVTM-PSSKIKTHICEILKQEGYIASWK
VED----A---E----VGKSLTIELKFG---PNR-------E---RSIAGIKRISKPGLRVYAKSTGLPKVLGGLGVAII
STSTGLLTDRQAARKGVGGEVLAYVWMAGQKIRIRLKAYDHEVIDSSAKKIVETVIRTGAQVAGPVPLPTEKNVYCVIRS
PHKYKDSR-EHFEMRTHKRLIDILDPTPKTVDSLMRLDLPAGVDIEIKLRKVREGYVVSDKMEKTIVVEVEDRKKHPKYR
KVVRRTTKLKAHDEQ--NTAGVGDRVLLMETRPTSATKRWRLVEVLEKA-------------------------------
-MPRSL-KKGPFVDG-HLIKKVDAQNA---KNTKT----VIKTWSRRSMIVPDMLGHTIAVHDGRKHVPVFITE-AMVGH
KLGEFSPTRTFKGHV------K--DDR----RSR------RG
>ACTINO_Clavibacter_michiganensis_subsp_michiganensis_NCPPB_382 Concatenation of 2 sequences
MAIRKYKPTTPGRRGSSVADFAE-ITRS------------TP-EKSLLRPLPKHGGRNNAGRITTRH-IGGGHKRQ----
YRVIDFK-RN-DK-DGVLATVAHIEYDPNRTARIALLHFI-DGSKRYIIAPNKLKQGDKIESGP-Q-AD-IKPGNNLPLR
NIPTGTVIHAIELRPGGGAKMGRSAGASVRLVAK--DGPYAQLRLPSGEIRNVDARCRATIGEVGNAEQSNINWGKAGRM
-RWK-----GVR-P-TVRGVAMNPVDHPHGGGEGKT-S--GGRH-PVSP---WGQKEG--RTR-HINKPSD-K-LIVRRR
--------------------------------ANRTFTG-LLGTKLGMTQVWD-ENNK---------LIPVTVVQITPNV
VTQVR----TPE----V--DGY--GAIQIAY-------GQ--IADK----------PSTGHFK-----------------
---AG-VTPRRHLTEVRT--------ADFAEY-----AL---GQ-EITV--G-A-FEPGTKVDVVGTSKGKGFAGVMKRH
NFKG-VSASHGSHRNHRK-PGSIGAS-STPS-RVFKGMRMAGRMGGERVTVLNLVVHSVDAEKG----------------
----------LLLVKGA-VPGARGRIVFVRTDTQLDVLD-ATGAVT-GSVDLPASLF----DV-QT-NVPLIHQVVVAQL
AAARQGTHKTKGRGE--------VS-GAGRKPF---------KQKGTGRAR--------QGS---IR-AP----QM----
TGGGIVHGPT-P-RNYSQRTPKKMIAAALLGALSDRARGA----------------R-LHVIESL----SAV--------
--PSTRLIV--LERTD--E---VSLRSVRNIPTVH-V---------------LSYDQLNAYDVLVSDD----IVFTKGAF
DAFVPRLKQKYRTEI----VSQLTADLGFTNVHQVPGLTKIVVNMGVG-DAARDGKIIDGAVADLTKITGQKPQVTKARK
SIAQFKLREGQAIGTHVTLRGDRMWEFLDRLLSLALPRIRDFRGLSP-KQFDGNGNYTFGLNEQSMFHEID-----QDRI
DRVRGMDITVVTT-----------------------ARTDDEGRALLKALGFPFMSRIG-R--LPIDVPAGVDVA-V---
-D-G--Q-HVTVKGPKGELSLTI-AQP----IRAEVQD-GQ--VLV---TR-P--DDERESR-SLHGLTRSLIANNIVGV
TTGYTKGLEIVGTGY--RVAIKD-KG--VEFA--LGFSHPVYVEA-P-A-GISFTVE--GVN-KMTVVG-IDKQLVGETA
ANIRKIR------KPEPY---KGKGVRYAGENVRRKAGK----------MIQQESRLKIADNTGAKEILTIRVLG-SGRR
Y--AGLGDVIVATVKDAIPG-G-------NVKKGEVVKAVIVRTKKETRRPDGSYIKFDENAAVILN-SNGE-PRGTRIF
GPVGRELR-DKKFMKIISLAPEVILK-V--HHLRPAAGA-KKARQRVG-RGEGSK--GKTAGRGTKGTKARYT---V---
-RVGF-E-GGQMPLHMRTPKLRG--FKNVNLEKLVTTSDLVAK-GAVRVK---------VLG--DGD-I-S-V-K-LTV-
AVDKVSGSAAEKIVAAGGSV-K---QHH--PGR---TGHA-TGGTVVSFG----------EYGIQAL--TPAYVTNRQIE
SARIAMTRHV------KRGGNVYINIFPDRPLTKKPAETRMGSGK---------GSVEWWVANVKP-GRVLFEL--SG--
VDEATAREALTRAIHKLPLKARI-IKSAARGRRHARLRKKV---EGTELRPRLVVTRSARHVFVQVVDD---S--RGHTV
ASASTL-EADM-RTFD------G-DKTAKSRKVGELVAER--AKAAG-VESVVFDRGGNRYA--GRVAAIAEGAREGGLS
L-------------------------------------------------------------MVE-SIARVRHIRVTPQK
ARRVVDMIRGKQAEEALAILKFA---------------------------------PQGASEPIYKLVASAMANARVKA-
DASNSFLAEQDLYIAKAFVDEGTTLKRFQPRAQGRAFRINKRTSHITVVLATMANIKKGDLVQVITGRTQAKGGDR-GKQ
GKVLSVLVERN--RVV--VEGVNFITKHVR-VGQTQ--RG-SKT-GGIETVEAPIHISNVA-LVDPES-------KK--P
--TRVGFRT---EQ--VEK---DGRVR---YAKKSG---KDL--MGQKVNPYGFRLG--IT-TDHVSRWFSDS----TKK
GQRYSDYVAEDVRIRTML--KTSLD-----RAGVARIEIERTR-D-RVRVDIYTARPGIVIGRRGVEAERIRADLEKLIQ
LNILEVKN---PEAEAQLVAQGIAEQLAGRVAFRRAMRKGLQGAQRA-GAKGVRIQVSGRLGGAEMSRSEFYREGRVPL-
-HTLRANIDYGFYEARTSFGRIGVKVWVYMTMTDPVADMLTRLRNANSAHHDTVSM-PHSKLKSHIADILKSEGFIAGWD
VAD----A---R----VGQTLTLSLKFG---PDR-------E---RSIRGIKRVSKPGLRVYAKSAEIPQVLGGLGVAIL
STSSGLLTDRQAAKKGVGGEVLAYVWMAGQKIRIRLKSYDHSVIDSSARKIVDTVTRAGATVVGPVPLPTEKNVICVIRS
PHKYKDSR-EHFEMRTHKRLIDIVDPTPKAVDSLMRLDLPADVNIEIKLRKSRRGYVTSDKMDKTIVVEVEDRVKHPLYG
KVIRRTSKVKAHDEA--NTAGIGDLVLINETRPLSASKRWRLVEILEKA-------------------------------
-MPRSL-KKGPFVDD-HLLRKVISANE---ASSKN----VIKTWSRRSMIIPAMLGHTIAVHDGRKHVPVFVTE-SMVGH
KLGEFALTRTFRGHV------K--DDK----KGR------RR
>ACTINO_Corynebacterium_diphtheriae_NCTC_13129 Concatenation of 2 sequences
MAIRKYKPTTPGRRQSSVSMFEE-ITRS------------TP-EKSLVRPLPKKGGRNVHGHITVRH-KGGGHKRQ----
YRLIDFR-RN-DK-DGIPAKVAHIEYDPNRTANIALLHYV-DGEKRYIIAPKGLQQGQMIESGV-N-AD-IKVGNNLPLR
NIPAGTTIHCVELKPGAGAKLARSAGASIQLLGK--AGKYAVLRMPSSEIRRVDIRCRATVGEVGNADQINIRWGKAGRM
-RWK-----GVR-P-TVRGVVMNPVDHPHGGGEGKT-S--GGRH-PVSP---WGKKEG--RTR-NPNRYSN-N-MIVQRR
--------------------------------EIK---G-ILGTKLGMTQIFD-EDNR---------VIPVTVVEAGPCV
VTQIR----TVE----T--DGY--NAIQIAY-------GE--IANK----------PAAGHFK-----------------
---AG-VTPRRHVAEIRM--------DDVSGY-----EL---GQ-DVTV--E-I-FEGINFVDVTGTTKGKGYAGAMKRH
GFAG-QGAAHGNQAAHRR-VGGIGAC-ATPG-RVFKGTRMAGRMGSDRVTTQNLKVQKIDADAN----------------
----------LILIKGA-IPGVRGGIVTVKTNLKLDVLT-AEGKTD-GQVELPAEIF----DR-EA-SVALLHQVVNAQL
AAKRQGTHSAKTRAE--------VS-GGGRKPF---------RQKGTGRAR--------QGS---IR-AP----HF----
TGGGISHGPK-P-RDYSQRTPKKMIKAALFGALTDRARHE----------------R-IHVISEL--VAGQT--------
--PSTKLLV--VGRED--V---TAQKSARNLPGVH-I---------------LFADQLNTYDVLYSDD----VVFSVEAL
NTFIPRLKTRYREEI----RTKLNDEFSYENVMQIPGVVKVVVNMGVG-DAARDSKLINGALEDLTLITGQKPELRRAKK
SIANFKLREGMPIGARVTLRGDRMWEFLDRLLTVALPRIRDFRGLSD-QQFDGHGNYTFGLSEQTMFYEID-----VDKI
DRPRGMDITVVTT-----------------------ATNNEEGRALLRELGFPFMSRVG-K--APIAIPSGVDVK-I---
-D-G--Q-HVEVKGPKGTLDLTI-PEP----IVASIED-GQ--ISV---VR-P--DDHRKNR-SLHGLSRSLVNNMVVGV
TEGYTIKMEIFGVGY--RVALKG-KN--LEFS--LGYSHPVLIEA-P-E-GITFAVD--G-NTKLSVSG-IDKQKVGQIA
AIIRRLR------KDDPY---KGKGIRYEGEQIRRKVGK----------MIQQESRLRVADNTGAREILCIRVLG-STRR
F--AGIGDVIVATVKEATPG-G-------NVKAGEVVKAVIVRAKKETRRPDGSYIKFDENAAVLIK-NDNE-PRGTRIF
GPVARELR-DKKFMKIVSLAPEVIIK-L--HDLRPAKGA-NKPKTRVG-RGEASK--GKTAGRGTKGTKARKQ---V---
-SAAF-E-GGQMPLHMRLPKLKG--FKNVNVSDLIAVADIVAK-GLVRVK---------VLG--NGE-I-S-V-K-LNV-
TATKFSKSAVEKIEAAGGSV-R---QHR--PHR---SGVS-KGGNRITFG----------DYGIQAL--EPAYITNRQIE
SARIAINRHV------KRGGKVWINIFPDRPLTQKPLGVRMGSGK---------GPVEKWVANVKP-GRILFEM--SF--
PNEEVALEALRRAGQKLPCKVRI-VRRIARARRHDRIRKNL---RGTAETPRLVVHRSSRHMHVQVIDD---I--AGRTL
AAASTL-EAEV-RA------LEG-DKKAKGAKVGQLIAER--AQAAG-ITAIVFDRGGYKYH--GRIAALADAAREGGLK
F-------------------------------------------------------------ITS-ARATARFVRVSPMK
ARRVIDLVRGKSVEEALAILKYA---------------------------------PQAASEPVAKVVASAAAN----A-
ENNF-GLDRRSLVVSEAFADEGPTMRRFSPRAQGRAFQIRKRTSHITIVVES-MKIHKGDMVLVISGP------DK-GAK
GKVIQAFPKTE--KVL--VEGVNRIKKHVA-NSAPE--RG-AES-GGIVTQEAPIHVSNVM-VLDSD--------GN--P
--TRVGYRF---DE--------NGKVR---ISRRNG---KDI--MGQKIHPHGLRLG--IT-SDWKSHWYA------D-K
N--YAEYLAEDIRVREYL--VKTLD-----RAGIADVVIERTR-E-RVRVDIHTARPGIVIGRRGSEADRLRTSLEKLVA
LNILEVKN---IDANAQLVAQSIAEQLTNRVAFRRAMRKAIQGAMRQPQVKGIKVVCSGRLGGAEMSRTERYHEGRVPL-
-HTLRAEIDYGTYEAHTTFGRIGVKVWIYMTMTDPIADMLSRVRNANNAHHDAVSM-PSSKLKANIAEILKSEGYIADYK
VED----A---K----VGKTLTLDLKYG---PNR-------Q---RSIEGVRRVSKPGLRVYAKSTNLPQVLGGLGVAII
STSHGLLTDRQATEKGVGGEVLAYVWMAGQKIRIRLKAYDHEAIDASAKKIVETVTRTGARVVGPVPLPTEKNVYAVIRS
PHKYKDSR-EHFEMRTHKRLIDILDPTPKTVDALMRIDLPASVDVNIQ-RKVRTGYVVSDKMQKTIVVELEDRKSHAKYG
KTIRTNSKVKAHDEK--EIAGIGDLVRIEETRPLSKDKHFRLVEIVEKA-------------------------------
-MPRSL-KKGPFVDE-HLLNKVDAQNE---KGTKQ----VIKTWSRRSTILPDFIGHTFAVHDGRKHVPVFVDD-SMVGH
KLGEFAPTKTFKGHI------K--DDK----KGR------R-
>ACTINO_Corynebacterium_efficiens_YS-314 Concatenation of 2 sequences
MAIRKYKPTTPGRRASSVSMFSE-ITRS------------TP-EKSLLRPLSKTGGRNSHGHITTRH-RGGGHKRR----
YRVIDFR-RN-DK-DGVLAKVAHIEYDPNRTANIALLHYF-DGEKRYIIAPKGLTQGTVVESGA-N-AD-IKVGNNLPLR
NIPTGTTIHNVELKPGAGAKLARSAGSSVQLLGK--EGPYAILRMPSTEIRRVDIRCRATVGEVGNADQINIRWGKAGRM
-RWK-----GWR-P-TVRGVVMNPVDHPHGGGEGKT-S--GGRH-PVSP---WGQKEG--RTR-RPKRYSD-D-MIVRRR
--------------------------------EIK---G-ILGTKLGMTQIFD-EENR---------VIPVTVVEAGPCV
VSQIR----TVE----T--DGY--NAIQIAY-------GE--IVNQ----------PLTGHFK-----------------
---AG-VTPRRHVTEIRM--------DDVSGY-----EV---GQ-DVTV--E-I-FNDVKFVDVTGTSKGKGYAGAMKRH
GFAG-QGAGHGNQAAHRR-VGGIGAA-ATPG-RIFKGKRMAGRMGNDRVTTQNLKVQKIDADAN----------------
----------LILIKGA-IPGNRGGIVTVKTNLTLDVQT-AEGTTN-GSVDLPAEIF----DR-EV-SVALLHQVVNAQL
AAARQGTHSTKTRAE--------VR-GGGRKPF---------RQKGTGRAR--------QGS---IR-AP----HF----
TGGGISHGPK-P-RDYAQRTPKKMIKAALYGALSDRARNE----------------R-IHVISEL--VPGQA--------
--PSTKLLV--IGRED--I---NAQKSANNLPGVH-I---------------LAADQLNTYDVLNSDD----IVFSVEAL
HTFIPRLKSRYQDEI----RPNLQTQFEFSNVMQIPGVTKVVVNMGVG-DAARDSKMINGALEDLTAITGQKPQLRRAKK
SIANFKLREGMPIGAKVTLRGDRMWEFLDRLLTVALPRIRDFRGLSD-QQFDGHGNYTFGLTEQTMFYEID-----VDKI
DRPRGMDITVVTT-----------------------AVTDDEGRALLRELGFPFMSRIG-K--NPIAIPSGVEVK-I---
-D-G--R-LVDVKGPKGNLNVTL-PEP----ITASIEN-NE--ILV---TR-P--DDHRNSR-SMHGLSRSLVNNLVVGV
TEGYTIKMEIFGVGY--RVALKG-KN--LEFS--LGYSHPVLIEA-P-E-GITFAVD--G-TTKLSISG-IDKQKVGQVA
AVIRRLR------KDDPY---KGKGIRYEGEQIRRKVGK----------MIQQESRLKIADNTGAREILCIRVLG-STRR
F--AGIGDVIVATVKEAAPG-G-------NVKSGEIVKAVIVRTKKETRRADGSYISFDENAAVIIK-NDNE-PRGTRIF
GPVARELR-EKKFMKIVSLAPEVI--------------------------------------------------------
-----------MPLQMRLPKLKG--FKNVNVADLIAVADIVAA-GLVRVK---------VLG--NGD-I-S-V-K-LNV-
TAHKFSGSAKEKIEAAGGSV-R---QHR--PTR---SGIS-KGGNRVTFG----------EYGIQAL--EPAYITNRQIE
SARIAINRHV------KRGGKVWINIFPDRPLTQKPLGVRMGSGK---------GPVEKWVANVKP-GRILFEM--SY--
PDEAMALEALRRAGQKLPCKVRI-VRRVARARRHFRIRKTL---RGTPEAPRLVVHRSSRHMHVQIIDD---L--AGHTL
AAASSI-EPEV-RA------VEG-DKKAKGAKVGQLIAER--AKAAG-IEQVVFDRAGYKYH--GRVAALADAAREGGLK
F-------------------------------------------------------------ITS-ARATARFVRVSPMK
ARRVIDLVRGKTVVEALSILKYA---------------------------------PQAASEPVAKVVASAAAN----A-
ENNF-GLDPRTLVISEAYADEGPTMRRFQPRAQGRAFQIRKRSSHITVVVES-MKVHKGDMVLVISGP------DK-GAK
GKVIAAFPKTE--KVL--VEGVNRIKKHVA-NSAPE--RG-AES-GGIVTQEAPIHVSNVM-VIDAD--------GN--P
--TRVGFRV---DE--------NGKVR---VSRRSG---KDI--MGQKIHPHGLRLG--IT-SDWKSHWYA------D-Q
S--YADYVAEDIKIRDFL--SKGLD-----RAGIADVVIERTR-D-RVRVDIHTARPGIVIGRRGAEADRIRRELEKLVA
LNILEVKN---IDANAQLVAQSIAEQLSNRVAFRRAMRKAIQSAMRQPQVKGIKVVCSGRLGGAEMSRTERYHEGRVPL-
-HTLRAEIDYGTYEAHTTFGRIGVKVWIYMTMTDPIADMLSRVRNANNAHHDTVSM-PSSKLKANIAEILKQEGYIESYT
VED----A---K----VGKTLTLELKYT---GNR-------V---RSIAGLRRVSKPGLRVYAKSTNLPQVLGGLGVAII
STSQGLLTDRQATEKGVGGEVLAYVWMAGQKIRIRLKAYDHEAIDASARKIVETVTRTGARVVGPVPLPTEKNVYAVIRS
PHKYKDSR-EHFEMRTHKRLIDILDPTPKTVDALMRIDLPASVDVNIQ-RKVRTGYVVSDKMQKTIVVELEDRKQHALYS
KILRTNKKVKAHDEE--NIAGIGDLVRIEETRPLSKDKNYRLIEIIEKA-------------------------------
-MPRSL-KKGPFVDE-HLLNKVDAQNE---KGTKQ----VIKTWSRRSTILPDFIGHTFAVHDGRKHVPVFVDD-AMVGH
KLGEFAPTKTFKGHV------K--DDK----KGR------R-
>ACTINO_Corynebacterium_glutamicum_ATCC_13032 Concatenation of 2 sequences
MAIRKYKPTTPGRRASSVSMFTE-ITRS------------TP-EKSLLRPLSKTGGRNSHGHITTRH-RGGGHKRR----
YRVIDFR-RN-DK-DGVLAKVAHIEYDPNRTANIALLHYF-DGEKRYILAPKGLTQGTVIESGA-A-AD-IKVGNNLPLR
NIPTGTTIHNVELKPGAGAKLARSAGASIQLLGK--EGSYAVLRMPSSEIRRVDIRCRATVGEVGNAEQINIRWGKAGRM
-RWK-----GWR-P-TVRGVVMNPVDHPHGGGEGKT-S--GGRH-PVSP---WGQKEG--RTR-KPKRYSD-D-MIVRRR
--------------------------------EIK---G-ILGTKLGMTQIFD-EENR---------VIPVTVVEAGPCV
VSQIR----TVE----T--DGY--NAIQIAY-------GE--IVNQ----------PLTGHFK-----------------
---AG-VTPRRHVTEIRM--------DDVSGY-----EV---GQ-DVTV--E-I-FNDIKFVDVTGTTKGKGYAGAMKRH
GFAG-QGAGHGNQAAHRR-VGGIGAA-ATPG-RIFKGKRMAGRMGNDRVTTQNLKVQKIDADAN----------------
----------IILIKGA-IPGNRGGIVTVKTNLKLDVQT-ADGNIN-GSVELPAEIF----DR-EV-SVALLHQVVNAQL
AAARQGTHSTKTRGE--------VR-GGGRKPF---------RQKGTGRAR--------QGS---IR-AP----HF----
TGGGISHGPK-P-RDYSQRTPKKMIKAALYGALSDRARNA----------------R-IHVVSEL--VPGQT--------
--PSTKLLV--VSRED--I---NAQKSANNLPGVH-I---------------LAADQLNTYDVLKSDD----VVFSVEAL
HTFIPRLKTRYQDEI----RTKLQGEFEFENVMQIPGVTKIVVNMGVG-DAARDSKLINGAIEDLTAITGQKPQLRRAKK
SIANFKLREGMPIGAKVTLRGDRMWEFLDRLLTVALPRIRDFRGLSD-QQFDGHGNYTFGLTEQTMFYEID-----VDKI
DRPRGMDITVVTT-----------------------AVTDDEGRSLLRELGFPFMSRIG-K--EPITIPSGVETK-I---
-D-G--Q-LVEVKGPKGTLNVNV-PEP----ISVAVED-GK--IVV---TR-P--DDHRTNR-SLHGLSRSLVNNLVVGV
TEGYTIKMEIFGVGY--RVALKG-KD--LEFS--LGYSHPVLIEA-S-E-GITFAVD--G-NTKLSVSG-IDKQKVGQVA
AVIRRLR------KDDPY---KGKGIRYEGEQIRRKVGK----------MIQQESRLKVADNTGAREILCIRVLG-STRR
F--AGIGDVIVATVKEATPG-G-------NVKSGEIVKAVIVRTKKETRRADGSYISFDENAAVIIK-NDNE-PRGTRIF
GPVARELR-EKKFMKIVSLAPEVIIK-L--HDLRPAAGS-NKAKTRVG-RGEASK--GKTAGRGTKGTKARKQ---V---
-SAAF-E-GGQMPLQMRLPKLKG--FKNVNIADLVSIADIVAA-GLVRVK---------VLG--NGD-I-S-V-K-LNV-
TANKFSGSAKEKIEAAGGSA-R---QHR--PTR---SGIS-KGGNRVTFG----------EYGIQAL--EPAYITNRQIE
SARIAINRHV------KRGGKVWINIFPDRPLTQKPLGVRMGSGK---------GPVEKWVANIKP-GRILFEM--SY--
PDEATALEALRRAGQKLPCKVRI-VRRVARARRHFRIRKNL---RGTPEAPRLVVHRSSRHMHVQIIDD---V--AGHTL
AAASSI-EAEV-RA------TEG-DKKAKGAKVGQLIAER--AKAAG-IEQVVFDRAGYKYH--GRVAALADAAREGGLK
F-------------------------------------------------------------ITS-ASATARFVRVSPMK
ARRVIDLVRGKTVVEALSILKYA---------------------------------PQAASEPVAKVVASAAAN----A-
ENNF-GLDPRTLVISEAYANEGPTMKRFQPRAQGRAFQIRKRSSHITVVVES-MKVHKGDMVLVISGP------DK-GAK
GQVIAAFPKTE--KVL--VEGVNRIKKHVA-NSAPE--RG-AES-GGIVTQEAPIHVSNVM-VIDSD--------GN--P
--TRVGYRF---DE--------NGKVR---VSRRNG---KDI--MGQKIHPHGLRLG--IT-SDWKSHWYA------D-K
S--YADYVAEDIKIREFL--SKGLD-----RAGIADVVIERTR-D-RVRVDIHTARPGIVIGRRGAEADRIRRELEKLVA
LNILEVKN---VDANAKLVAQSIAEQLTNRVAFRRAMRKAIQSAMRQPQVKGIKVVCSGRLGGAEMSRTERYHEGRVPL-
-HTLRAEIDYGTYEAHTTFGRIGVKVWIYMTMTDPIADMLSRVRNASNAHHDTVSM-PSSKIKANIAEILKQEGYIANYT
VED----A---K----VGKTLSLELKYS---NTR-------E---RSIAGLRRVSKPGLRVYAKSTNLPQVLGGLGVAII
STSQGLLTDRQATEKGVGGEVLAYVWMAGQKIRIRLKAYDHEAIDASARKIVETVTRTGARVVGPVPLPTEKNVYAVIRS
PHKYKDSR-EHFEMRTHKRLIDILDPTPKTVDALMRIDLPASVDVNIQ-RKVRTGYVVSDKMQKTIVVEVEDRKQHALYG
KILRSAKKVKAHDEE--QIAGIGDLVRIEETRPLSKDKNYRLIEIVEKA-------------------------------
-MPRSL-KKGPFVDE-HLLNKVDAQNE---KGTKQ----VIKTWSRRSTILPDFIGHTFAVHDGRKHVPVFVDD-AMVGH
KLGEFAPTKTFKGHV------K--DDK----KGR------R-
>ACTINO_Corynebacterium_glutamicum_R Concatenation of 2 sequences
MAIRKYKPTTPGRRASSVSMFTE-ITRS------------TP-EKSLLRPLSKTGGRNSHGHITTRH-RGGGHKRR----
YRVIDFR-RN-DK-DGVLAKVAHIEYDPNRTANIALLHYF-DGEKRYILAPKGLTQGTVIESGA-A-AD-IKVGNNLPLR
NIPTGTTIHNVELKPGAGAKLARSAGASIQLLGK--EGSYAVLRMPSSEIRRVDIRCRATVGEVGNAEQINIRWGKAGRM
-RWK-----GWR-P-TVRGVVMNPVDHPHGGGEGKT-S--GGRH-PVSP---WGQKEG--RTR-KPKRYSD-D-MIVRRR
--------------------------------EIK---G-ILGTKLGMTQIFD-EENR---------VIPVTVVEAGPCV
VSQIR----TVE----T--DGY--NAIQIAY-------GE--IVNQ----------PLTGHFK-----------------
---AG-VTPRRHVTEIRM--------DDVSGY-----EV---GQ-DVTV--E-I-FNDIKFVDVTGTTKGKGYAGAMKRH
GFAG-QGAGHGNQAAHRR-VGGIGAA-ATPG-RIFKGKRMAGRMGNDRVTTQNLKVQKIDADAN----------------
----------IILIKGA-IPGNRGGIVTVKTNLKLDVQT-ADGNIN-GSVELPAEIF----DR-EV-SVALLHQVVNAQL
AAARQGTHSTKTRGE--------VR-GGGRKPF---------RQKGTGRAR--------QGS---IR-AP----HF----
TGGGISHGPK-P-RDYSQRTPKKMIKAALYGALSDRARNA----------------R-IHVVSEL--VPGQT--------
--PSTKLLV--VSRED--I---NAQKSANNLPGVH-I---------------LAADQLNTYDVLKSDD----VVFSVEAL
HTFIPRLKTRYQDEI----RTKLQGEFEFENVMQIPGVTKIVVNMGVG-DAARDSKLINGAIEDLTAITGQKPQLRRAKK
SIANFKLREGMPIGAKVTLRGDRMWEFLDRLLTVALPRIRDFRGLSD-QQFDGHGNYTFGLTEQTMFYEID-----VDKI
DRPRGMDITVVTT-----------------------AVTDDEGRSLLRELGFPFMSRIG-K--EPITIPSGVETK-I---
-D-G--Q-LVEVKGPKGTLNVNV-PEP----ISVAVED-GK--IVV---TR-P--DDHRTNR-SLHGLSRSLVNNLVVGV
TEGYTIKMEIFGVGY--RVALKG-KD--LEFS--LGYSHPVLIEA-S-E-GITFAVD--G-NTKLSVSG-IDKQKVGQVA
AVIRRLR------KDDPY---KGKGIRYEGEQIRRKVGK----------MIQQESRLKVADNTGAREILCIRVLG-STRR
F--AGIGDVIVATVKEATPG-G-------NVKSGEIVKAVIVRTKKETRRADGSYISFDENAAVIIK-NDNE-PRGTRIF
GPVARELR-EKKFMKIVSLAPEVIIK-L--HDLRPAAGS-NKAKTRVG-RGEASK--GKTAGRGTKGTKARKQ---V---
-SAAF-E-GGQMPLQMRLPKLKG--FKNVNIADLVSIADIVAA-GLVRVK---------VLG--NGD-I-S-V-K-LNV-
TANKFSGSAKEKIEAAGGSA-R---QHR--PTR---SGIS-KGGNRVTFG----------EYGIQAL--EPAYITNRQIE
SARIAINRHV------KRGGKVWINIFPDRPLTQKPLGVRMGSGK---------GPVEKWVANIKP-GRILFEM--SY--
PDEATALEALRRAGQKLPCKVRI-VRRVARARRHFRIRKNL---RGTPEAPRLVVHRSSRHMHVQIIDD---V--AGHTL
AAASSI-EAEV-RA------TEG-DKKAKGAKVGQLIAER--AKAAG-IEQVVFDRAGYKYH--GRVAALADAAREGGLK
F-------------------------------------------------------------ITS-ASATARFVRVSPMK
ARRVIDLVRGKTVVEALSILKYA---------------------------------PQAASEPVAKVVASAAAN----A-
ENNF-GLDPRTLVISEAYANEGPTMKRFQPRAQGRAFQIRKRSSHITVVVES-MKVHKGDMVLVISGP------DK-GAK
GQVIAAFPKTE--KVL--VEGVNRIKKHVA-NSAPE--RG-AES-GGIVTQEAPIHVSNVM-VIDSD--------GN--P
--TRVGYRF---DE--------NGKVR---VSRRNG---KDI--MGQKIHPHGLRLG--IT-SDWKSHWYA------D-K
S--YADYVAEDIKIREFL--SKGLD-----RAGIADVVIERTR-D-RVRVDIHTARPGIVIGRRGAEADRIRRELEKLVA
LNILEVKN---VDANAKLVAQSIAEQLTNRVAFRRAMRKAIQSAMRQPQVKGIKVVCSGRLGGAEMSRTERYHEGRVPL-
-HTLRAEIDYGTYEAHTTFGRIGVKVWIYMTMTDPIADMLSRVRNASNAHHDTVSM-PSSKIKANIAEILKQEGYIANYT
VED----A---K----VGKTLSLELKYS---NTR-------E---RSIAGLRRVSKPGLRVYAKSTNLPQVLGGLGVAII
STSQGLLTDRQATEKGVGGEVLAYVWMAGQKIRIRLKAYDHEAIDASARKIVETVTRTGARVVGPVPLPTEKNVYAVIRS
PHKYKDSR-EHFEMRTHKRLIDILDPTPKTVDALMRIDLPASVDVNIQ-RKVRTGYVVSDKMQKTIVVEVEDRKQHALYG
KILRSAKKVKAHDEE--QIAGIGDLVRIEETRPLSKDKNYRLIEIVEKA-------------------------------
-MPRSL-KKGPFVDE-HLLNKVDAQNE---KGTKQ----VIKTWSRRSTILPDFIGHTFAVHDGRKHVPVFVDD-AMVGH
KLGEFAPTKTFKGHV------K--DDK----KGR------R-
>ACTINO_Corynebacterium_jeikeium_K411 Concatenation of 2 sequences
MAIRKYKPTTPGRRQSSVSEFAE-ITRS------------TP-EKSLLRPLSKTGGRNVHGHITTRH-KGGGHKRR----
YRVIDFR-RN-DK-DGVLAKVAHIEYDPNRTANIALLHYR-DGEKRYIIAPRGLQQGALLESGP-N-AD-IKVGNNLPLR
NIPTGTTIHAVELKPGGGAKMARSAGASIQLLGK--EGKYAVLRMPSTEIRRVDIRCRATIGEVGNADQINIRWGKAGRM
-RWK-----GVR-P-TVRGVVMNPVDHPHGGGEGKT-S--GGRH-PVSP---WGQPEG--RTR-KPNRPSD-R-MIVRRR
--------------------------------EIK---G-ILGKKLGMTQIFD-EENR---------VVPVTVVEAGPCV
VTQVR----SKE----T--DGY--EAVQIAF-------GE--IVNK----------PAAGHFK-----------------
---AG-VTPRRHVAEIRV--------ADASSY-----EV---GQ-DVTV--D-I-FNDVKFVDVTGTTKGKGYAGGMKRH
GFAG-QGAAHGNQAAHRR-VGSIGQA-ATPG-RVFKGKRMAGRMGNDRVTQQNLKLAKVDAESN----------------
----------LLLIKGA-VPGVNGGLVVVKSNLKLDVHT-ADGKTN-GTVELPASIF----DA-EA-SVALMHQVVTAQL
AAKRQGTHATKTRGM--------VS-GGGRKPF---------RQKGTGRAR--------QGS---IR-AP----HF----
TGGGTVHGPQ-P-RDYSQRTPKKMKAAALRGALTDRVRHD----------------R-IHVVEEL--VPGQT--------
--PSTKLVV--LTRED--V---TAWKSVNNLPQVH-T---------------LVNDQLNTYDVLNADD----VVFSVEAL
NAFIPRLKTRYREEI----REKLNGEFSYENVMQIPGVTKVVVNMGVG-DAARDSKLINGAIEDLTKITGQKPQIRTAKK
AIANFKLREGMPIGARVTLRGDRMWEFLDRLLTVALPRIRDFRGLND-KQFDGHGNYTFGLSEQSMFYEID-----VDKI
DRPRGMNITVVTT-----------------------ATNDDEGRALLRELGFPFMSRVG-K--APVAVPSGVTIN-I---
-N-G--Q-SVEVKGPKGTLSQDI-PAP----ITVAQEG-EE--LVV---SR-P--DDHRKNR-SLHGLSRSLVFNMIEGV
TKGYTINMEIFGVGY--RVQLKG-KN--LEFA--LGYSHPVLIEA-P-E-GITFAVD--G-NTKFSIAG-IDKQQVGQIA
ANIRRLR------KDDPY---KGKGIRYEGEQVRRKVGK----------MIQQESRLRVADNTGAREILVIRPLG-SVRR
S--AGIGDVVVATVKEAAPG-G-------TVKAGDIVKAVIVRAKKETRRPDGSYIAFDENAAVIIKANDND-PRGTRIF
GPVARELR-DKKFMKIVSLAPEVLIK-L--HDLRPAPGA-KKAKTRVG-RGEASK--GKTAGRGTKGTKARKQ---V---
-SAAF-E-GGQMPLHMRLPKLKG--FKNVNVSDLVTVADIVAA-GLARVK---------VLG--NGE-I-S-V-K-LNV-
TANKFSGSAKQKIEAAGGTV-R---QHR--PHR---SGVS-KGGNRVTFG----------DYGLQAL--EPTYITNRQIE
SARIAINRHM------KRGGKVWINIFPDRPLTQKPLGVRMGSGK---------GPVEKWVANVKP-GRILFEA--SY--
PNEEVALEALRRAGNKLPCKVRI-VRRTARARRHFRIRKTL---SGTPETPRLVIHRTSRHMHAQVIDD---V--AGHTL
VAASTM-EADV-RA------MEG-DKKARGAKVGQLIAER--AKAAG-IEAVVFDRAGYKYH--GRVAALADAAREGGLK
F-------------------------------------------------------------VTT-ARATARFVRVTPMK
ARRVIDTIRGKSVEDALAILKYA---------------------------------PQAASEPVAKVVASAAAN----A-
ENNF-GLDPQTLVVSEAYADEGPTMRRFRPRAQGRAFHVRKRTSHITVVVES-MKIRKGDTVLVISGP------DK-GAK
GKVIEAYPQRD--KVL--VEGVNRIKKHVA-NSAPE--RG-AES-GGIVTQEAPIHVSNVM-VVDSD--------GN--P
--TRIGYRF---DE--------DGKIR---VSKRNG---KDI--MGQKIHPHGLRLG--IT-SEWRSRWYA------D-K
Q--YADYLAEDIKIRDFL--SEGLD-----RAGIANVVIERTH-D-RVRVDIHTARPGIVIGRRGSEADRIRGQLEKLVQ
LNILEVKN---IDANAQLVAQSIAEQLTNRVAFRRAMRKAIQGAMRQPQVKGIKVVCSGRLGGAEMGRTERYHEGRVPL-
-HTLRAEIDYGTYEAHTTFGRIGVKVWIYMTMTDPIADMLSRVRNASNAFHESVSM-PSSKIKANIAEILKEEGYIADYT
VND----A---K----VGKTLDIELKYG---PSR-------E---RSISGLRRVSKPGLRVYAKSNELPQVLGGLGVAII
STSHGLLTDREAQNKGVGGEVLAYVWMAGQKIRIRLKAYDHEAIDASAKKIVETVTRTGARVVGPVPLPTEKNVYCVIRS
PHKYKDSR-EHFEMRTHKRLIDILDPTPKTVDALMRIDLPASVDVNIQ-RKVRSGYVVSTKMNKTIVVELEDRKQHALYG
KIMRRNSRVKVHDEN--ETAGVGDRVRIEETRPLSKDKHFRLTEVIEKA-------------------------------
-MPRSL-KKGPFVDE-HLLAKVDAQNE---KGNKN----VIKTWSRRSTILPDFIGHTFAVHDGRKHVPVFIDD-SMVGH
KLGEFAPTKTFKGHV------K--DDK----KGR------R-
>ACTINO_Cryptobacterium_curtum_12-3,_DSM_15641 Concatenation of 2 sequences
MGVKQFKPTSPGRRFQTVSDFAE-ITCD------------KP-EKSLLRPLPKKAGRNNYGRITTRH-QGGGAKRR----
YRIIDFK-R--NK-DGVPAKVATIEYDPNRSARIALLHYA-DGEKRYILQPRDLKVGDTVLSGA-D-AD-IKPGNALPLS
AIPVGTLIHAVELQPGRGAALARSAGTSIQLMGK--EGKYAILRMPSSEMRRVLLTCRATVGEVGNADHSNIKIGKAGRN
-RWA-----GIR-P-TVRGTVMNPVDHPHGGGEGKNKT--SGRH-PVSP---WGVPTKGHRTR-NPKKASS-R-LIIRRR
--------------------------------MIN---A-IYGTKLGMTQIFS-EDDE---------VVPVTVIQAAPNT
ICQLK----TKE----T--DGY--EAVQLGF-------GA--IVNR----------PMGGHFK-----------------
---QG-VDPVRHLREVRV--------EDASAH-----SL---GE-KVTV--S-L-FADAKKVDVTATSKGKGFAGVMRRY
NFRG-GPGGHGA-HFHRA-PGSVGMC-ATPS-RVFKGLRLPGHMGVDTVTVKNLDVVRIDEEQN----------------
----------LILVKGA-VPGGKNAMVRVR-MANIEVKD-VSGKKV-EVRDLNAGVF----GI-EP-NVHVMHQVVRAQR
ASWRQGTHDTLTRGQ--------VR-GGGKKPW---------RQKGTGRAR--------QGS---IR-SP----QW----
RGGGTVFGPH-P-RSYAFRVNNKEVKLAMRSALSAKLADG----------------E-LFVVDSF----GFE-E------
--PKTKTLV--IGNED--V---NTYLAFRNLPNVE-V---------------IPVMAGNTYDFVNNKA----LIFTAEAL
SRIEPRLKERYQSEI----VPKLASDLSLTNVNQVPRLEKIVVNMGVG-AAAGDSKLLDAAISDMRVITGQQPMITRAKK
SIAGFHVREGQAIGCKVTLRGDRMWEFLDRLLATALPRVRDFRGISP-KSFDSHGNYTLGITEQLIFPEID-----YDKI
DRTRGMDITFVTT-----------------------AEDDATAKALFDALGFPFMSRIG-K--QPVVVPSGVDVK-I---
-D-G--H-TVTVKGKQGELTRSF--NP-L--MSISQEG-DS--IIV---SR-P--DDSREAK-SLHGLTRTLIHNMVIGA
SEGFSKKLELVGVGY--RAALKG-KN--LEMQ--LGFSHPVVIEP-P-A-GIVFEVP--S-PTEILVKG-PSKEAVGQIA
ANVRAWR------KPEPY---KGKGIRYEGEHVRRKLGK----------MIQMQTMLAVADNSGARKVQCIKVLG-SKRR
Y--AGLGDVIICSVKEAIPN-G-------QVKKGEVVRCVVVRQKKEVRRSDGSYIRFDQNACVLID-ASGA-PRGTRIF
GPVARELR-DKKYMKIVSLAPETLME-L--KDLTPAAGS-RKQRTRVG-RGHAAGK-GKTAGRGLNGQKSRSGGG-K---
-RPGF-E-GGQTPLYMRLPKLPG--FRNVNVSRLIDNAALVAA-GIIKVK---------VLG--DGE-I-T-K-A-LTV-
KVDKVSASAAKKIEAAGGKV-K---VQR--GSM---KGRA-KGGTRLNHG----------EWGIQAL--EAHWITNRQIE
AARVAITRQM------KRGGHVWITIFPDKPITSKPAETRMGSGK---------GNPEGWVAVVKP-GRIMFEI--GG--
VDEATAKEACRLAINKLPIKCKI-VKQASLRRRHTRVRGKV---FGTSARPRLCVTRSNSNVYVQIVDD---V--DRKTL
CAVSTL-GPDF-KATG----KSG-ANVEGAGVLGEIIGKK--AIEAG-ITEVVFDRGGHLYH--GRVKALAEAAREAGLK
F--------------------------------------------------------------ME-AKAVARYVRVSPRK
ARVVVDQIRGKDIVRAREVLAFT---------------------------------TRAIAEDVEKVMNSAVAN----A-
EHNH-QANPAQLYVKAAYVDEGPTLKRIRPRAKGSAARIRKRTSHITVIVSTTMNIKKGDKVKVLAGK------DK-GVE
STVIRSLPQRN--RVV--VEKVGMVTKAQR----PT--QA-NPQ-GGLSHIEAPIHVSNVA-LVCPKC-------GK--A
--TRFSIKR----E--------DGKIR---VCKKCG---ADI--MGQKVSPTGFRIG--VI-ENWRSRWYA------D-K
D--YAKTLENDLAIRRFL--DGYLT-----RAAVSKVEIERAG-D-KIKVVITTARPGVVIGKKGAEIDTLRKKLSQVIS
VEVIEIKR---PELDANLIAQSVAEQLEGRVAFRRAMRKAVQSARKS-GAQGIRIQCAGRLGGAEMSRREWYREGRVPL-
-HTLRAKIDYGFTTANTQMGAIGVQVWVYMSMNDPIADMLTRVRNAHSAGKDTVSM-PSSKKLVEIARIMREEGYIAGYE
IEP----A---K----PRDILEITLKYG---EKK-------E---RTIRGIKRISKPGLRIYAGKDELPRVLGGLGTAVI
STSAGVMADRDARKKGIGGEVIAYIWMANQKIRIRLKGYDHEIVDQSTKLIVDTAQKTGAKVSGPIPLPTERNLYCVVKG
PHVDKDSR-EQFEMRTHKRLIDILEPTPNTVDSLMRLDLPAGVDIEIKLRKVRQGLVVSISGDKTCVVEVKERKPHRVYG
KMMTTTKKFHTHDEN--NEAGLGDTVRIMETRPLSKMKHWRLIEIVEKA-------------------------------
-MSRSL-KKGPFVEP-RLLSRIDAMNE---AGTKD----VVKTWSRSSTIFPEMVGHTIAVHDGRKHVPVYITE-SMVGH
KLGEFAPTRTFRGHA----------KK---------------
>ACTINO_Eggerthella_lenta_VPI_0255,_DSM_2243 Concatenation of 2 sequences
MGVKQYKPTSPGRRFQTVSDFAE-ITTS------------TP-EKSLLAPLSNKAGRNNNGRITTRH-QGGGNKRR----
YRIIDFK-R--NK-DGVPAKVATIEYDPNRSARIALLHYV-DGEKRYILHPKGLRVGDTVMSGV-E-AD-IKPGNALPLA
NIPVGTLIHAVELQPGKGAAIARSAGTSIQLMGK--EGDYAILRMPSSEMRRVLITCRATVGEVGNAEHSNIKIGKAGCN
-RWK-----GIR-P-SVRGTVMNPVDHPHGGGEGKNKS--AGRH-PVTP---WGVPTKGHRTR-NPKKASS-R-LIIRRR
--------------------------------MIN---A-IYGKKIGMTQIFN-EDDR---------VVPVTVIQAEPNT
ICQVK----TKD----S--DGY--EAVQLGF-------GA--IVNK----------PMAGHFK-----------------
---QG-TAPTRYLREVRV--------ENAGEY-----KV---GD-QQTV--A-A-FAETKKVDVTGTSKGKGFAGVMKRY
GFRG-GPGGHGA-HFHRA-PGSVGQC-ATPS-RVFKGLKLPGHMGVDTVTVKNLEVVRIDEEQN----------------
----------LILVKGA-IPGGKNGVVRVR-MTTIEIKD-ASGKKA-GTADLAASVF----GI-EP-NVPVMHQVVRAQR
ASWRQGTHDTKTRGQ--------VR-GGGKKPW---------RQKGTGRAR--------QGT---IR-AP----QW----
AGGGTVFGPH-P-RSYAFRVNNKEVKLAMRSALSAKLADG----------------E-LFVVDAF----NFE-K------
--PSTKLVI---DDED--V---NTYLSFRNIPTVN-I---------------LPVSAANTYELIDNKA----LVFTADAL
KRIEPRLKEKYTNEI----VAKLEKDLALDNVNKVPRLEKIVVNMGVG-AAAADHKLLDAAMGDLRIITGQQPCVTRAKK
SIAGFHVREGQPIGCKVTLRGDRMWEFLDRLLATALPRVRDFRGISP-TSFDGRGNYTMGVTEQLIFSEID-----YDKI
DRTRGMDITFVTT-----------------------APDDDSAFALLDALGFPFMSRIG-K--LPVTVPAGVDVT-I---
-D-G--T-TVTAKGAKGELTRTF--PE-I--MTIKREG-DD--IIV---ER-P--NDSREAK-AYHGLVRTLIANMVEGV
SAGFSKKLQLVGVGY--RAALKG-KD--LEMQ--LGFSHPVLVEA-P-E-NITFEVP--S-QTEIIVSG-PSKEQVGQVA
ANIRKWR------KPEPY---KGKGIRYEGEHVRRKVGK----------MIQMQTMLAVADNSGARKVQCIKVLG-SKRR
Y--AGLGDVIICSVKEAAPN-T-------NVKKGDVVRCVVVRVKKEVRRVDGSYIKFDQNAAVLID-TNGA-PRGTRIF
GPVARELR-DKKYMKIVSLAPETLME-L--KDLKPAEGS-RKPRKRVG-RGPASGT-GKTSGRGMNGQKSRAGGG-K---
-GAGF-E-GGQTPLARRLPKLPG--FKNVNVKRLVNGESLKAK-GIIKVK---------VLG--DGE-I-T-K-A-LTV-
QVDKVSASAKAKIEAAGGKV-K---VQR--GSM---KGKA-KGGTRLNHG----------EYGIQAL--EAAWITNRQIE
AARIAMTRYM------KRGGKVWITIFPDKPITKKPAETRMGSGK---------GNPEAWVAVVKP-GRIMFEI--GG--
VDEAVAKEALRLAINKLPIKCKI-VKQAALARRHRRVRGKI---AGTAARPRVCVTRSNSNMYVQVIDD---V--AGKTI
CGVSTL-GPDF-KATG----KSG-ATVEGAAALGAIVGKK--AQESG-VTEVVFDRGGNLYH--GRIKALADAAREAGLK
F--------------------------------------------------------------ME-AKAIARYVRVSPRK
ARIVIDLIRGKSVPAAREILQFS---------------------------------DRAIAEVVAKTLNSAVAN----A-
ENQH-HVRPETLIVKAAFADEGPTLKRIRPRAKGSASRIRKRTSHITIIVAPSMNIKKGDKVKVLAGK------DK-GKE
GTILRSLPQKQ--RVV--VEKVNIVKKALR----PT--QQ-NPQ-GGISSVEAPIHVSNVM-LVCPSC-------KQ--P
--TRVSNKR---DE--------NGKVR---VCKKCG---KDI--MGQKVSPTGFRLG--IT-EEWRSRWYA------D-K
D--YAKNLANDLAIRKFL--DKQLA-----RAAVSKIEIERAG-D-KIKIIVTTARPGVVIGKKGAEIDSLRKKLEKVVS
IEVVEVKR---PELDAALIAQSVAEQLEGRVAFRRAMRKAVQSARKS-GAKGIRIQCSGRLGGAEMSRREWYREGRVPL-
-HTLRAKIDYGFATAATTMGSIGVQVWVYMTMTDPIADMLTRVRNANSAGKPTVSM-PSSKKLVEIARIMQEEGYVQGYD
VIE----G---E----PRATLEITLKYG---DKK-------A---KTIRGIKRISKPGLRIYAGKDELPRVLGGLGTAIV
STSNGVMTDRDARKKGVGGEVIAYIWMANQKIRIRLKGYDHEIVDQSTKLIVDTAQKTGAKVSGPIPLPTERNLYCVVKG
PHVDKDSR-EQFEMRTHKRLIDILEPTPNTVDSLMRLDLPAGVDIEIKLRKVRQGVVVSAVNDKTCVVQVKERKPHPVYG
KMMTTTKKFHAHDEN--NEAGLGDTVQIMETRPLSKMKRWRLVKIVEKA-------------------------------
-MSRSL-KKGPFVEP-RLLDRIEKMNA---AGEKN----VVKTWSRSSTIFPEMVGHTIAVHDGRKHVPVYVTE-SMVGH
KLGEFAPTRTFKGHS------A---DK---GKKR--------
>ACTINO_Frankia_alni_ACN14a Concatenation of 2 sequences
MGIRRYKPTTPGRRGASVADFVE-ITRD------------HP-EKSLVRPLHSKGGRNVHGRITTRH-QGGGHKRA----
YRIIDFR-R--DK-DGVPAKVAHIEYDPNRTARIALLHYA-DGEKRYIIAPVKLKQGDQVSSGV-G-AD-IKPGNALPLR
NIPTGTVVHAIELRPGGGAKIARSAGASVQLVAK--DGPYAQLRMPSGEIRNVDVRCRATVGEVGNAEQSNINWGKAGRM
-RWK-----GRR-P-TVRGVAMNPVDHPHGGGEGKT----SGGRHPVNP---KGRP--EGRTR-ANHKSSD-A-LIVRRR
--------------------------------LIRNYRG-LLGTKLGMTQVWD-ANNR---------VVPVTVIKAGPNV
VTQVK----TPD----S--DGY--SAVQLGY-------GE--IINK----------PARGHFT-----------------
---SG-VTPRRHLVELRT--------ADAGNY-----RP---GQ-ELTG--E-V-FAEGTVVDVTGTSKGKGFAGVMKRH
GFKG-LGAGHGVERKHRS-PGSVGGC-ATPG-RVFKGLRMAGRMGHARTTTPGLTIHAVDTERG----------------
----------FLLVKGA-IPGPDGGLVFVRTTRTVSVHA-PNGGDG-GSAELPGGVF----DV-PL-NVPLIHQVVVAQL
AAARQGTHATKTRGE--------VR-GGGRKPY---------RQKGTGRAR--------QGS---LR-AP----QF----
TGGGVVHGPT-P-RSYDQRTPKKMKAAALRGALSDRARNN----------------R-VHVVSSL--VSGEA--------
--PSTKLVV--ASRTD--E---LTWKSLRNVAAVH-L---------------LDPGQLNTYDVLVSDD----VVFTEEAL
AAFLPRLKQRYREEI----AATLREEFSYRNVMQIPGVVKVVVNMGVG-DAARDAKLIDGAVRDLAAITGQKPAVRRAKK
SIAQFKLREGMPIGAKVTLRGDRMWEFLDRLVSIALPRIRDFRGLSP-KQFDGAGNYTFGVTEQSIFHEID-----IDRI
DRVRGMDITVVTT-----------------------ATTDDEGRALLRALGFPFMSRIG-R--LPIPVPSGVDIT-V---
-E-G--A-TVTVKGPKGTLSHVV-VEP----IAVNREE-GQ--LVV---TR-P--DDERRSR-SLHGLTRTLVSNMVTGV
TAGYSKTLEIVGVGY--RVQAKG-SD--LEFA--LGYSHPVPVKA-P-E-GIRFEVQ--T-PTRFVVHG-IDKQLVGEVS
AKIRGLR------KPDPY---KGKGVRYQGEVVRRKVGK----------MIQQESRLRVADNTGAREILCIRVLG-SGRR
Y--AGIGDIIVGTVKDALPG-A-------GVKRGDVVKAVVVRTTKERRRPDGSYIRFDENAAVLIR-DGGD-PRGTRIF
GPVGRELR-DKKFMKIISLAPEVLLK-V--HHLRPAPGA-HRSRIRVG-RGEGSK--GKTAGRGTKGSKARKQ---V---
-PARF-E-GGQMPLHMRLPKLKG--FSNVNLSTLVAKADLVAK-GAVRVK---------VLG--NGD-I-D-V-A-LHV-
SADAFSASAREKIAAAGGSV-K---QHH--PGR---TGAA-KGGTRVTFG----------EYGIQAL--ESAYVTNRQIE
SARIAMTRHI------RRGGKVWINIYPDRPLTKKPAETRMGSGK---------GSPEWWVANVKP-GRVLFEL--SG--
VAEPVAREAMRRAIHKLPMKCRF-V---------------M---AGTQSRPRLVVTRSSRHIYAQVIDD---V--AGHTL
ASASTL-DVTL-RG------GEG-DKSSQARKVGELVAQR--AKAAG-IDAVVFDRGGRTYA--GRIAALADAARESGLD
F-------------------------------------------------------------LPG-AKASARYVRVSPTK
ARRVVDLVRGRSVSEALDILRFA---------------------------------PQAASDDVYKVVASAAAN----A-
ENNH-SLDPATLWVGEVYVDEGPTLKRIRPRAQGRAYRIRKRTSHITVVVESTLKIKKGDTVQIITGK------DR-GLK
GKVIRAYPEQN--KVL--VEGANRITRHTR--VQQS-ARG-SQS-GGIVTQEAPIHVSNVM-IVDPSD-------GR--P
--TRIGYRI---NE--------DGKVR---ISRRTG---AEL--MGQKVNPHGFRLG--IT-SEFTSRWYA------D-K
Q--YKAYVGEDVKIRKMM--SRGME-----RAGISRVDIERTQ-G-RLRVDIHTARPGIVIGRRGAEADRIRGDLEKLVQ
LNILEVKN---PEVDAQLVAQGVAEQLSSRVSFRRAMRKAMQTAMKG-GAKGIRVQCSGRLGGAEMSRSEFYREGRVPL-
-HTLRADIDYGFYEARTNFGRIGVKVWIY---------MLTRVRNASRAYHDSVVM-PHSKIKTHIAEILQQEGYISSWH
VDDATLAG---G----VGHTLVIDLKYG---PNR-------E---RSIAGIKRISKPGLRVYAKATNLPKVLGGLGVAII
STSSGLLTDKQAGKRGVGGEVLAYVWMAAQKIRIRLKAYDHEVIDSSARKIVETVTRTGAQVAGPVPLPTEKNIYCVIRS
PHKYKDSR-EHFEMRTHKRLIDILDPTPKTVDSLMRLDLPAGVDIEIKLRKVREGLVVSDKMTKTVVVAVEDRVQHPLYG
KTIRRTKKVKAHDEN--GTTGVGDRVLLMETRPLSATKRWRVVQVLEKA-------------------------------
-MPRSL-KKGPFVDD-HLLKKVDVQNS---KGTKH----VIKTWSRRSTVIPDMLGHTIAVHDGRKHVPVFITE-GMVGH
KLGEFAPTRTFRGHV------K--EDR----RSR------RG
>ACTINO_Frankia_sp_CcI3 Concatenation of 2 sequences
MGIRRYKPTTPGRRGASVADFVE-ITRD------------HP-EKSLVRPLHSKGGRNVHGRITTRH-QGGGHKRA----
YRVIDFR-R--DK-DGVPAKVAHIEYDPNRTARIALLHYL-DGEKRYILAPVKLRQGDTVSSGV-G-AD-IKPGNALPLR
NIPTGTVVHAIELRPGGGAKIARSAGTSVQLVAK--DGPYAQLRMPSGEIRNVDVRCRATVGEVGNAEQSNINWGKAGRM
-RWK-----GRR-P-TVRGVAMNPVDHPHGGGEGKT-S--GGRH-PVNP---KGRPEG--RTR-ATRKSSD-A-LIVRRR
--------------------------------NYR---G-LLGTKLGMTQVWD-ANNR---------VVPVTVIKAGPNV
VTQVK----TPD----S--DGY--SAVQLGY-------GE--VINK----------PARGHFT-----------------
---SG-VTPRRHLVELRT--------ADAGNY-----RP---GQ-ELTG--E-V-FSAGTVVDVTGTSKGKGFAGVMKRH
GFKG-LGAGHGVERKHRS-PGSVGGC-ATPG-RVFKGLRMAGRMGHVRTTTSGLTIHAVDTERG----------------
----------YLLVRGA-VPGPDGGLVLVRTARTVAVHA-PNGGEG-GSVELPGGVF----DV-PL-NIPLIHQVVVAQL
AAARQGTHDTKTRGE--------VR-GGGRKPY---------RQKGTGRAR--------QGS---LR-AP----QF----
TGGGTVHGPT-P-RRYDQRTPKKMKAAALRGALSDRARNN----------------R-VHVVSSL--VSGET--------
--PSTKLVV--ASRSD--E---LTWKSLRNVAAVH-L---------------LDPGQLNTYDVLVSDD----VVFIEDAL
AAFLPRLKQRYRDEI----APALREQFSYRNVMQIPGVVKVVVNMGVG-DAARDAKLIDGAVRDLAAITGQKPAVRRAKK
SIAQFKLREGMPIGAKVTLRGDRMWEFLDRLVTIALPRIRDFRGLSP-KQFDGAGNYTFGVTEQSIFHEID-----IDRI
DRVRGMDITVVTT-----------------------ATTDDEGRALLRALGFPFMSRIG-R--LPIPVPSGVDIT-V---
-E-G--A-TITVKGPKGTLSHVV-AEP----IVVNTED-GR--LLV---TR-P--DDERRSR-SLHGLTRTLVSNMVTGV
TAGYSKTLEIVGVGY--RVQAKG-SD--LEFA--LGYSHPVPVKA-P-E-GIRFEVQ--T-PTRFVVHG-IDKQLVGEVS
AKIRGLR------KPDPY---KGKGVRYQGEVVRRKVGK----------MIQQESRLRVADNTGAREILCIRVLG-SGRR
Y--AGIGDIIVGTVKDALPG-A-------GVKRGDVVKAVVVRTTKERRRPDGSYIRFDENAAVLIR-DGGD-PRGTRIF
GPVGRELR-DKKFMKIISLAPEVLLK-V--HHLRPAPGA-HKSKIRVG-RGEGSK--GKTAGRGTKGSKARKQ---V---
-PARF-E-GGQMPLHMRLPKLKG--FRNVNVATLVTKADLAAR-GAVRVK---------VLG--NGD-I-N-V-A-LHV-
SADAFSASAKEKIAAAGGSV-K---QHH--PGR---TGAA-KGGTRVTFG----------EYGIQAL--ESAYVTNRQIE
SARIAMTRHI------RRGGKVWINIYPDRPLTKKPAETRMGSGK---------GSPEWWVANVKP-GRVLFEL--SG--
VAEPVAREAMRRAIHKLPMKCRF-VRRTAKLRRHVRVRKKV---AGTPSRPRLVVTRSSRHIYAQVIDD---V--AGHTL
ASASTL-DVSL-RG------GEG-DKTEQARKVGALVAER--AKAAG-IAAVVFDRGGRTYS--GRIAALADAARGNGLD
F-------------------------------------------------------------LPG-AKASARYVRVSPTK
ARRVVDLVRGRSVGEALDILRFA---------------------------------PQAASEDVYKVVASAAAN----A-
ENNH-SLDPATLWVGEVYVDEGPTLKRIRPRAQGRAYRIRKRTSHITVVVESTLKIKKGDTVQIITGK------DR-GLK
GKVIRAYPEQN--KVL--VEGANRITRHTR--VQQG-TRG-SQS-GGIITQEAPIHVSNVM-IVDPSD-------GK--P
--TRIGYRI---ND--------DGKVR---VSRRTG---TEL--MGQKVNPHGFRLG--IT-SEFTSRWYA------D-K
Q--YKAYVGEDVKIRKMM--SRGME-----RAGISRVDIERTQ-G-RLRVDIHTARPGIVIGRRGAEADRIRGDLEKLVQ
LNILEVKN---PEVDAQLVAQGVAEQLSSRVSFRRAMRKAMQTAMKG-GAKGIRVQCSGRLGGAEMSRSEFYREGRVPL-
-HTLRADIDYGFYEARTNFGRIGVKVWIYMTMTDPIADMLTRVRNASRAYHDRVVM-PHSKIKTHIAEILQQEGYISGWH
VEDATSAG---G----VGHTLVIDLKYG---PNR-------E---RSIAGIKRISKPGLRVYAKATNLPKVLGGLGVAII
STSSGLLTDKQAGKRGVGGEVLAYIWMAAQKIRIRLKAYDHEVIDSSARKIVETVTRTGAQVAGPVPLPTEKNIYCVIRS
PHKYKDSR-EHFEMRTHKRLIDILDPTPKTVDSLMRLDLPAGVDIEIKLRKVREGLVVSDKMTKTVVVAVEDRVQHPLYG
KTIRRTKKVKAHDES--GTTGVGDRVLLMETRPLSATKRWRIVQVLEKA-------------------------------
-MPRSL-KKGPFVDD-HLLKKVDLQNS---KGTKH----VIKTWSRRSTVIPDMLGHTIAVHDGRKHVPVFITE-GMVGH
KLGEFAPTRTFRGHV------K--EDR----RSR------RG
>ACTINO_Frankia_sp_EAN1pec Concatenation of 2 sequences
MGIRRYKPTTPGRRGSSVADFVE-ITRD------------HP-EKSLVRPLHSKGGRNVHGRITTRH-QGGGHKRA----
YRIIDFR-R--DK-DGVPAKVAHIEYDPNRTARIALLHYV-DGEKRYILAPVKLHQGDMVSSGV-G-AD-IKPGNALPLR
NIPTGTVVHAIELRPGGGAKIARSAGASVQLVAK--DGPYAQLRMPSGEIRNVDVRCRATVGEVGNAEQSNINWGKAGRM
-RWK-----GRR-P-TVRGVAMNPVDHPHGGGEGKT-S--GGRH-PVNP---KGRPEG--RTR-RTKKSSD-A-LIVRRR
--------------------------------NYR---G-LLGTKLGMTQVWD-ANNR---------VVPVTVIQAGPNV
VTQVK----TPD----S--DGY--SAVQLGY-------GE--IINK----------PMRGHFT-----------------
---SG-ATPRRHLVELRT--------ADAGNY-----RP---GQ-QLTG--E-V-FDAGQVVDVTGTSKGKGFAGVMKRH
GFKG-LGAGHGVERKHRS-PGSVGGC-ATPG-RVFKGLRMAGRMGHDRVTVAGLTIHAVDTERG----------------
----------FLLIKGA-IPGPDGGLVFVRVDRTVPVHA-PAGGDA-GSVELPGAVF----DV-PV-NVPLIHQVVVAQL
AAARQGTHSTKTRGE--------VR-GGGRKPY---------RQKGTGRAR--------QGS---LR-AP----QF----
TGGGIVHGPT-P-RNYDQRTPKKMKAAALRGALSDRARNN----------------R-LHVVSSL--VAGDT--------
--PSTKLVV--ALRSD--E---LTWLSLRNVAEVH-L---------------LDPGQLNTYDVLVSDD----VVFTEGAL
AAYLPRLKQRYREEI----APALREEFSYGNVMQIPGVVKVVVNMGVG-DAARDAKLIDGATRDLAAITGQKPAVRRAKK
SIAQFKLREGQPIGAKVTLRGDRMWEFLDRLVTIALPRIRDFRGLSP-KQFDGAGNYTFGVIEQSIFHEID-----IDRI
DRVRGMDITVVTT-----------------------ATNDDEGRALLRALGFPFMSRIG-R--QPISVPTGVEIS-L---
-D-G--P-KVTIKGPKGSLSHTV-AEP----IEVVRED-GQ--LIV---NR-P--NDERRSR-ALHGLTRTLVSNMVVGV
TAGYSKTLEIVGVGY--RVQARG-SD--LEFA--LGYSHPVPVKA-P-D-GIRFEVQ--T-PTRFVVHG-IDKQQVGEVA
AKIRGLR------KPDPY---KGKGVRYQGEVVRRKVGK----------MIQQESRLRVADNTGAREILCIRVLG-SGRR
Y--AGIGDIIVGTVKDALPG-A-------GVKRGDVVKAVVVRTKKERRRPDGSYIRFDENAAVLIR-DGGD-PRGTRIF
GPVGRELR-DKRFMKIISLAPEVLLK-V--HHLRPAPGA-HKKKQRVG-RGEGSK--GKTAGRGTKGSKARKQ---V---
-PARF-E-GGQMPLHMRVPKLKG--FRNVNVATLIGVDELVAA-GAVRVK---------VLG--DGE-I-G-V-A-VQV-
TAHAFSGSAKQKIEAAGGSV-K---QHH--PKR---TGAA-KGGTRIAFG----------EYAIQSL--ESAYVTNRQIE
SARIAMTRHI------RRGGKVWINIYPDRPLTKKPAETRMGSGK---------GSPEWWVANVKP-GRIMFEL--SG--
VAEPVAREAMRRAIHKLPMKCRF-VRRTAKLRRHVRVRKKV---SGTPIRPRLVVTRSSRHIYAQVIDD---V--AGHTL
ASASTL-EDGL-RA------SDG-DKSAKAREVGRLVAER--ARAAG-IDAVVFDRGGRTYH--GRIAALADAAREGGLN
F-------------------------------------------------------------LPG-AKATARYVHTSPTK
ARRVVDLVRGRSASEALDILRFA---------------------------------PQAASTDVYKVVASAVAN----A-
ENNH-NLDPATLWIGAAYVDEGPTLKRIRPRAQGRAYRIRKRTSHITVVVESGMKIKKGDTVQIVTGK------DR-GLK
GKVIRAIPDQN--KVV--VEGANRVTRHTR--VQQS-SRG-SQS-GGIVTQEAPIHVSNVM-IVDPSD-------GR--P
--TRVGYRF---ND--------DGKVR---ISRRTG---AEL--MGQKVNPHGFRLG--IT-SEFTSRWYA------D-K
Q--YKAYVGEDVKIRKMM--SKGME-----RAGISRVDIERTQ-G-RLRVDIHTARPGIVIGRRGAEADRIRGDLEKLVQ
LNILEVKN---PEIDAQLVAQGVAEQLSSRVSFRRAMRKAMQSAMKS-GAKGIRVQCSGRLGGAEMSRSEFYREGRVPL-
-HTLRADIDYGFYEARTNFGRIGVKVWIYMTMTDPIADMLTRVRNANRAYHDRVVM-PHSKIKTHIAEILQQEGYILGWH
VED----P---A-EGAVGRTLIVDLKYG---PNR-------E---RSIAGVKRISKPGLRVYAKSTNLPKVLGGLGVAII
STSSGLLTDRQAGKRRVGGEVLAYVWMAAQKIRIRLKAYDHEVIDSSARKIVETVTRTGAQVAGPVPLPTEKNVYCVIRS
PHKYKDSR-EHFEMRTHKRLIDILDPTPKTVDSLMRLDLPAGVDIEIKLRKVREGLVISGKMQKTVVVAVEDRVQHPLYG
KTIRRTKRVKAHDEN--GTVGVGDRVLLMETRPLSATKRWRVVQILEKA-------------------------------
-MPRSL-KKGPFVDD-HLLKKVDVQNE---KGTKH----VIRTWSRRSTVIPDMLGHTIAVHDGRKHVPVFITE-GMVGH
KLGEFAPTRTFRGHV------K--EDR----RSR------RG
>ACTINO_Jonesia_denitrificans_DSM_20603 Concatenation of 2 sequences
MGIRKYKPTTPGRRDASVADFVE-ITRS------------QP-EKSLVRPLTKTGGRNNSGRITTRH-KGGGHKRA----
YRVIDFR-RH-DK-DGVPAKVAHIEYDPNRTARIALLHYA-DGEKRYIIAPHKLQQGDVVEAGP-N-AD-IKPGNNLPLR
NIPTGTVIHAIELRPGGGAKIARSAGASVQLVAK--DGPYAQLRMPSGEIRNVDARCRATVGEVGNAEQSNINWGKAGRM
-RWK-----GVR-P-TVRGVAMNPIDHPHGGGEGKT-S--GGRH-PVSP---WGQPEG--RTR-RPNKPSD-K-LIVRRR
--------------------------------NERPVKA-VLGKKLGMTQVWD-EAGR---------LVPVTVVAVEPNV
VTQIR----TVD----N--DGY--AAVQVAT-------GQ--IVTK----------PLKGHFK-----------------
---AG-VTPRRHVTEIRT--------SDSGEY-----SL---GQ-EVTV--G-V-FEAGTKVDVIGTTKGKGFAGVMKRH
GFAG-ASASHGAHRNHRK-PGSIGAA-ATPS-RVFKGLRMAGRMGHDRMTVQNLTVHAVDADKG----------------
----------YVLLKGA-VPGPKGGVVLVRENLTVDILD-ATGNKT-GDAVLPAEIF----DV-AL-NVPLIHQVVVAQQ
AAARQGTHATKTRAQ--------VS-GGGRKPY---------KQKGTGRAR--------QGS---TR-AP----QF----
AGGGVVHGPQ-P-RDYSQRTPKKMKAAALRSALSDRARAG----------------R-IHVIDSF--GVTEA--------
--PSTKLVV--HERND--E---ITIKSLRNIESVH-L---------------ITADQLNTYDVLLSDD----VVFTKAAL
DGFLPRLKSRYRDEI----RPALHEEFKHENINQVAGLVKVVVNMGVG-DAAKDSKLIEGAIRDLTLITGQKPQVNRARK
SIAQFKLREGMPIGAHVTLRGDRMWEFTDRLLSIALPRIRDFRGLSP-KQFDGNGNYTFGLTEQSMFHEID-----PDSI
DRVRGMDITFVTS-----------------------AKTDEEGRSLLKRLGFPFMSRIG-K--LPIPVPAGVDVT-I---
-N-G--N-LVTIKGSKGTLEHVI-PAP----IEVARAEDGT--IIV---SR-P--NDERQSR-ALHGLTRSLLANIITGV
TQGYEKKLEIVGTGY--RVTAKG-KD--LEFA--LGFSHPVVVTA-P-E-GITFAVE--A-PTKFSVSG-IDKQQVSEVA
ANIRKIR------KPEPY---KGKGVRYAGENIRRKAGK----------MIQQESRLRVADNTGAKEILCIRVLG-SGRR
Y--AGIGDTIVATVKDAIPG-G-------NVKKGDIVKAVIVRTSKERRRPDGSYIKFDENAAVILK-NDGE-PRGTRIF
GPVGRELR-DKRFMKIISLAPEVLLK-L--HDLRPARGA-KKAKTRVG-RGEASK--GKTAGRGTKGTKARYQ---V---
-PARF-E-GGQMPLHMRLPKLRG--FKNVNLDKLVTVDDLVAK-GAVRVK---------VLG--TGE-I-S-V-K-LEV-
TVDAVSSSAQEKIQAAGGTI-K---QHH--PSR---SGAS-KGGNVVTFG----------DYGIQAL--TPAYVTNRQIE
AARIAMTRHI------KRGGKVWINIYPDRPLTKKPAETRMGSGK---------GSPEWWVANVKP-GKIVFEL--AG--
VPEPLAREAMRRAMHKLPMKCRF-VKAVARQRRHARLRKKI---RGTAVRPRLVVTRSTRHMVAQVVDD---T--AGKTL
VSASTL-EVDL-RSFD------G-DKTAKSRKVGELIAER--AKAAG-IDSVVFDRGGNKYH--GRVAAVAEGAREGGLS
L--------------------------------------------------------------ME-AMAKARFIRVTPRK
ARRVVDLIRGKQATEAVTVLKFA---------------------------------PQAASEPVLKVVQSAIANARVIA-
DRDNVAFDETKLVIKTAVVDEGPTLKRFRPRAQGRASQILKRTSHITVVVAPMANIKKGDTVIVIAGK------DK-GKT
GRVLQVLRDQD--RVI--VEGVRRVTKHVK----PG-QTARGTRTGGIEVVEAPIHISNVQ-FYDAET-------KR--G
--KRLGSRL---EE-----VERNGRVR---VVRGHGDKEKDV--MGQKVHPHGYRLG--IT-TDHRSRWFA-DSTKPG-Q
R--YRDYVREDVAIRKLM--SEGLE-----RAGIAKVEIERTR-D-RVRVDIHTARPGIVIGRRGAEADRIRGELEKLVQ
LNILEVKN---AEIEAQLVAQGIAEQLASRVSFRRAMRKGMQSALRA-GAKGIRVQYSGRLGGAEMSRSEFYREGRVPL-
-HTLRANIDYGFFEARTTFGRIGVKVWIYMTMTDPIADMLTRLRNANSAYHETVTM-PSSKLKSNIAAILKAEGYIKDWK
IED----A---R----VGKSLVIELKYN---TAR-------E---RALAGVRRISKPGLRVYAKSTNLPQVRGGLGVAIL
STSSGLLTDKQAAQKGVGGEVLAYVWMAGQKIRIRLKSYDHEVIDSSARKIVDTVTRAGATVVGPVPLPTEKNVFCVIRS
PHKYKDSR-EHFEMRTHKRLIDIIDPTPKAVDSLMRLDLPADVNIEIKLRKTRRGYVVSDKMEKTIVVEVEDRVKHPLYG
KVMRRTSKVKAHDEQ--NTAGIGDLVLIMETRPLSATKRWRLVEILEKA-------------------------------
-MPRSL-KKGPFVDG-HLQKKVDAQNE---AGTHN----VIKTWSRRSVITPDFLGHTFAVHDGRKHVPVFVTE-AMVGH
KLGEFAPTRTFRGHV------K--DDK----KGR------RR
>ACTINO_Kineococcus_radiotolerans_SRS30216 Concatenation of 2 sequences
MGIRKYKPTTPGRRGSSVADFVE-ITRS------------EP-EKSLVRPLSKTGGRNSSGRITTRH-IGGGHKRA----
YRLIDFR-RH-DK-DGVPAKVAHIEYDPNRTARIALLHYV-DGEKRYIIAPAKLKQGDRIENGP-E-AD-IKPGNNLPLR
NIPVGTVIHAIEIRPGGGAKIARSAGASVQLVAR--EGRFAQLRMPSGEIRNVDVRCRATIGEVGNAEQSNINWGKAGRM
-RWK-----GKR-P-TVRGVAMNPIDHPHGGGEGKT-S--GGRH-PVSP---WGQPEG--RTR-RPGKESD-K-LIVRRR
--------------------------------QVR---G-VLGTKLGMTQLWD-ADNR---------IVPVTVVKVEPNV
VTQIR----TTT----V--DGY--EAVQLAT-------TA--IATK----------PAAGHFK-----------------
---AG-VAPRRHLVELRT--------TDAADY-----SL---GQ-EVTA--E-A-FATGATVDVVGTTKGKGFAGVMKRH
GFHG-VGASHGAHRNHRK-PGSIGGC-ATPG-RVFKGMRMAGRMGAARQTTQNLTVQAVDAEKG----------------
----------LLLITGA-IPGPRGGLVLVKEAITVPLRT-ADGGSN-GTVELPAKDF----GR-QA-NISLIHQVVTAQL
AAARQGTHSTKRRGE--------VR-GGGKKPY---------KQKGTGRAR--------QGS---LR-AP----QF----
TGGGIVHGPK-P-RDYSQRTPKKMKAAALRGALSDRVRHE----------------R-LHVVEGL--AAGET--------
--PSTKLVV--LTRDD--D---VSQKSLRNLDNVH-V---------------LPADQLNTYDVVKSDD----VVFTRAAL
DAFVPRLKQRYRDEI----KGQLHEQFSYGNVMQIPGLTKVVVNMGVG-EAARDSKLIDGAVRDLTAITGQKPQITKARK
SIAQFKLREGMPIGCHTTLRGDRMWEFLDRLLSLALPRIRDFRGLSP-KQFDGNGNYTFGLNEQSMFHEID-----QDKI
DRVRGMDITVVTT-----------------------ATTDDEGRALLRALGFPFMSRIG-R--LPITVPAGVDVT-I---
-D-G--A-AVTVKGPKGELSHTV-AAP----ISVERTEDGT--LQV---TR-P--DDERVSR-SLHGLTRTLISNMVEGV
TKGYEKKLEIVGTGY--RVTPKG-SD--LEFA--LGFSHPVVVKA-P-A-GITFAVE--N-NTRFSVAG-IDKQQVGEIA
ANIRKLR------KPDPY---KGKGVRYAGEQIRRKVGK----------MIQQESRLKVADNTGAKEILCIRVLG-SGRR
Y--AGIGDVIVATVKDAIPG-G-------NVKKGDVVKAVIVRTKKERRRADGSYIRFDENAAVILR-ADGD-PRGTRIF
GPVGRELR-EKKFMRIISLAPEVLLK-L--HHLRPAPGS-NTAKTRVG-RGEGSK--GKTAGRGTKGSKARYQ---V---
-PEAF-E-GGQMPLHMRLPKLRG--FKNVNLDKLVGVDELVAK-GAVRVK---------VLG--TGE-I-S-V-A-LQV-
TADKFSTSAAEKIAAAGGTT-K---QHH--PTR---RGAA-SGGTRVTFG----------DYGIMAV--EGGYVTNRQIE
SARIAITRHI------RRGGKVWINIYPDRPLTKKPAETRMGSGK---------GSPEWWIANIKP-GRVMFEL--SF--
PTEKIATEALTRAIHKLPVKCKI-VKAASLKRRHTRVRKKV---VGTAVRPRLVVTRSTRHVFVQVIDD---A--AGHTL
ASASTM-EADL-RA------SGD-DKSAKAKAVGVLVGER--AKAAG-IDAVVFDRGGNRYA--GRVAAIADGAREAGLA
L--------------------------------------------------------------ME-AKAQTRYLRVTPQK
ARRVVDLVRGKQATEAVAVLSFA---------------------------------PQSAAEPVRKLVESAMANAKFHAD
KHSE-AFDPAEYVVKAIHVDEGPTMKRFRPRAQGRAGRILKRTSHITVVVAPKTRIKKGDLVQVITRVRGRRNADGLGKQ
GKVLEVIAETD--RVL--VEGVNRIKRHTK-A------RP-GVE-GGIVEREAPIHISNVQ-LVDPET-------KK--P
--TRVGIRT---EQVR------DGRIR---VAKRSG---KDI--MGQKVNPFGFRLG--IT-TDHRSRWFA-DSTKTG-Q
R--YADYVKEDVAIRRLM--SKGME-----RAGISKVEIERTR-D-RVRVDIHTARPGIVIGRRGAEADRIRTELEKLVQ
LNILEVKN---PEVDAQLVAQGVAEQLASRVSFRRAMRKGMQTTMRS-GAKGIRVQCAGRLGGAEMSRSEFYREGRVPL-
-HTLRANIDYGFYEARTTFGRIGVKVWIYMTMTDPIADMLTRLRNANSAYHDTVSM-PYSKLKSHIAEILQAEGYITSWT
VED----A---E----VGKKLTLDLKFG---PNR-------E---RAIAGLRRVSKPGLRVYAKSTNLPRVLGGLGVAIL
STSSGLLTDKQANKKGVGGEVLAYVWMAGQKIRIRLKAYDHEVIDSSARKIVDTVTRTGASVAGPVPLPTEKNVYCVIRS
PHKYKDSR-EHFEMRTHKRLIDIIDPTPKTVDSLMRLDLPAGVDIEIKLRKTRRGYVVSDKMQKTVVVEVEDRVKHPLYA
KVIRRTTKVKAHDEV--ETAGVGDLVLIAETRPLSATKRWRVVEVLERA-------------------------------
-MPRSL-KKGPFVDD-HLQKKVDAQNE---AGTHN----VIRTWSRRSVVTPDFLGHTFAVHDGRKHTPVFVTE-SMVGH
KLGEFAPTRTFKGHE------K--DDR----KGR------RR
>ACTINO_Kytococcus_sedentarius_541,_DSM_20547 Concatenation of 2 sequences
MAIRKHKPTTPGRRGSSAADFVE-VTRS------------TP-EKSLVRPLTKSGGRNASGRITTRH-IGGGHKRA----
YRLIDFR-RA-DK-DGVPAKVAHIEYDPNRTARIALLHYA-DGEKRYIIAPRNLAQGAQVESGP-T-AD-IKPGNNLPLR
NIPVGTVIHAIELRPGGGAKIARSAGTRVQLVAK--DGPYAQLRMPSGEIRNVDARCRASIGEVGNAEQSNINWGKAGRM
-RWK-----GKR-P-SVRGVVMNPVDHPHGGGEGRT-S--GGRH-PVSP---WGKPEG--RTR-KKGKGSD-K-MIVRRR
--------------------------------MQRTVAG-VLGTKLGMTQVWD-EDNR---------LVPVTVVQVAPNV
VTQIR----TQD----T--DGY--GAVQIAT-------GD--IVSN----------PLRGHFK-----------------
---AG-VTPRRHVTELRT--------ADSGSY-----EL---GQ-ELTV--E-T-FENGATVDVTGTTKGKGFAGVMKRH
GFAG-VSASHGAHRNHRK-PGSIGGC-ATPG-RVFRGTRMAGRMGGERQTTQNLTIHAVDADKG----------------
----------LLLIKGA-VPGARGGLVLVR-MPTIDIIS-PAGKAT-GSVELPAEIF----DV-AA-NVPLIHQVVVAQL
AAARQGTHSTKTRAE--------VR-GGGRKPY---------RQKGTGRAR--------QGS---TR-AP----QF----
AGGGIVHGPQ-P-RDYAQRTPKKMKAAALRGALSDRARHG----------------R-IHVLSAV--LEGDA--------
--PSSKLVV--LERGD--E---LSLMSLRNLQNVH-A---------------LFADQLNTYDVMCADD----VFFTAGAL
DAFIPRLKERYRSEI----REALKSEFGYANVMQIPGVTKVVVNMGVG-DAARDSKLIDGAIRDLTTITGQKPRVNRATK
SIAQFKLREGMPIGANVTLRGDRMWEFLDRLVSVALPRIRDFRGLSP-KQFDGKGNYTFGLTEQSMFHEID-----QDKI
DRVRGMDITVVTT-----------------------AETDDEGRALLRALGFPFMSRIG-R--LPVTVPSGVDVT-I---
-D-G--Q-DVKVKGPKGELSVTI-PGP-I--TAAKNDE-GA--VEL---SR-P--DDERDSR-ARHGLSRSLVQNMVVGV
TEGYSKTLEINGTGY--RVVAKG-SD--LEFA--LGYSHPILVKA-P-E-GITFAVE--S-PTRFSVSG-IDKQLVGEVA
ANIRKLR------KPDPY---KAKGVRYEGEHIRRKVGK----------MIQQESRLRVADNTGAKEILCIRVLG-SGRR
Y--AGIGDTIVASVKDAIPG-G-------NVKKGDVVKAVIVRTTKERRRPDGSYIRFDENAAVILK-ADGE-PRGTRIF
GPVGRELR-DNQFMRIVSLAPEVILK-V--HDLRPAPGA-KKAKTRVG-RGEASK--GKTAGRGTKGTKARYQ---V---
-PERF-E-GGQTPLHMRLPKLRG--FKNVNVDQIVNAATLVEA-GLIRVK---------VLG--SGE-I-S-V-A-VNV-
TADKFSASAEQKISAAGGST-K---QHH--PKR---GGAS-KGGTQLAFG----------DYGIQAL--GPAYVTNRQIE
SARIAMTRYI------KRGGKVWINIYPDRPLTKKPAEVRMGSGK---------GSPEWWVANVKP-GRIMFEL--SG--
VTDDVAREALRLAMHKLPMKCRI-VNVAARDRRHARLRKKV---SGTAERPRLAVHRSSRHMFVQVIDD---V--QGKTL
ASASTM-ETEL-RG------AEG-DKSAKARKVGELVAER--AKAAG-VEAVVLDRGGNRYA--GRVAAVADGAREGGLA
L--------------------------------------------------------------ME-AKAQARYVRVTPMK
ARRVVDLIRGKQASEALAVLQFA---------------------------------PQGASEPVMKVLQSAIANARFMA-
DRDATAFDESSLVISEAYVDEGPSMKRFRPRAQGRASKILKRTSHITVLVSQKMKIKKNDLVQVVTGRKQENGGDR-GKT
GRVIEVYPERN--RVL--VEGINRVTKHTK----AG--VG-GGA-GGIQTVEAPIHVSNVA-LVDPET-------NT--P
--TRVRTRVENVER--------NGRTR---VSVRSG---KDL--MGQKINPHGFRLG--IT-TDHKSRWFADSSA--EGQ
R--YADFVGEDVAIRKLL--SSGME-----RAGIAKVEIERTR-D-RVRVDIHTARPGIVIGRRGAEADRLRGQLEKLVQ
LNILEVKN---PEAVAQLVAQGIAEQLSARVSTRRAMKKGIQSAQRA-GAKGIRVQCSGRLGGAEMSRTEFYREGRVPL-
-HTLRANIDYGFYEARTTFGRIGVKVWIYMTMTDPIADMLTRVRNANSAQHDEVRM-PFSKLKAHIADILKAEGYIGEWT
EEE----A---E----VGKTLVISLKYG---PNR-------E---RSIAGVRRVSKPGLRVYAKSTNLPKVLGGLGIAIL
STSSGLLTDKQAAAKGVGGEVLAYVWMAGQKIRIRLKSYDHEVIDSSARKIVDTVTRAGATVVGPVPLPTEKNVFCVIRS
PHKYKDSR-EHFEMRTHKRLIDIVDPTPKAVDSLMRLDLPADVNIEIKLRKERRGYVVSDKMEKTITVALEEHVKHALYG
KVIRKTKKVKAHDEE--NTAGVGDLVRIAETRPTSATKRWRLVEVVEKA-------------------------------
-MPRSL-KKGPFVDD-HLAKKVDAQNE---AGTKN----VIKTWSRRSMITPDMLGHTLAVHDGRKHVPVFVTE-SMVGH
KLGEFAPTKTFRGHV------K--DDR----KGR------R-
>ACTINO_Leifsonia_xyli_subsp_xyli_str_CTCB07 Concatenation of 2 sequences
MAIRNYKPTTPGRRGSSVADFAE-ITRS------------NP-EKSLLRPLSKSGGRNNQGRITTRH-IGGGHKRQ----
YRVIDFR-RN-DK-DGVNAKVAHIEYDPNRTARIALLHFL-DGTKRYILAPAGLKQGNIVESGA-G-AD-IKPGNNLPLC
NIPTGTVVHAIELKPGGGAKLARSAGSSVRLVAK--DGPYAQLRLPSGEVRNVDARCRATIGEVGNAEQSNINWGKAGRM
-RWK-----GVR-P-TVRGVAMNPIDHPHGGGEGKT-S--GGRH-PVSP---WGQKEG--RTR-HPNKESD-K-LIVRRR
--------------------------------DTKTSRG-LLGKKLGMTQVWD-ENDT---------LIPVTVIEITPNV
VTQVR----TPE----A--DGY--NAVQIAY-------GQ--IVNK----------PSAGHFK-----------------
---AG-VTPRRHLTEVRT--------ADAAEY-----SA---GQ-ELTV--DGT-FEAGQLVDVVGTSKSKGFAGVMKRH
NFQG-VSASHGAHRNHRK-PGSIGAS-STPS-RVFKGMRMAGRMGGERVTVLNLKVQAIDAEKG----------------
----------LLLVKGA-VPGARGRIVFVRMATSIDVVD-LKGKKA-GSIELPDSLF----DV-QT-NIPLIHQVVTAQL
AAARQGTHKTKNRGE--------VS-GAGRKPF---------KQKGTGRAR--------QGS---IR-AP----QM----
TGGGIVHGPT-P-RDYSQRTPKKMIAAALLGALSDRARGS----------------R-IHAVQAF--TAGEA--------
--PSTKLVV--LERDD--E---LAFKSVRNIASVH-A---------------LTYDQLNAYDVLVSDD----IVFTQAAL
EGFIPRLKQKYKTEI----AANLSKDFGFTNVHQVPGLVKIVVNMGMG-EAARDGKVIDGAINDLTLITGQKPQVTKARK
SIAQFKLREGQPIGAHVTLRGDRMWEFLDRLLSLALPRIRDFRGLSD-KQFDGNGNYTFGLTEQSMFHEIN-----QDRI
DRVRGMDITVVTT-----------------------AKNDEEGRALLKQLGFPFMSRIG-R--LPIDVPAGVDVK-I---
-D-G--Q-AVTVKGPKGELSLTV-ASP----IEVKLEE-GQ--VLV---TR-P--DDERESR-SLHGLTRTLLNNNIVGV
TQGYSKGLEIVGTGY--RVAQKG-AG--VEFA--LGFSHPVTVEP-P-A-GITFTVE--G-NNKLTVAG-IDKQAVGEVA
ANIRKIR------KPEPY---KGKGVRYAGEVVRRKAGK----------MIQQESRLKVADNTGAKELLTIRVLG-SGRR
Y--AGLGDVIVATVKDAIPG-G-------NVKKGDVVKAVIVRTRKNTRRTDGSYIKFDENAAVILK-NDGD-PRGTRIF
GPVGRELR-DKKFMKIISLAPEVLLK-V--HHLRPAAGA-KKEKTRVG-RGEGSK--GKTAGRGTKGTKARYQ---V---
-RPGF-Q-GGQLPFHMRTPKLRG--FKNVNLEKLVTVAALVAK-GAVRVK---------VLG--NGD-I-A-V-K-LNV-
AVDKVSGSAEQKIVAAGGSV-K---QHH--PGR---SGQA-TGGTKVSFG----------EFGIQAL--TPAYVTNRQIE
SARIAMTRHI------KRGGKVWINIYPDRPLTKKPAETRMGSGK---------GSPEWWVANVKP-GRVLFEV--SG--
VSEDLAREAMSRAIHKLPLKARI-IKAAARGRRHTRLRKKI---VGTELRPRLVVTRSARHVFVQVVDD---A--QGRTL
ASASTM-EADL-RGFD------G-DKTAKARKVGELVAER--AKSAG-VEAVVFDRGGSQYA--GRVAAVAEGAREGGLN
L-------------------------------------------------------------MVE-SIARVRHIRVTPMK
ARRVVNMIRGKQAQEALAILKFA---------------------------------PQGASEPVYKLVASAIANARVKA-
DQSNTYLDEQDLYVSRAFVDEGTTLKRFQPRAQGRAFRINKRTSHITVVLATMANIKKGDLVQVITGRSQARGGDR-GKQ
GRVIEVLVEKN--RVI--VEGVNFVTKHVR-VGQTQ--RG-TKT-GGIETHEASIHVSNVA-LVDPET-------KK--P
--TRVGFRT---ET--VTK---DGRVR---YAKKSG---KDL--MGQKVNPYGFRLG--IT-TDHVSRWFS-DSTKKG-Q
R--YSDYLAEDVKIRTLL--KTSLD-----RAGVSRIEIERTR-D-RVRVDIHTARPGIVIGRRGAEAERIRADLEKLIQ
LNILEVKN---PEADAQLVAQGIAEQLAARVAFRRAMRKGLQGAQRA-GSKGVRIQVSGRLGGAEMSRSEFYREGRVPL-
-HTLRANIDYGFYEAKTTFGRLGVKVWMYMTMTDPVADMLTRLRNANSAHHDTVSM-PHSKLKVHIAEILTTEGYISGWE
VAD----A---R----VGQTLTLSLKFG---PNR-------E---RSIAGIKRVSKPGLRVYAKSTELPKVLGGLGVAIL
STSSGLLTDRQAEKKGVGGEVLAYVWMAGQKIRIRLKSYDHAGLDTSARKIVDTVTRAGATVVGPVPLPTEKNVVCVIRS
PHKYKDSR-EHFEMRTHKRLIDIVDPTPKAVDSLMRLDLPADVNIEIKLRKARRGYVVSDKMDKTIVVEVEDRVKHPLYG
KVLRRTSKVKAHDES--NVAGIGDLVLINETRPLSASKRWRLVEILEKA-------------------------------
-MPRSL-KKGPFVDE-HLFRKVVAANE---ANSKN----VIKTWSRRSMIVPAMLGHTIAVHDGRKHIPVFVTE-TMVGH
KLGEFAPTRTFRGHV------K--DDK----RGR------RR
>ACTINO_Mycobacterium_avium_104 Concatenation of 2 sequences
MAIRKYKPTSPGRRGASVSDFSE-VTRS------------TP-EKSLVRPLHGHGGRNAHGRITTRH-KGGGHKRA----
YRVIDFR-RN-DK-DGVNAKVAHIEYDPNRTANIALLHFL-DGEKRYIIAPQGLSQGDVVESGP-N-AD-IKPGNNLPLR
NIPAGTVIHAVELRPGGGAKLARSAGSSIQLLGK--EGSYASLRMPSGEIRRVDVRCRATVGEVGNAEQANINWGKAGRM
-RWK-----GKR-P-SVRGVVMNPVDHPHGGGEGKT-S--GGRH-PVSP---WGKPEG--RTR-HPNKASN-K-LIVRRR
--------------------------------ARK---G-ILGTKLGMTQVFD-ENNR---------VVPVTVVKAGPNV
VTRIR----TPE----Q--DGY--SAVQLAY-------GE--IVNK----------PVTGQYA-----------------
---AG-INPRRFLAELRL-----DNPDAAAEY-----QV---GQ-ELTA--E-I-FTDGSYVDVTGTSKGKGFAGTMKRH
GFRG-QGASHGAQAVHRR-PGSIGGC-ATPA-RVFKGTRMAGRMGNDRVTVQNLLVHKVDTENG----------------
----------VLLIKGA-VPGRTGGLVMVRMALKLDVKA-PGGKVE-GSIELPAELF----DA-PA-NIALMHQVVTAQR
AAARQGTHSTKTRGD--------VS-GGGRKPY---------RQKGTGRAR--------QGS---TR-AP----QF----
TGGGVVHGPK-P-RDYSQRTPKKMIAAALRGALSDRARNG----------------R-IHAITEL--VSGQT--------
--PSTKLVV--IGRSD--E---AGAKSVRNLPGVH-I---------------LAPDQLNTYDVLRADD----VVFSVEAL
RAYIPRLKERYRNEI----RDSLQQQFGYANVMQIPTVTKVVVNMGIG-EAARDAKLINGAVNDLALITGQRPEIRRARK
SIAQFKLREGMPIGARVTLRGDRMWEFLDRLTSIALPRIRDFRGLSP-KQFDGVGNYTFGLAEQSVFHEID-----VDKI
DRVRGMDINVVTS-----------------------ATTDDEGRALLRALGFPFMSRIG-K--QPVPVPAGVDVT-I---
-D-G--Q-KVSVKGPKGTLDLTV-AEP----ITVSRNDDGA--IVV---TR-P--NDERRNR-SLHGLSRTLVSNLVTGV
TQGYTTKMEIFGVGY--RVQLKG-SN--LEFA--LGYSHPVVIEA-P-E-GITFAVQ--S-PTKFSISG-IDKQKVGQIS
ANIRRLR------RPDPY---KGKGVRYEGEQIRRKVGK----------MIQQESRLKVADNTGAKEILCIRVLG-SSRR
Y--AGIGDVIVATVKDAIPG-G-------NVKRGDVVKAVVVRTVKERRRPDGSYIKFDENAAVIIK-PDND-PRGTRIF
GPVGRELR-EKRFMKIISLAPEVLIK-L--HDLKPARGS-KTPRTRVG-RGEGSK--GKTAGRGTKGTKARKN---V---
-PVTF-E-GGQMPIHMRLPKLKG--FRNVNVGDIVGVDELVAK-GAVRVK---------VLG--DGK-L-T-V-K-VEV-
SAHKFSGSAREKITAAGGSV-K---QHH--PRQ---RGIA-SGGTAVNFG----------DYGIQAL--EHAYVTNRQIE
SARIAINRHI------KRGGKVWINVFPDRPLTKKPAETRMGSGK---------GSPEWWVVNVKP-GRVLFEL--SY--
PNEQTARAALTRAIHKLPIKARI-VRRVSRLRRHARLRKKI---AGTPERPRLVVNRSARHIHVQLVND---E--NGTTV
AAASSI-EDDV-RS------LQG-DKKARSVRVGQLIAER--AKAAG-IDSVVFDRGGYTYG--GRIAALADAARENGLQ
F-------------------------------------------------------------FPS-AVAKARFVRVSPRK
ARRVIDLVRGRSVTDALDILRWA---------------------------------PQAASEPVAKVIASAAAN----A-
QNNN-GLDPATLVVATVYADEGPTAKRIRPRAQGRAFRIRKRTSHITVVVES-MKVRKGDTVLVIAGK------DK-GAK
GKVLKAYPDRE--RVL--VEGVNRIKKHTA-ISTNQ--RG-AQS-GGIVTQEAPIHVSNVM-VVD-SD-------GK--P
--ARVGYRL---DE-E------TGRVR---ISKRNG---KDI--MGQKINPHGFRLG--IT-TDWKSRWYA------D-K
Q--YADYVKEDVAIRRLL--STGLE-----RAGIADVEIERTR-D-RVRVDIHTARPGIVIGRRGTEADRIRADLEKLVQ
LNILEVRN---PESQAQLVAQGVAEQLSNRVAFRRAMRKAIQSAMRQPNVKGIRVQCSGRLGGAEMSRSEFYREGRVPL-
-HTLRADIDYGLYEAKTTFGRIGVKVWIY--MTDPIADFLTRLRNANSAYHDEVTL-PHSKLKANIAQILKNEGYISDFR
TED----A---R----VGKSLIVQLKYG---PSR-------E---RSIAGLRRVSKPGLRVYAKSTNLPRVLGGLGVAII
STSSGLLTDRQAARQGVGGEVLAYVWMAGQKIRIRLKAYDHEAIDASARKIVETVVRTGASVVGPVPLPTEKNVYCVIRS
PHKYKDSR-EHFEMRTHKRLIDILDPTPKTVDALMRIDLPASVDVNIQ-RKTRIGYVVSDKMQKTIVVELEDRVKHPLYG
KIIRTTKKVKAHDEN--SIAGIGDRVSLMETRPTSATKRWRLVEILEKA-------------------------------
-MPRSL-KKGPFVDG-HLLKKVDAQNE---KNTKQ----VIKTWSRRSTIIPDFIGHTFAVHDGRKHVPVFVTE-AMVGH
KLGEFAPTRTFKGHI------K--DDR----KAK------RR
>ACTINO_Mycobacterium_avium_subsp_paratuberculosis_K-10 Concatenation of 2 sequences
MAIRKYKPTSPGRRGASVSDFSE-VTRS------------TP-EKSLVRPLHGHGGRNAHGRITTRH-KGGGHKRA----
YRVIDFR-RN-DK-DGVNAKVAHIEYDPNRTANIALLHFL-DGEKRYIIAPQGLSQGDVVESGP-N-AD-IKPGNNLPLR
NIPAGTVIHAVELRPGGGAKLALSAGSSIQLLGK--EGSYASLRMPSGEIRRVDVRCRATVGEVGNAEQANINWGKAGRM
-RWK-----GKR-P-SVRGVVMNPVDHPHGGGEGKT-S--GGRH-PVSP---WGKPEG--RTR-HPNKASN-K-LIVRRR
--------------------------------ARK---G-ILGTKLGMTQVFD-ENNR---------VVPVTVVKAGPNV
VTRIR----TPE----Q--DGY--SAVQLAY-------GE--IVNK----------PVTGQYA-----------------
---AG-INPRRFLAELRL-----DNPDAAAEY-----QV---GQ-ELTA--E-I-FTDGSYVDVTGTSKGKGFAGTMKRH
GFRG-QGASHGAQAVHRR-PGSIGGC-ATPA-RVFKGTRMAGRMGNDRVTVQNLLVHKVDTENG----------------
----------VLLIKGA-VPGRTGGLVMVRMALKLDVKA-PGGKVE-GSIELPAELF----D--APANIALMHQVVTAQR
AAARQGTHSTKTRGD--------VS-GGGRKPY---------RQKGTGRAR--------QGS---TR-AP----QF----
TGGGVVHGPK-P-RDYSQRTPKKMIAAALRGALSDRARNG----------------R-IHAITEL--VSGQT--------
--PSTKLVV--IGRSD--E---AGAKSVRNLPGVH-I---------------LAPDQLNTYDVLRADD----VVFSVEAL
RAYIPRLKERYRNEI----RDSLQQQFGSANVMQIPTVTKVVVNMGIG-EAARDAKLINGAVNDLALITGQRPEIRRARK
SIAQFKLREGMPIGARVTLRGDRMWEFLDRLTSIALPRIRDFRGLSS-KQFDGVGNYTFGLAEQSVFHEID-----VDKI
DRVRGMDINVVTS-----------------------ATTDDEGRALLRALGFPFMSRIG-K--QPVPVPAGVDVT-I---
-D-G--Q-KVSVKGPKGTLDLTV-AEP----ITVSRNDDGA--IVV---TR-P--NDERRNR-SLHGLSRTLVSNLVTGV
TQGYTTKMEIFGVGY--RVQLKG-SN--LEFA--LGYSHPVVIEA-P-E-GITFAVQ--S-PTKFSISG-IDKQKVGQIS
ANIRRLR------RPDPY---KGKGVRYEGEQIRRKVGK----------MIQQESRLKVADNTGAKEILCIRVLG-SSRR
Y--AGIGDVIVATVKDAIPG-G-------NVKRGDVVKAVVVRTVKERRRPDGSYIKFDENAAVIIK-PDND-PRGTRIF
GPVGRELR-EKRFMKIISLAPEVLIK-L--HDLKPARGS-KTPRTRVG-RGEGSK--GKTAGRGTKGTKARKN---V---
-PVTF-E-GGQMPIHMRLPKLKG--FRNVNVGDIVGVDELVAK-GAVRVK---------VLG--DGK-L-T-V-K-VEV-
SAHKFSGSAREKITAAGGSV-K---QHH--PRQ---RGIA-SGGTAVNFG----------DYGIQAL--EHAYVTNRQIE
SARIAINRHI------KRGGKVWINVFPDRPLTKKPAETRMGSGK---------GSPEWWVVNVKP-GRVLFEL--SY--
PNEQTARAALTRAIHKLPIKARI-VRRVSRLRRHARLRKKI---AGTPERPRLVVNRSARHIHVQLVND---E--NGTTV
AAASSI-EDDV-RS------LQG-DKKARSVRVGQLIAER--AKAAG-IDSVVFDRGGYTYG--GRIAALADAARENGLQ
F-------------------------------------------------------------FPS-AVAKARFVRVSPRK
ARRVIDLVRGRSVTDALDILRWA---------------------------------PQAASEPVAKVIASAAAN----A-
QNNN-GLDPATLVVATVYADEGPTAKRIRPRAQGRAFRIRKRTSHITVVVES-MKVRKGDTVLVIAGK------DK-GAK
GKVLKAYPDRE--RVL--VEGVNRIKKHTA-ISTNQ--RG-AQS-GGIVTQEAPIHVSNVM-VVD-SD-------GK--P
--ARVGYRL---DE-E------TGRVR---ISKRNG---KDI--MGQKINPYGFRLG--IT-TDWKSRWYA------D-K
Q--YADYVKEDVAIRRLL--STGLE-----RAGIADVEIERTR-D-RVRVDIHTARPGIVIGRRGTEADRIRADLEKLVQ
LNILEVRN---PESQAQLVAQGVAEQLSNRVAFRRAMRKAIQSAMRQPNVKGIRVQCSGRLGGAEMSRSEFYREGRVPL-
-HTLRADIGYGLYEAKTTFGRIGVKVWIYMTMTDPIADFLTRLRNANSAYHDEVTL-PHSKLKANIAQILKNEGYISDFR
TED----A---R----VGKSLIVQLKYG---PSR-------E---RSIAGLRRVSKPGLRVYAKSTNLPRVLGGLGVAII
STSSGLLTDRQAARQGVGGEVLAYVWMAGQKIRIRLKAYDHEAIDASARKIVETVVRTGASVVGPVPLPTEKNVYCVIRS
PHKYKDSR-EHFEMRTHKRLIDILDPTPKTVDALMRIDLPASVDVNIQ-RKTRIGYVVSDKMQKTIVVELEDRVKHPLYG
KIIRTTKKVKAHDEN--SIAGIGDRVSLMETRPTSATKRWRLVEILEKA-------------------------------
-MPRSL-KKGPFVDG-HLLKKVDAQNE---KNTKQ----VIKTWSRRSTIIPDFIGHTFAVHDGRKHVPVFVTE-AMVGH
KLGEFAPTRTFKGHI------K--DDR----KAK------RR
>ACTINO_Mycobacterium_bovis_AF2122/97 Concatenation of 2 sequences
MAIRKYKPTTPGRRGASVSDFAE-ITRS------------TP-EKSLVRPLHGRGGRNAHGRITTRH-KGGGHKRA----
YRMIDFR-RN-DK-DGVNAKVAHIEYDPNRTARIALLHYL-DGEKRYIIAPNGLSQGDVVESGA-N-AD-IKPGNNLPLR
NIPAGTLIHAVELRPGGGAKLARSAGSSIQLLGK--EASYASLRMPSGEIRRVDVRCRATVGEVGNAEQANINWGKAGRM
-RWK-----GKR-P-SVRGVVMNPVDHPHGGGEGKT-S--GGRH-PVSP---WGKPEG--RTR-NANKSSN-K-FIVRRR
--------------------------------ARK---G-ILGTKLGMTQVFD-ESNR---------VVPVTVVKAGPNV
VTRIR----TPE----R--DGY--SAVQLAY-------GE--IVNK----------PLTGQYA-----------------
---AG-VNPRRYLAELRL-----DDSDAATEY-----QV---GQ-ELTA--E-I-FADGSYVDVTGTSKGKGFAGTMKRH
GFRG-QGASHGAQAVHRR-PGSIGGC-ATPA-RVFKGTRMAGRMGNDRVTVLNLLVHKVDAENG----------------
----------VLLIKGA-VPGRTGGLVMVRKTLKIDVKT-PAGKVD-GAIELPAELF----DV-PA-NIALMHQVVTAQR
AAARQGTHSTKTRGE--------VS-GGGRKPY---------RQKGTGRAR--------QGS---TR-AP----QF----
TGGGVVHGPK-P-RDYSQRTPKKMIAAALRGALSDRARNG----------------R-IHAITEL--VEGQN--------
--PSTKLVV--IGRSD--E---AGAKSVRNLPGVH-I---------------LAPDQLNTYDVLRADD----VVFSVEAL
NAYIPRLKERYRSEI----RDALRKQFGYGNVMQIPTVTKVVVNMGVG-EAARDAKLINGAVNDLALITGQKPEVRRARK
SIAQFKLREGMPVGVRVTLRGDRMWEFLDRLTSIALPRIRDFRGLSP-KQFDGVGNYTFGLAEQAVFHEVD-----VDKI
DRVRGMDINVVTS-----------------------AATDDEGRALLRALGFPFMSRIG-K--QPIPVPAGVDVT-I---
-E-G--Q-SISVKGPKGTLGLTV-AEP----IKVARNDDGA--IVV---TR-P--DDERRNR-SLHGLSRTLVSNLVTGV
TQGYTTKMEIFGVGY--RVQLKG-SN--LEFA--LGYSHPVVIEA-P-E-GITFAVQ--A-PTKFTVSG-IDKQKVGQIA
ANIRRLR------RPDPY---KGKGVRYEGEQIRRKVGK----------MIQQESRLKVADNTGAKEILCIRVLG-SSRR
Y--AGIGDVIVATVKDAIPG-G-------NVKRGDVVKAVVVRTVKERRRPDGSYIKFDENAAVIIK-PDND-PRGTRIF
GPVGRELR-EKRFMKIISLAPEVLLK-L--HDLRPARGS-KTARTRVG-RGDGSK--GKTAGRGTKGTRARKQ---V---
-PVTF-E-GGQMPIHMRLPKLKG--FRNVNVGDIVGVDDLVAK-GAVRVK---------VLG--DGK-L-T-A-K-VDV-
SAHKFSGSARAKITAAGGSA-K---QHH--PRQ---RGIA-SGGTTVNFG----------DYGIQAL--EHAYVTNRQIE
SARIAINRHI------KRGGKVWINIFPDRPLTKKPAETRMGSGK---------GSPEWWVANVKP-GRVLFEL--SY--
PNEGVARAALTRAIHKLPIKARI-IRRISRLRRHTRLRKKL---SGTAERPRLVVHRSARHIHVQLVND---L--NGTTV
AAASSI-EADV-RG------VPG-DKKARSVRVGQLIAER--AKAAG-IDTVVFDRGGYTYG--GRIAALADAARENGLS
F-------------------------------------------------------------YPS-AVAKARFVRVSPRK
ARRVIDLVRGRSVSDALDILRWA---------------------------------PQAASGPVAKVIASAAAN----A-
QNNG-GLDPATLVVATVYADQGPTAKRIRPRAQGRAFRIRRRTSHITVVVES-MKVHKGDTVLVISGK------DK-GAK
GKVLQAYPDRN--RVL--VEGVNRIKKHTA-ISTTQ--RG-ARS-GGIVTQEAPIHVSNVM-VVD-SD-------GK--P
--TRIGYRV---DE-E------TGRVR---ISKRNG---KDI--MGQKINPHGFRLG--IT-TDWKSRWYA------D-K
Q--YAEYVKEDVAIRRLL--SSGLE-----RAGIADVEIERTR-D-RVRVDIHTARPGIVIGRRGTEADRIRADLEKLVQ
LNILEVKN---PESQAQLVAQGVAEQLSNRVAFRRAMRKAIQSAMRQPNVKGIRVQCSGRLGGAEMSRSEFYREGRVPL-
-HTLRADIDYGLYEAKTTFGRIGVKVWIYMTMTDPIADFLTRLRNANSAYHDEVSL-PHSKLKANIAQILKNEGYISDFR
TED----A---R----VGKSLVIQLKYG---PSR-------E---RSIAGLRRVSKPGLRVYAKSTNLPRVLGGLGVAII
STSSGLLTDRQAARQGVGGEVLAYVWMAGQKIRIRLKAYDHEAIDASARKIVETVVRTGASVVGPVPLPTEKNVYCVIRS
PHKYKDSR-EHFEMRTHKRLIDIIDPTPKTVDALMRIDLPASVDVNIQ-RKTRIGYVVSDKMQKTIVVELEDRMRHPLYG
KIIRTTKKVKAHDED--SVAGIGDRVSLMETRPLSATKRWRLVEILEKA-------------------------------
-MPRSL-KKGPFVDE-HLLKKVDVQNE---KNTKQ----VIKTWSRRSTIIPDFIGHTFAVHDGRKHVPVFVTE-SMVGH
KLGEFAPTRTFKGHI------K--DDR----KSK------RR
>ACTINO_Mycobacterium_bovis_BCG_str_Pasteur_1173P2 Concatenation of 2 sequences
MAIRKYKPTTPGRRGASVSDFAE-ITRS------------TP-EKSLVRPLHGRGGRNAHGRITTRH-KGGGHKRA----
YRMIDFR-RN-DK-DGVNAKVAHIEYDPNRTARIALLHYL-DGEKRYIIAPNGLSQGDVVESGA-N-AD-IKPGNNLPLR
NIPAGTLIHAVELRPGGGAKLARSAGSSIQLLGK--EASYASLRMPSGEIRRVDVRCRATVGEVGNAEQANINWGKAGRM
-RWK-----GKR-P-SVRGVVMNPVDHPHGGGEGKT-S--GGRH-PVSP---WGKPEG--RTR-NANKSSN-K-FIVRRR
--------------------------------ARK---G-ILGTKLGMTQVFD-ESNR---------VVPVTVVKAGPNV
VTRIR----TPE----R--DGY--SAVQLAY-------GE--IVNK----------PLTGQYA-----------------
---AG-VNPRRYLAELRL-----DDSDAATEY-----QV---GQ-ELTA--E-I-FADGSYVDVTGTSKGKGFAGTMKRH
GFRG-QGASHGAQAVHRR-PGSIGGC-ATPA-RVFKGTRMAGRMGNDRVTVLNLLVHKVDAENG----------------
----------VLLIKGA-VPGRTGGLVMVRKTLKIDVKT-PAGKVD-GAIELPAELF----DV-PA-NIALMHQVVTAQR
AAARQGTHSTKTRGE--------VS-GGGRKPY---------RQKGTGRAR--------QGS---TR-AP----QF----
TGGGVVHGPK-P-RDYSQRTPKKMIAAALRGALSDRARNG----------------R-IHAITEL--VEGQN--------
--PSTKLVV--IGRSD--E---AGAKSVRNLPGVH-I---------------LAPDQLNTYDVLRADD----VVFSVEAL
NAYIPRLKERYRSEI----RDALRKQFGYGNVMQIPTVTKVVVNMGVG-EAARDAKLINGAVNDLALITGQKPEVRRARK
SIAQFKLREGMPVGVRVTLRGDRMWEFLDRLTSIALPRIRDFRGLSP-KQFDGVGNYTFGLAEQAVFHEVD-----VDKI
DRVRGMDINVVTS-----------------------AATDDEGRALLRALGFPFMSRIG-K--QPIPVPAGVDVT-I---
-E-G--Q-SISVKGPKGTLGLTV-AEP----IKVARNDDGA--IVV---TR-P--DDERRNR-SLHGLSRTLVSNLVTGV
TQGYTTKMEIFGVGY--RVQLKG-SN--LEFA--LGYSHPVVIEA-P-E-GITFAVQ--A-PTKFTVSG-IDKQKVGQIA
ANIRRLR------RPDPY---KGKGVRYEGEQIRRKVGK----------MIQQESRLKVADNTGAKEILCIRVLG-SSRR
Y--AGIGDVIVATVKDAIPG-G-------NVKRGDVVKAVVVRTVKERRRPDGSYIKFDENAAVIIK-PDND-PRGTRIF
GPVGRELR-EKRFMKIISLAPEVLLK-L--HDLRPARGS-KTARTRVG-RGDGSK--GKTAGRGTKGTRARKQ---V---
-PVTF-E-GGQMPIHMRLPKLKG--FRNVNVGDIVGVDDLVAK-GAVRVK---------VLG--DGK-L-T-A-K-VDV-
SAHKFSGSARAKITAAGGSA-K---QHH--PRQ---RGIA-SGGTTVNFG----------DYGIQAL--EHAYVTNRQIE
SARIAINRHI------KRGGKVWINIFPDRPLTKKPAETRMGSGK---------GSPEWWVANVKP-GRVLFEL--SY--
PNEGVARAALTRAIHKLPIKARI-IRRISRLRRHTRLRKKL---SGTAERPRLVVHRSARHIHVQLVND---L--NGTTV
AAASSI-EADV-RG------VPG-DKKARSVRVGQLIAER--AKAAG-IDTVVFDRGGYTYG--GRIAALADAARENGLS
F-------------------------------------------------------------YPS-AVAKARFVRVSPRK
ARRVIDLVRGRSVSDALDILRWA---------------------------------PQAASGPVAKVIASAAAN----A-
QNNG-GLDPATLVVATVYADQGPTAKRIRPRAQGRAFRIRRRTSHITVVVES-MKVHKGDTVLVISGK------DK-GAK
GKVLQAYPDRN--RVL--VEGVNRIKKHTA-ISTTQ--RG-ARS-GGIVTQEAPIHVSNVM-VVD-SD-------GK--P
--TRIGYRV---DE-E------TGRVR---ISKRNG---KDI--MGQKINPHGFRLG--IT-TDWKSRWYA------D-K
Q--YAEYVKEDVAIRRLL--SSGLE-----RAGIADVEIERTR-D-RVRVDIHTARPGIVIGRRGTEADRIRADLEKLVQ
LNILEVKN---PESQAQLVAQGVAEQLSNRVAFRRAMRKAIQSAMRQPNVKGIRVQCSGRLGGAEMSRSEFYREGRVPL-
-HTLRADIDYGLYEAKTTFGRIGVKVWIYMTMTDPIADFLTRLRNANSAYHDEVSL-PHSKLKANIAQILKNEGYISDFR
TED----A---R----VGKSLVIQLKYG---PSR-------E---RSIAGLRRVSKPGLRVYAKSTNLPRVLGGLGVAII
STSSGLLTDRQAARQGVGGEVLAYVWMAGQKIRIRLKAYDHEAIDASARKIVETVVRTGASVVGPVPLPTEKNVYCVIRS
PHKYKDSR-EHFEMRTHKRLIDIIDPTPKTVDALMRIDLPASVDVNIQ-RKTRIGYVVSDKMQKTIVVELEDRMRHPLYG
KIIRTTKKVKAHDED--SVAGIGDRVSLMETRPLSATKRWRLVEILEKA-------------------------------
-MPRSL-KKGPFVDE-HLLKKVDVQNE---KNTKQ----VIKTWSRRSTIIPDFIGHTFAVHDGRKHVPVFVTE-SMVGH
KLGEFAPTRTFKGHI------K--DDR----KSK------RR
>ACTINO_Mycobacterium_gilvum_PYR-GCK Concatenation of 2 sequences
MAIRKYKPTTPGRRGSSVSDFAE-ITRD------------HP-EKSLIRPLHGKGGRNAHGRITTRH-KGGGHKRA----
YRVIDFR-RH-DK-DGVDAKVAHIEYDPNRTANIALLHYL-DGEKRYIIAPQGLKQGAIVESGA-N-AD-IKPGNNLPLR
NIPAGTLIHAVELRPGGGAKMARSAGASIQLLGK--EGTYASLRMPSGEIRRVDVRCRATVGEVGNAEQANINWGKAGRM
-RWK-----GKR-P-TVRGVVMNPVDHPHGGGEGKT-S--GGRH-PVSP---WGKPEG--RTR-KPNKASD-K-LIVRRR
--------------------------------ARK---G-ILGTKLGMTQVFD-ENNK---------VVPVTVVKAGPNV
VTRIR----TTE----R--DGY--SAVQLAY-------GE--IVNK----------PVTGQFA-----------------
---AG-VNPRRHLAELRL----ADNEDAGALY-----EV---GQ-ELTA--E-I-FADGAYVDVTGTSKGKGFAGTMKRH
GFKG-QGASHGAQAVHRR-PGSIGGC-ATPG-RVFKGTRMSGRMGSDRVTTQNLKVHKVDAENG----------------
----------VLLIKGA-IPGRNGGLVVVRANKTIDVVT-PAGKKD-GTVELPAALF----DA-EP-NIALMHQVVTAQL
AAKRQGTHATKTRAM--------VS-GGGKKPY---------RQKGTGRAR--------QGS---TR-AP----QF----
TGGGVVHGPQ-P-RDYSQRTPKKMIAAALRSALSDRARND----------------R-IHAITEV--VEGQS--------
--PSTKLVV--IGRAD--E---TSALSVRNLPGVH-V---------------ISPDQLNTYDVLKADD----VVFSVEAL
NAYIPRLKQRYREEI----REQLLKEFGYANVMQIPGVVKVVVNMGVG-DAARDAKLINGAVNDLMLITGQKPEIRKARK
SIAQFKLREGMPIGARVTLRGDRMWEFLDRLISISLPRIRDFRGLSG-KQFDGTGNYTFGLTEQSVFHEID-----VDSI
DRPRGMDITVVTS-----------------------ATNDDEGRALLRALGFPFMSRIG-K--QPVPVPAGVDVT-I---
-S-G--Q-NVSVKGPKGTLTLDV-AEP----IEVSRNDDGA--IVV---TR-P--NDERRNR-SLHGLSRTLIANLVTGV
TEGYTTKMEIFGVGY--RVVAKG-SN--LEFA--LGYSHPVLINA-P-E-GVTFAVE--T-PTKFSISG-IDKQAVGQIA
ANIRRLR------KSDPY---KGKGIRYEGEQIRRKVGK----------MIQQESRLKVADNTGAKEILCIRVLG-SGRR
Y--AGIGDVIVATVKDAIPG-G-------NVKRGDVVKAVIVRTVKERRRADGSYIRFDENAAVIIK-NDND-PRGTRIF
GPVGRELR-EKKFMKIVSLAPEVLIK-L--HDLRPAPGE-KTKKTRVG-RGEGSK--GKTAGRGTKGTKARKN---V---
-PVMF-E-GGQMPIHMRLPKLKG--FRNVNVGDLVGVDELVAK-GLVRVK---------VLG--DGK-L-S-A-K-VDI-
TAHKFSGSAREAITAAGGSV-K---QHH--PRQ---RGIA-SGGTSVSFG----------DYGIQAM--GHAYITNRQIE
SARIAINRHI------KRGGKVWINIFPDRPLTKKPAETRMGSGK---------GSPEWWVANVKP-GRVLFEL--SY--
PDEKIAREALTRAIHKLPIKARI-VRRTSRLRRHARLRKKV---SGTAERPRLVVNRSSRHIHVQLVDD---L--AGVTL
AAASSI-EGDV-RA------TDG-DKKAASARVGQLIAER--AKAAG-IEEVVFDRGGYTYG--GRIAALADAARESGLK
F-------------------------------------------------------------YPS-ASAKARFVRVSPTK
ARRVIDLVRGKSVEDALDILRWA---------------------------------PQAASEPVAKVIASAAAN----A-
QNNE-GLDPSTLVVATVFADEGPTAKRIRPRAQGRAFRIRKRTSHITVIVES-MKVRKGDTVLVISGK------DK-GAK
GKVLVAYPDRN--KVL--VEGVNRIKKHTA-ESRTE--RG-AAS-GGIVTQEAPISVSNVM-LLD-SD-------GK--P
--TRVGYRK---DD-E------TGNVR---IAKSNG---KDL--MGQKINPHGFRLG--IT-TDWKSRWYA------D-K
Q--YADYIKEDVAIRKLL--ATGLE-----RAGIADVEIERTR-D-RVRVDIHTARPGIVIGRRGTEADRIRADLEKLVQ
LNILEVKN---PESRAQLVAQGVAEQLSNRVAFRRAMRKAIQSAMRQPNVKGIRVQCSGRLGGAEMSRSEFYREGRVPL-
-HTLRADIDYGLYEAKTTFGRIGVKVWIYMTMTDPIADFLTRLRNANSAYHDEVTL-PHSKIKANIAEILKSEGYISDYR
TED----A---R----VGKSLVVQLKYG---PSR-------E---RSIAGLRRVSKPGLRVYAKSTNLPRVLGGLGVAII
STSSGLRTDRQASREGVGGEVLAYVWMAGQKIRIRLKAYDHEAIDASARKIVETVTRTGASVVGPVPLPTEKNVYCVIRS
PHKYKDSR-EHFEMRTHKRLIDILDPTPKTVDALMRIDLPASVDVNIQ-RKTAIGYVVSDKMQKTIVVELESRKSHPLYG
KIIRTTTKVKAHDEN--ESAGIGDRVSLMETRPTSATKRWRLVEVLEKA-------------------------------
-MPRSL-KKGPFVDD-HLLKKVDVQNE---KNTKQ----VIKTWSRRSTIIPDFIGHTFAVHDGRKHVPVFVTE-AMVGH
KLGEFAPTRTFKGHI------K--DDR----KAK------RR
>ACTINO_Mycobacterium_leprae_TN Concatenation of 2 sequences
MAIRKYKPTTSGRRGASVSDFTD-ITRT------------KP-EKALMRSLHGHGGRNVHGRITTRH-KGGGHKRA----
YRLIDFR-RN-DT-DGVNAKVAHIEYDPNRTANIALLHFL-DGKKRYILAPQGLSQGDVVESGA-N-AD-IKPGNNLPLR
NIPAGTLIHAVELRPGGGAKLARSAGSSIQLLGK--ESSYASLRMPSGEIRRVDVRCRATVGEVGNAEQANINWGKAGRM
-RWK-----GKR-P-SVRGVVMNPVDHPHGGGEGKT-S--GGRH-PVSP---WGKPEG--RTR-KPNKSSN-K-LIVRRR
--------------------------------ARK---G-ILGTKLGMTQVFD-ENNR---------VVPVTVVKAGPNV
VTRIR----TLE----R--DGY--SAVQLAY-------GE--IVNK----------PVTGQYS-----------------
---AG-VNPRRYLAELRL-----DHPDAAAEY-----EV---GQ-ELTA--E-I-FADATYVDVTGTSKGKGFSGTMKRH
GFRG-QGASHGAQAVHRR-PGSIGGC-ATPA-RVFKGTRMAGRMGNDRVTVQNLLVHKVDTENG----------------
----------VLLIKGA-VPGRTGGLVMVRNIRKIDVKT-PDGKVD-GTIELPAELF----DA-PA-NIALMHQVVTAQR
AAARQGTHSTKTRGD--------VS-GGGRKPY---------RQKGTGRAR--------QGS---MR-AP----QF----
TGGGIVHGPK-L-RDYSQRTPKKMIAAALRGALSDRARNG----------------R-IHAVTEL--VVGKT--------
--PSTKLVV--IGRSD--E---TGAKSVRNLPGVH-L---------------LSPDQLNTYDVLRADD----LVFSVEAL
NSYIPRLKQRYRSEI----REALNKQFSYGNVMQIPTVVKVVVNMGVG-DAARDAKLINGAVSDLALITGQKPEVRKARK
SIAQFKLREGMPIGVRVTLRDDRMWEFLDRLTSIALPRIRDFRGLSP-KQFDGVGNYTFGLAEQSVFHEID-----VDKI
DRVRGMDINVVTS-----------------------ATTDDEGRALLRALGFPFMSRIG-K--QPIPVPAGVDIT-I---
-D-G--Q-NVLVKGPKGTLDLTV-AEP----IMLARNDEGA--IVV---TR-P--DNERRNR-SLHGLSRTLVSNLVTGV
TQGYTVSMEIFGVGY--RAQLKG-SN--LEFA--LGYSHPVVIEA-P-E-GITFAVQ--S-PTKFTITG-IDKQKVGQIS
ANIRRLR------RPDPY---KGKGVRYEGEQIRRKVGK-------------------MADNTGAKEILCIRVLG-SSRR
Y--ASIGDVIVGTVKDAIPG-G-------NVKRGDVVKAVVVRTAKECRRPDGSYIKFDENAAVIIK-PDND-PRGTRIF
GPVGRELR-EKRFMKIISLAPEVLIK-L--HDLQPARGS-KTTRTRVG-RGEASK--GKTAGRGTKGTKARKQ---V---
-PVTF-E-GGQMPIHMRLPKLKG--FRNVNVGDIISVNDLVAK-KAIRVK---------ILG--DGK-L-T-V-K-VTL-
SAHKFSGSARHKITVAGGSV-K---QHH--PRQ---RGIA-SGGTKVNFG----------DYGIQAL--EHAYVTNRQIE
SARIAINRHI------KRGGKVWINIFPDRPLTKKPAETRMGSGK---------GSPEWWVVNVKP-GRVLFEL--SY--
PNEQTARAALTRAIHKLPIKARI-VRRVSRLRRHARLRKKV---SGTSERPRLVVNRSARHIHVQLVND---V--TGTTV
AAASSI-EADV-RG------LQG-DKKVRSVRVGQLIAER--AKAAG-INTVVFDRGGYTYG--GRIAALADSVRENGLN
F-------------------------------------------------------------FPS-AIAKARFVRVSPRK
ARRVIDLVRGRSVADALDILRWA---------------------------------PQAASEPVARVIASAAAN----A-
QNNN-GLDPETLVVATVYAGEGPTAKRIRPRAQGRAFRIRRRTSHITVVVES-MKVHKGDTVLVIAGK------DK-GAK
GKVLQAYPARN--RVL--VEGVNRIKKHTA-ISANQ--RG-AQA-GGIVTQEAPIHVSNVM-VVD-SD-------GK--P
--TRIGYRV---DE-E------TDRVR---ISKRNG---KDI--MGQKINPHGFRLG--IT-TGWKSRWYA------D-K
Q--YAEYVKEDVAIRRLL--STGLE-----RAGIADVEIERTR-D-RVRVDIHTARPGIVIGRRGTEADRIRADLEKLVQ
LNILEVKN---PESQAQLVAQGVAEQLSNRVAFRRAMRKAIQSAMRQPNVKGIRVQCSGRLGGAEMSRSEFYREGRVPL-
-HTLRADIDYGLHEAKTTFGRIGVKVWIYMTMTDPIADFLTRLRNANSAYHDEVTV-PHSNIKANIAQILKNEGYIRDFR
TED----A---R----VGKSLIIQLKYG---PSR-------E---RSIAGLRRVSKPGLRVYAKSINLPRVLGGLGVVII
STSSGLLTDRQAARQGVGGEVLAYVWMAGQKIRIRLKAYDHEAIDASARKIVETVVRTGANVVGPVPLPTEKNVYCVIRS
PHKYKDSR-EHFEMRTHKRLIDILDPTPKTVDALMRIDLPASVDVNIQ-RKMRIGYVVSDKMQKTIVVELEDRMRHPLYG
KIIRTTKKVKAHDEN--SVAGIGDRVSLMETRPLSATKRWRLVEILEKA-------------------------------
-MPRSL-KKGPFVDD-HLLKKVDVQNE---KNTKQ----VIKTWSRRSTIIPDFIGHTFAVHDGRKHVPVFVTE-AMVGH
KLGEFAPTRTFKGHI------K--DDR----KAK------RR
>ACTINO_Mycobacterium_smegmatis_str_MC2_155 Concatenation of 2 sequences
MGIRKYKPTTPGRRGASVSDFAE-ITRS------------TP-EKSLVRPLHGKGGRNAHGRITTRH-KGGGHKRA----
YRVIDFR-RH-DK-DGVNAKVAHIEYDPNRTANIALLHYL-DGEKRYIIAPQGLKQGDVIESGA-N-AD-IKPGNNLPLR
NIPAGTVIHAVELRPGGGAKLARSAGVSIQLLGK--EGTYAALRMPSGEIRRVDVRCRATVGEVGNAEQSNINWGKAGRM
-RWK-----GKR-P-TVRGVVMNPVDHPHGGGEGKT-S--GGRH-PVSP---WGKPEG--RTR-KPNKPSD-K-LIVRRR
--------------------------------ARK---G-ILGTKLGMTQVFD-ENNK---------VVPVTVVKAGPNV
VTRIR----TTE----R--DGY--SAVQLAY-------GE--IVIK----------PVAGQFA-----------------
---AG-VNPRRHVAELRL-----DDEAAVAEY-----EV---GQ-ELTA--E-I-FSDGAYVDVTGTSKGKGFAGTMKRH
GFRG-QGAAHGAQAVHRR-PGSIGGC-ATPG-RVFKGTRMSGRMGNDRVTTQNLKVHKVDAENG----------------
----------VLLIKGA-IPGRNGGLVVVRMTLKVDVKT-PAGKTD-GSVELPAELF----DV-EP-NIALMHQVVTAQL
AAKRQGTHSTKTRGE--------VS-GGGKKPY---------RQKGTGRAR--------QGS---TR-AP----QF----
TGGGTVHGPK-P-RDYSQRTPKKMIAAALRGALSDRARND----------------R-IHAVTEL--VEGQT--------
--PSTKLVV--IGRTD--E---VGAKSVRNLPGVH-V---------------ISPDQLNTYDVLNADD----VVFSVEAL
NAYIPRLKQRYREEI----REALQQEFNYANVMQIPGVVKVVVNMGVG-DAARDAKLINGAINDLALITGQKPEVRRARK
SIAQFKLREGMPIGARVTLRGDRMWEFLDRLISIALPRIRDFRGLSP-KQFDGTGNYTFGLNEQSMFHEID-----VDSI
DRPRGMDITVVTT-----------------------ATNDAEGRALLRALGFPFMSRIG-K--QPVPVPSGVDVT-I---
-N-G--Q-NLSVKGPKGTLTLDV-AEP----ISVSRAEDGA--IVV---TR-P--DDERRSR-SLHGLSRTLIANLVTGV
TEGYTQKMEIFGVGY--RVQLKG-QN--LEFA--LGYSHPVLIEA-P-E-GITFAVE--S-PTKFSVSG-IDKQKVGQIS
AVIRRLR------RPDPY---KGKGVRYEGEQIRRKVGK----------MIQQESRLKVADNTGAKEILCIRVLG-SSRR
Y--AGIGDVIVATVKDAIPG-G-------NVKRGDVVKAVVVRTVKERRRADGSYIKFDENAAVIIK-NDND-PRGTRIF
GPVGRELR-EKKFMKIVSLAPEVLIK-L--HDLKPAPGE-KKAKTRVG-RGEGSK--GKTAGRGTKGTKARKN---V---
-PVMF-E-GGQMPIHMRLPKLKG--FKNVNVGDIVGVDELVAK-GLVRVK---------VLG--DGK-L-T-V-K-VDV-
TANKFSGSAREAITAAGGSA-K---QHH--PEQ---RGIA-SGGTSVSFG----------DYGIQAL--EHAYITNRQIE
SARIAINRHI------KRGGKVWINIFPDRPLTKKPAETRMGSGK---------GSPEWWVANVKP-GRVLFEL--SY--
PDEKTARDALTRAIHKLPIKARI-VRRNARLRRHARLRKKV---AGTAEVPRLVVNRSARHIHVQLVND---L--NGTTL
AAASSI-EADV-RA------IDG-DKKAHSVRVGQLIAER--AKAAG-VETVVFDRGGYTYG--GRIAALADAAREAGLK
F-------------------------------------------------------------FPS-ATAKARYVRVSATK
ARRVIDLVRGKSVEEALDILRWA---------------------------------PQAASEPVAKVIASAAAN----A-
QNNE-GLDPSTLVVATVYADEGPTAKRIRPRAQGRAFRIRKRTSHITVIVES-MKVHKGDTVLVISGK------DK-GAK
GKVLVAYPDRN--KVL--VEGVNRIKKHTA-VSANE--RG-ASS-GGIVTQEAPIHVSNVM-VVD-SD-------GK--P
--TRVGYRI---DD-E------TGKVR---IAKTNG---KDI--MGQKINPHGFRLG--IT-TEWKSRWYA------D-K
Q--YKDYVKEDVAIRKLL--ATGLE-----RAGIADVEIERTR-D-RVRVDIHTARPGIVIGRRGTEADRIRADLEKLVQ
LNILEVKN---PESQAQLVAQGVAEQLSNRVAFRRAMRKAIQSAMRQPNVKGIRVQCSGRLGGAEMSRSEFYREGRVPL-
-HTLRADIDYGLYEAKTTFGRIGVKVWIYMTMTDPIADFLTRLRNANSAYHDEVTL-PHSKLKANIAEILKREGYISDYR
TED----A---R----VGKSLVVQLKYG---PSR-------E---RSIAGLRRVSKPGLRVYAKSTNLPRVLGGLGVAII
STSSGLLTDRQAARQGVGGEVLAYVWMAGQKIRIRLKAYDHEAIDASARKIVETVTRTGASVVGPVPLPTEKNVYCVIRS
PHKYKDSR-EHFEMRTHKRLIDILDPTPKTVDALMRIDLPASVDVNIQ-RKTAIGYVVSDKMQKTIVVELEDRKSHPLYG
KIIRTTKKVKAHDEN--GEAGIGDRVSLMETRPLSATKRWRLVEILEKA-------------------------------
-MPRSL-KKGPFVDD-HLLKKVDVQNE---KNTKQ----VIKTWSRRSTIIPDFIGHTFAVHDGRKHVPVFVTE-AMVGH
KLGEFAPTRTFKGHI------K--DDR----KSK------RR
>ACTINO_Mycobacterium_sp_JLS Concatenation of 2 sequences
MAIRKYKPTTPGRRGASVSDFAE-ITRS------------TP-EKSLVRPLHGKGGRNAHGRITTRH-KGGGHKRA----
YRVIDFR-RH-DK-DGVDAKVAHIEYDPNRTANIALLHYL-DGEKRYIIAPYGLKQGAIVESGA-N-AD-IKPGNNLPLR
NIPAGTVIHAVELRPGGGAKLARSAGVSIQLLGK--EGSYASLRMPSGEIRRVDVRCRATVGEVGNAEQANINWGKAGRM
-RWK-----GKR-P-TVRGVVMNPVDHPHGGGEGKT-S--GGRH-PVSP---WGKPEG--RTR-KPNKPSD-K-LIVRRR
--------------------------------ARK---G-ILGTKLGMTQVFD-ENNK---------VVPVTVVKAGPNV
VTRIR----TPE----R--DGY--SAVQIAY-------GE--IVNK----------PVTGQFA-----------------
---AG-VNPRRHLAELRL-----DDESAAADY-----EV---GQ-ELTA--E-V-FSDGAYVDVTGTSKGKGFAGTMKRH
GFKG-QGAAHGAQAVHRR-PGSIGGC-ATPG-RVFKGTRMSGRMGSDRVTTQNLVVHKVDAANG----------------
----------VLLIKGA-IPGRNGGLVMVRMATTIEVKT-PAGTTD-GSVELPAELF----DV-EA-NIALMHQVVTAQL
AAKRQGTHSTKTRGE--------VS-GGGKKPY---------RQKGTGRAR--------QGS---TR-AP----QF----
TGGGTVHGPQ-P-RDYSQRTPKKMIAAALRGALSDRARNG----------------R-IHAVTEL--VEGQT--------
--PSTKLVV--IGRAD--E---TSERSVRNLPGVH-I---------------ISPDQLNTYDVLKADD----VVFSVEAL
NAYIPRLKQRYREEI----RESLQQQFGYANVMQIPGVVKVVVNMGVG-DAARDAKLINGAVNDLALITGQKPEIRRARK
SIAQFKLREGMPIGARVTLRGDRMWEFLDRLVAIALPRIRDFRGLNP-KQFDGTGNYTFGLTEQSMFHEID-----VDSI
DRPRGMDITVVTS-----------------------ATTDDEGRALLRALGFPFMSRIG-K--QPVPVPAGVDVT-I---
-E-G--Q-NVSVKGPKGTLSLAV-AEP----IVVARDDEGA--IVV---TR-P--NDERRNR-SLHGLSRTLVANLVEGV
TQGYTTKMEIYGVGY--RVALKG-SN--LEFA--LGYSHPVVIEP-P-E-GITFAVE--T-PTKFSVSG-IDKQKVGQIS
AIIRRLR------RPDPY---KGKGVRYEGEQIRRKVGK----------MIQQESRLKVADNTGAKEILCIRVLG-SSRR
Y--AGIGDVIVATVKEAIPG-A-------NVKRGDVVKAVVVRTVKERRRADGSYIKFDENAAVIIK-NDND-PRGTRIF
GPVGRELR-EKRFMKIVSLAPEVLIK-L--HDLRPAPGS-KTAKTRVG-RGEGSK--GKTAGRGTKGTKARKN---V---
-PSTF-E-GGQMPIHMRLPKLKG--FRNINVGDLIGVDELVAS-GAVRVK---------VLG--DGK-L-A-A-A-VNV-
TAHKFSDSAREKITAAGGSA-K---QHH--PRQ---RGIA-SGGTTVSFG----------DYGIQAL--EHAYITNRQIE
SARIAINRHI------KRGGKVWINIFPDRPLTKKPAETRMGSGK---------GSPEWWVANVKP-GRVLFEL--SY--
PDEKTARDALTRAIHKLPIKARI-VRRRDRIRRHARLRKKV---SGTAQRPRLVVNRSSRHIHVQLVDD---L--TGTTL
AAASSI-EADV-RA------VDG-DKKAHSVRVGQLIAER--AKAAG-IDEVVFDRGGYSYG--GRIAALADAAREGGLK
F-------------------------------------------------------------YPN-AMAVARYVGISASK
ARRVIDLVRGKSVEEALDILRWA---------------------------------PQQASEPVAKVIASAAAN----A-
QNNE-GLDPSTLVVATIHADEGPTAKRIRPRAQGRAFRIRKRTSHITVIVES-MKVHKGDTVLVVSGK------DK-GAK
GKVIQAYPTRN--KVL--VEGVNRIKKHTA-VSSNE--RG-ASS-GGIVTQEAPIHVSNVM-VVD-SD-------GN--P
--TRIGYRV---DE-E------TGKVR---VSKRNG---KDI--MGQKINPHGFRLG--IT-TDWKSRWYA------D-K
Q--YKDYVKEDVAIRRLL--ATGLE-----RAGIADVEIERTR-D-RVRVDIHTARPGIVIGRRGTEADRIRADLEKLVQ
LNILEVKN---PESVAQLVAQGVAEQLSNRVAFRRAMRKAIQSAMRQPNVKGIRVQCSGRLGGAEMSRSEFYREGRVPL-
-HTLRADIDYGLYEAKTTFGRIGVKVWIYMTMTDPIADFLTRLRNANSAYHDEVTL-PHSKIKANIAEILKSEGYISDYR
TED----A---R----VGKSLVVQLKYG---PSR-------E---RSIAGLRRVSKPGLRVYAKSTNLPRVLGGLGVAII
STSSGLLTDRQAARSGVGGEVLAYVWMAGQKIRIRLKAYDHEAIDASARKIVETVTRTGASVVGPVPLPTEKNVYCVIRS
PHKYKDSR-EHFEMRTHKRLIDILDPTPKTVDALMRIDLPASVDVNIQ-RKTAIGYVVSDKMEKTIVVELESRKSHPLYG
KIIRTTSKVKAHDEN--GDAGVGDRVSLMETRPLSATKRWRLVEVLEKA-------------------------------
-MPRSL-KKGPFVDD-HLLKKVDVQND---KNTKQ----VIKTWSRRSTIIPDFIGHTFAVHDGRKHVPVFVTE-AMVGH
KLGEFAPTRTFKGHI------K--DDR----KSK------RR
>ACTINO_Mycobacterium_sp_KMS Concatenation of 2 sequences
MAIRKYKPTTPGRRGASVSDFAE-ITRS------------TP-EKSLVRPLHGKGGRNAHGRITTRH-KGGGHKRA----
YRVIDFR-RH-DK-DGVDAKVAHIEYDPNRTANIALLHYL-DGEKRYIIAPYGLKQGAIVESGA-N-AD-IKPGNNLPLR
NIPAGTVIHAVELRPGGGAKLARSAGVSIQLLGK--EGSYASLRMPSGEIRRVDVRCRATVGEVGNAEQANINWGKAGRM
-RWK-----GKR-P-TVRGVVMNPVDHPHGGGEGKT-S--GGRH-PVSP---WGKPEG--RTR-KPNKPSD-K-LIVRRR
--------------------------------ARK---G-ILGTKLGMTQVFD-ENNK---------VVPVTVVKAGPNV
VTRIR----TPE----R--DGY--SAVQIAY-------GE--IVNK----------PVTGQFA-----------------
---AG-VNPRRHLAELRL-----DDESAAADY-----EV---GQ-ELTA--E-V-FSDGAYVDVTGTSKGKGFAGTMKRH
GFKG-QGAAHGAQAVHRR-PGSIGGC-ATPG-RVFKGTRMSGRMGSDRVTTQNLVVHKVDAANG----------------
----------VLLIKGA-IPGRNGGLVMVRMATTIEVKT-PAGTTD-GSVELPAELF----DV-EA-NIALMHQVVTAQL
AAKRQGTHSTKTRGE--------VS-GGGKKPY---------RQKGTGRAR--------QGS---TR-AP----QF----
TGGGTVHGPQ-P-RDYSQRTPKKMIAAALRGALSDRARNG----------------R-IHAVTEL--VEGQT--------
--PSTKLVV--IGRAD--E---TSERSVRNLPGVH-I---------------ISPDQLNTYDVLKADD----VVFSVEAL
NAYIPRLKQRYREEI----RESLQQQFGYANVMQIPGVVKVVVNMGVG-DAARDAKLINGAVNDLALITGQKPEIRRARK
SIAQFKLREGMPIGARVTLRGDRMWEFLDRLVAIALPRIRDFRGLNP-KQFDGTGNYTFGLTEQSMFHEID-----VDSI
DRPRGMDITVVTS-----------------------ATTDDEGRALLRALGFPFMSRIG-K--QPVPVPAGVDVT-I---
-E-G--Q-NVSVKGPKGTLSLAV-AEP----IVVARDDEGA--IVV---TR-P--NDERRNR-SLHGLSRTLVANLVEGV
TQGYTTKMEIYGVGY--RVALKG-SN--LEFA--LGYSHPVVIEP-P-E-GITFAVE--T-PTKFSVSG-IDKQKVGQIS
AIIRRLR------RPDPY---KGKGVRYEGEQIRRKVGK----------MIQQESRLKVADNTGAKEILCIRVLG-SSRR
Y--AGIGDVIVATVKEAIPG-A-------NVKRGDVVKAVVVRTVKERRRADGSYIKFDENAAVIIK-NDND-PRGTRIF
GPVGRELR-EKRFMKIVSLAPEVLIK-L--HDLRPAPGS-KTAKTRVG-RGEGSK--GKTAGRGTKGTKARKN---V---
-PSTF-E-GGQMPIHMRLPKLKG--FRNINVGDLIGVDELVAS-GAVRVK---------VLG--DGK-L-A-A-A-VNV-
TAHKFSDSAREKITAAGGSA-K---QHH--PRQ---RGIA-SGGTTVSFG----------DYGIQAL--EHAYITNRQIE
SARIAINRHI------KRGGKVWINIFPDRPLTKKPAETRMGSGK---------GSPEWWVANVKP-GRVLFEL--SY--
PDEKTARDALTRAIHKLPIKARI-VRRRDRIRRHARLRKKV---SGTAQRPRLVVNRSSRHIHVQLVDD---L--TGTTL
AAASSI-EADV-RA------VDG-DKKAHSVRVGQLIAER--AKAAG-IDEVVFDRGGYSYG--GRIAALADAAREGGLK
F-------------------------------------------------------------YPN-AMAVARYVGISASK
ARRVIDLVRGKSVEEALDILRWA---------------------------------PQQASEPVAKVIASAAAN----A-
QNNE-GLDPSTLVVATIHADEGPTAKRIRPRAQGRAFRIRKRTSHITVIVES-MKVHKGDTVLVVSGK------DK-GAK
GKVIQAYPTRN--KVL--VEGVNRIKKHTA-VSSNE--RG-ASS-GGIVTQEAPIHVSNVM-VVD-SD-------GN--P
--TRIGYRV---DE-E------TGKVR---VSKRNG---KDI--MGQKINPHGFRLG--IT-TDWKSRWYA------D-K
Q--YKDYVKEDVAIRRLL--ATGLE-----RAGIADVEIERTR-D-RVRVDIHTARPGIVIGRRGTEADRIRADLEKLVQ
LNILEVKN---PESVAQLVAQGVAEQLSNRVAFRRAMRKAIQSAMRQPNVKGIRVQCSGRLGGAEMSRSEFYREGRVPL-
-HTLRADIDYGLYEAKTTFGRIGVKVWIYMTMTDPIADFLTRLRNANSAYHDEVTL-PHSKIKANIAEILKSEGYISDYR
TED----A---R----VGKSLVVQLKYG---PSR-------E---RSIAGLRRVSKPGLRVYAKSTNLPRVLGGLGVAII
STSSGLLTDRQAARSGVGGEVLAYVWMAGQKIRIRLKAYDHEAIDASARKIVETVTRTGASVVGPVPLPTEKNVYCVIRS
PHKYKDSR-EHFEMRTHKRLIDILDPTPKTVDALMRIDLPASVDVNIQ-RKTAIGYVVSDKMEKTIVVELESRKSHPLYG
KIIRTTSKVKAHDEN--GDAGVGDRVSLMETRPLSATKRWRLVEVLEKA-------------------------------
-MPRSL-KKGPFVDD-HLLKKVDVQND---KNTKQ----VIKTWSRRSTIIPDFIGHTFAVHDGRKHVPVFVTE-AMVGH
KLGEFAPTRTFKGHI------K--DDR----KSK------RR
>ACTINO_Mycobacterium_sp_MCS Concatenation of 2 sequences
MAIRKYKPTTPGRRGASVSDFAE-ITRS------------TP-EKSLVRPLHGKGGRNAHGRITTRH-KGGGHKRA----
YRVIDFR-RH-DK-DGVDAKVAHIEYDPNRTANIALLHYL-DGEKRYIIAPYGLKQGAIVESGA-N-AD-IKPGNNLPLR
NIPAGTVIHAVELRPGGGAKLARSAGVSIQLLGK--EGSYASLRMPSGEIRRVDVRCRATVGEVGNAEQANINWGKAGRM
-RWK-----GKR-P-TVRGVVMNPVDHPHGGGEGKT-S--GGRH-PVSP---WGKPEG--RTR-KPNKPSD-K-LIVRRR
--------------------------------ARK---G-ILGTKLGMTQVFD-ENNK---------VVPVTVVKAGPNV
VTRIR----TPE----R--DGY--SAVQIAY-------GE--IVNK----------PVTGQFA-----------------
---AG-VNPRRHLAELRL-----DDESAAADY-----EV---GQ-ELTA--E-V-FSDGAYVDVTGTSKGKGFAGTMKRH
GFKG-QGAAHGAQAVHRR-PGSIGGC-ATPG-RVFKGTRMSGRMGSDRVTTQNLVVHKVDAANG----------------
----------VLLIKGA-IPGRNGGLVMVRMATTIEVKT-PAGTTD-GSVELPAELF----DV-EA-NIALMHQVVTAQL
AAKRQGTHSTKTRGE--------VS-GGGKKPY---------RQKGTGRAR--------QGS---TR-AP----QF----
TGGGTVHGPQ-P-RDYSQRTPKKMIAAALRGALSDRARNG----------------R-IHAVTEL--VEGQT--------
--PSTKLVV--IGRAD--E---TSERSVRNLPGVH-I---------------ISPDQLNTYDVLKADD----VVFSVEAL
NAYIPRLKQRYREEI----RESLQQQFGYANVMQIPGVVKVVVNMGVG-DAARDAKLINGAVNDLALITGQKPEIRRARK
SIAQFKLREGMPIGARVTLRGDRMWEFLDRLVAIALPRIRDFRGLNP-KQFDGTGNYTFGLTEQSMFHEID-----VDSI
DRPRGMDITVVTS-----------------------ATTDDEGRALLRALGFPFMSRIG-K--QPVPVPAGVDVT-I---
-E-G--Q-NVSVKGPKGTLSLAV-AEP----IVVARDDEGA--IVV---TR-P--NDERRNR-SLHGLSRTLVANLVEGV
TQGYTTKMEIYGVGY--RVALKG-SN--LEFA--LGYSHPVVIEP-P-E-GITFAVE--T-PTKFSVSG-IDKQKVGQIS
AIIRRLR------RPDPY---KGKGVRYEGEQIRRKVGK----------MIQQESRLKVADNTGAKEILCIRVLG-SSRR
Y--AGIGDVIVATVKEAIPG-A-------NVKRGDVVKAVVVRTVKERRRADGSYIKFDENAAVIIK-NDND-PRGTRIF
GPVGRELR-EKRFMKIVSLAPEVLIK-L--HDLRPAPGS-KTAKTRVG-RGEGSK--GKTAGRGTKGTKARKN---V---
-PSTF-E-GGQMPIHMRLPKLKG--FRNINVGDLIGVDELVAS-GAVRVK---------VLG--DGK-L-A-A-A-VNV-
TAHKFSDSAREKITAAGGSA-K---QHH--PRQ---RGIA-SGGTTVSFG----------DYGIQAL--EHAYITNRQIE
SARIAINRHI------KRGGKVWINIFPDRPLTKKPAETRMGSGK---------GSPEWWVANVKP-GRVLFEL--SY--
PDEKTARDALTRAIHKLPIKARI-VRRRDRIRRHARLRKKV---SGTAQRPRLVVNRSSRHIHVQLVDD---L--TGTTL
AAASSI-EADV-RA------VDG-DKKAHSVRVGQLIAER--AKAAG-IDEVVFDRGGYSYG--GRIAALADAAREGGLK
F-------------------------------------------------------------YPN-AMAVARYVGISASK
ARRVIDLVRGKSVEEALDILRWA---------------------------------PQQASEPVAKVIASAAAN----A-
QNNE-GLDPSTLVVATIHADEGPTAKRIRPRAQGRAFRIRKRTSHITVIVES-MKVHKGDTVLVVSGK------DK-GAK
GKVIQAYPTRN--KVL--VEGVNRIKKHTA-VSSNE--RG-ASS-GGIVTQEAPIHVSNVM-VVD-SD-------GN--P
--TRIGYRV---DE-E------TGKVR---VSKRNG---KDI--MGQKINPHGFRLG--IT-TDWKSRWYA------D-K
Q--YKDYVKEDVAIRRLL--ATGLE-----RAGIADVEIERTR-D-RVRVDIHTARPGIVIGRRGTEADRIRADLEKLVQ
LNILEVKN---PESVAQLVAQGVAEQLSNRVAFRRAMRKAIQSAMRQPNVKGIRVQCSGRLGGAEMSRSEFYREGRVPL-
-HTLRADIDYGLYEAKTTFGRIGVKVWIYMTMTDPIADFLTRLRNANSAYHDEVTL-PHSKIKANIAEILKSEGYISDYR
TED----A---R----VGKSLVVQLKYG---PSR-------E---RSIAGLRRVSKPGLRVYAKSTNLPRVLGGLGVAII
STSSGLLTDRQAARSGVGGEVLAYVWMAGQKIRIRLKAYDHEAIDASARKIVETVTRTGASVVGPVPLPTEKNVYCVIRS
PHKYKDSR-EHFEMRTHKRLIDILDPTPKTVDALMRIDLPASVDVNIQ-RKTAIGYVVSDKMEKTIVVELESRKSHPLYG
KIIRTTSKVKAHDEN--GDAGVGDRVSLMETRPLSATKRWRLVEVLEKA-------------------------------
-MPRSL-KKGPFVDD-HLLKKVDVQND---KNTKQ----VIKTWSRRSTIIPDFIGHTFAVHDGRKHVPVFVTE-AMVGH
KLGEFAPTRTFKGHI------K--DDR----KSK------RR
>ACTINO_Mycobacterium_tuberculosis_CDC1551 Concatenation of 2 sequences
MAIRKYKPTTPGRRGASVSDFAE-ITRS------------TP-EKSLVRPLHGRGGRNAHGRITTRH-KGGGHKRA----
YRMIDFR-RN-DK-DGVNAKVAHIEYDPNRTARIALLHYL-DGEKRYIIAPNGLSQGDVVESGA-N-AD-IKPGNNLPLR
NIPAGTLIHAVELRPGGGAKLARSAGSSIQLLGK--EASYASLRMPSGEIRRVDVRCRATVGEVGNAEQANINWGKAGRM
-RWK-----GKR-P-SVRGVVMNPVDHPHGGGEGKT-S--GGRH-PVSP---WGKPEG--RTR-NANKSSN-K-FIVRRR
--------------------------------ARK---G-ILGTKLGMTQVFD-ESNR---------VVPVTVVKAGPNV
VTRIR----TPE----R--DGY--SAVQLAY-------GE--IVNK----------PLTGQYA-----------------
---AG-VNPRRYLAELRL-----DDSDAATEY-----QV---GQ-ELTA--E-I-FADGSYVDVTGTSKGKGFAGTMKRH
GFRG-QGASHGAQAVHRR-PGSIGGC-ATPA-RVFKGTRMAGRMGNDRVTVLNLLVHKVDAENG----------------
----------VLLIKGA-VPGRTGGLVMVRKTLKIDVKT-PAGKVD-GAIELPAELF----DV-PA-NIALMHQVVTAQR
AAARQGTHSTKTRGE--------VS-GGGRKPY---------RQKGTGRAR--------QGS---TR-AP----QF----
TGGGVVHGPK-P-RDYSQRTPKKMIAAALRGALSDRARNG----------------R-IHAITEL--VEGQN--------
--PSTKLVV--IGRSD--E---AGAKSVRNLPGVH-I---------------LAPDQLNTYDVLRADD----VVFSVEAL
NAYIPRLKERYRSEI----RDALRKQFGYGNVMQIPTVTKVVVNMGVG-EAARDAKLINGAVNDLALITGQKPEVRRARK
SIAQFKLREGMPVGVRVTLRGDRMWEFLDRLTSIALPRIRDFRGLSP-KQFDGVGNYTFGLAEQAVFHEVD-----VDKI
DRVRGMDINVVTS-----------------------AATDDEGRALLRALGFPFMSRIG-K--QPIPVPAGVDVT-I---
-E-G--Q-SISVKGPKGTLGLTV-AEP----IKVARNDDGA--IVV---TR-P--DDERRNR-SLHGLSRTLVSNLVTGV
TQGYTTKMEIFGVGY--RVQLKG-SN--LEFA--LGYSHPVVIEA-P-E-GITFAVQ--A-PTKFTVSG-IDKQKVGQIA
ANIRRLR------RPDPY---KGKGVRYEGEQIRRKVGK----------MIQQESRLKVADNTGAKEILCIRVLG-SSRR
Y--AGIGDVIVATVKDAIPG-G-------NVKRGDVVKAVVVRTVKERRRPDGSYIKFDENAAVIIK-PDND-PRGTRIF
GPVGRELR-EKRFMKIISLAPEVLLK-L--HDLRPARGS-KIARTRVG-RGDGSK--GKTAGRGTKGTRARKQ---V---
-PVTF-E-GGQMPIHMRLPKLKG--FRNVNVGDIVGVDDLVAK-GAVRVK---------VLG--DGK-L-T-A-K-VDV-
SAHKFSGSARAKITAAGGSA-K---QHH--PRQ---RGIA-SGGTTVNFG----------DYGIQAL--EHAYVTNRQIE
SARIAINRHI------KRGGKVWINIFPDRPLTKKPAETRMGSGK---------GSPEWWVANVKP-GRVLFEL--SY--
PNEGVARAALTRAIHKLPIKARI-IRRISRLRRHTRLRKKL---SGTAERPRLVVHRSARHIHVQLVND---L--NGTTV
AAASSI-EADV-RG------VPG-DKKARSVRVGQLIAER--AKAAG-IDTVVFDRGGYTYG--GRIAALADAARENGLS
F-------------------------------------------------------------YPS-AVAKARFVRVSPRK
ARRVIDLVRGRSVSDALDILRWA---------------------------------PQAASGPVAKVIASAAAN----A-
QNNG-GLDPATLVVATVYADQGPTAKRIRPRAQGRAFRIRRRTSHITVVVES-MKVHKGDTVLVISGK------DK-GAK
GKVLQAYPDRN--RVL--VEGVNRIKKHTA-ISTTQ--RG-ARS-GGIVTQEAPIHVSNVM-VVD-SD-------GK--P
--TRIGYRV---DE-E------TGRVR---ISKRNG---KDI--MGQKINPHGFRLG--IT-TDWKSRWYA------D-K
Q--YAEYVKEDVAIRRLL--SSGLE-----RAGIADVEIERTR-D-RVRVDIHTARPGIVIGRRGTEADRIRADLEKLVQ
LNILEVKN---PESQAQLVAQGVAEQLSNRVAFRRAMRKAIQSAMRQPNVKGIRVQCSGRLGGAEMSRSEFYREGRVPL-
-HTLRADIDYGLYEAKTTFGRIGVKVWIYMTMTDPIADFLTRLRNANSAYHDEVSL-PHSKLKANIAQILKNEGYISDFR
TED----A---R----VGKSLVIQLKYG---PSR-------E---RSIAGLRRVSKPGLRVYAKSTNLPRVLGGLGVAII
STSSGLLTDRQAARQGVGGEVLAYVWMAGQKIRIRLKAYDHEAIDASARKIVETVVRTGASVVGPVPLPTEKNVYCVIRS
PHKYKDSR-EHFEMRTHKRLIDIIDPTPKTVDALMRIDLPASVDVNIQ-RKTRIGYVVSDKMQKTIVVELEDRMRHPLYG
KIIRTTKKVKAHDED--SVAGIGDRVSLMETRPLSATKRWRLVEILEKA-------------------------------
-MPRSL-KKGPFVDE-HLLKKVDVQNE---KNTKQ----VIKTWSRRSTIIPDFIGHTFAVHDGRKHVPVFVTE-SMVGH
KLGEFAPTRTFKGHI------K--DDR----KSK------RR
>ACTINO_Mycobacterium_tuberculosis_F11 Concatenation of 2 sequences
MAIRKYKPTTPGRRGASVSDFAE-ITRS------------TP-EKSLVRPLHGRGGRNAHGRITTRH-KGGGHKRA----
YRMIDFR-RN-DK-DGVNAKVAHIEYDPNRTARIALLHYL-DGEKRYIIAPNGLSQGDVVESGA-N-AD-IKPGNNLPLR
NIPAGTLIHAVELRPGGGAKLARSAGSSIQLLGK--EASYASLRMPSGEIRRVDVRCRATVGEVGNAEQANINWGKAGRM
-RWK-----GKR-P-SVRGVVMNPVDHPHGGGEGKT-S--GGRH-PVSP---WGKPEG--RTR-NANKSSN-K-FIVRRR
--------------------------------ARK---G-ILGTKLGMTQVFD-ESNR---------VVPVTVVKAGPNV
VTRIR----TPE----R--DGY--SAVQLAY-------GE--IVNK----------PLTGQYA-----------------
---AG-VNPRRYLAELRL-----DDSDAATEY-----QV---GQ-ELTA--E-I-FADGSYVDVTGTSKGKGFAGTMKRH
GFRG-QGASHGAQAVHRR-PGSIGGC-ATPA-RVFKGTRMAGRMGNDRVTVLNLLVHKVDAENG----------------
----------VLLIKGA-VPGRTGGLVMVRKTLKIDVKT-PAGKVD-GAIELPAELF----DV-PA-NIALMHQVVTAQR
AAARQGTHSTKTRGE--------VS-GGGRKPY---------RQKGTGRAR--------QGS---TR-AP----QF----
TGGGVVHGPK-P-RDYSQRTPKKMIAAALRGALSDRARNG----------------R-IHAITEL--VEGQN--------
--PSTKLVV--IGRSD--E---AGAKSVRNLPGVH-I---------------LAPDQLNTYDVLRADD----VVFSVEAL
NAYIPRLKERYRSEI----RDALRKQFGYGNVMQIPTVTKVVVNMGVG-EAARDAKLINGAVNDLALITGQKPEVRRARK
SIAQFKLREGMPVGVRVTLRGDRMWEFLDRLTSIALPRIRDFRGLSP-KQFDGVGNYTFGLAEQAVFHEVD-----VDKI
DRVRGMDINVVTS-----------------------AATDDEGRALLRALGFPFMSRIG-K--QPIPVPAGVDVT-I---
-E-G--Q-SISVKGPKGTLGLTV-AEP----IKVARNDDGA--IVV---TR-P--DDERRNR-SLHGLSRTLVSNLVTGV
TQGYTTKMEIFGVGY--RVQLKG-SN--LEFA--LGYSHPVVIEA-P-E-GITFAVQ--A-PTKFTVSG-IDKQKVGQIA
ANIRRLR------RPDPY---KGKGVRYEGEQIRRKVGK----------MIQQESRLKVADNTGAKEILCIRVLG-SSRR
Y--AGIGDVIVATVKDAIPG-G-------NVKRGDVVKAVVVRTVKERRRPDGSYIKFDENAAVIIK-PDND-PRGTRIF
GPVGRELR-EKRFMKIISLAPEVLLK-L--HDLRPARGS-KIARTRVG-RGDGSK--GKTAGRGTKGTRARKQ---V---
-PVTF-E-GGQMPIHMRLPKLKG--FRNVNVGDIVGVDDLVAK-GAVRVK---------VLG--DGK-L-T-A-K-VDV-
SAHKFSGSARAKITAAGGSA-K---QHH--PRQ---RGIA-SGGTTVNFG----------DYGIQAL--EHAYVTNRQIE
SARIAINRHI------KRGGKVWINIFPDRPLTKKPAETRMGSGK---------GSPEWWVANVKP-GRVLFEL--SY--
PNEGVARAALTRAIHKLPIKARI-IRRISRLRRHTRLRKKL---SGTAERPRLVVHRSARHIHVQLVND---L--NGTTV
AAASSI-EADV-RG------VPG-DKKARSVRVGQLIAER--AKAAG-IDTVVFDRGGYTYG--GRIAALADAARENGLS
F-------------------------------------------------------------YPS-AVAKARFVRVSPRK
ARRVIDLVRGRSVSDALDILRWA---------------------------------PQAASGPVAKVIASAAAN----A-
QNNG-GLDPATLVVATVYADQGPTAKRIRPRAQGRAFRIRRRTSHITVVVES-MKVHKGDTVLVISGK------DK-GAK
GKVLQAYPDRN--RVL--VEGVNRIKKHTA-ISTTQ--RG-ARS-GGIVTQEAPIHVSNVM-VVD-SD-------GK--P
--TRIGYRV---DE-E------TGRVR---ISKRNG---KDI--MGQKINPHGFRLG--IT-TDWKSRWYA------D-K
Q--YAEYVKEDVAIRRLL--SSGLE-----RAGIADVEIERTR-D-RVRVDIHTARPGIVIGRRGTEADRIRADLEKLVQ
LNILEVKN---PESQAQLVAQGVAEQLSNRVAFRRAMRKAIQSAMRQPNVKGIRVQCSGRLGGAEMSRSEFYREGRVPL-
-HTLRADIDYGLYEAKTTFGRIGVKVWIYMTMTDPIADFLTRLRNANSAYHDEVSL-PHSKLKANIAQILKNEGYISDFR
TED----A---R----VGKSLVIQLKYG---PSR-------E---RSIAGLRRVSKPGLRVYAKSTNLPRVLGGLGVAII
STSSGLLTDRQAARQGVGGEVLAYVWMAGQKIRIRLKAYDHEAIDASARKIVETVVRTGASVVGPVPLPTEKNVYCVIRS
PHKYKDSR-EHFEMRTHKRLIDIIDPTPKTVDALMRIDLPASVDVNIQ-RKTRIGYVVSDKMQKTIVVELEDRMRHPLYG
KIIRTTKKVKAHDED--SVAGIGDRVSLMETRPLSATKRWRLVEILEKA-------------------------------
-MPRSL-KKGPFVDE-HLLKKVDVQNE---KNTKQ----VIKTWSRRSTIIPDFIGHTFAVHDGRKHVPVFVTE-SMVGH
KLGEFAPTRTFKGHI------K--DDR----KSK------RR
>ACTINO_Mycobacterium_tuberculosis_H37Ra Concatenation of 2 sequences
MAIRKYKPTTPGRRGASVSDFAE-ITRS------------TP-EKSLVRPLHGRGGRNAHGRITTRH-KGGGHKRA----
YRMIDFR-RN-DK-DGVNAKVAHIEYDPNRTARIALLHYL-DGEKRYIIAPNGLSQGDVVESGA-N-AD-IKPGNNLPLR
NIPAGTLIHAVELRPGGGAKLARSAGSSIQLLGK--EASYASLRMPSGEIRRVDVRCRATVGEVGNAEQANINWGKAGRM
-RWK-----GKR-P-SVRGVVMNPVDHPHGGGEGKT-S--GGRH-PVSP---WGKPEG--RTR-NANKSSN-K-FIVRRR
--------------------------------ARK---G-ILGTKLGMTQVFD-ESNR---------VVPVTVVKAGPNV
VTRIR----TPE----R--DGY--SAVQLAY-------GE--IVNK----------PLTGQYA-----------------
---AG-VNPRRYLAELRL-----DDSDAATEY-----QV---GQ-ELTA--E-I-FADGSYVDVTGTSKGKGFAGTMKRH
GFRG-QGASHGAQAVHRR-PGSIGGC-ATPA-RVFKGTRMAGRMGNDRVTVLNLLVHKVDAENG----------------
----------VLLIKGA-VPGRTGGLVMVRKTLKIDVKT-PAGKVD-GAIELPAELF----DV-PA-NIALMHQVVTAQR
AAARQGTHSTKTRGE--------VS-GGGRKPY---------RQKGTGRAR--------QGS---TR-AP----QF----
TGGGVVHGPK-P-RDYSQRTPKKMIAAALRGALSDRARNG----------------R-IHAITEL--VEGQN--------
--PSTKLVV--IGRSD--E---AGAKSVRNLPGVH-I---------------LAPDQLNTYDVLRADD----VVFSVEAL
NAYIPRLKERYRSEI----RDALRKQFGYGNVMQIPTVTKVVVNMGVG-EAARDAKLINGAVNDLALITGQKPEVRRARK
SIAQFKLREGMPVGVRVTLRGDRMWEFLDRLTSIALPRIRDFRGLSP-KQFDGVGNYTFGLAEQAVFHEVD-----VDKI
DRVRGMDINVVTS-----------------------AATDDEGRALLRALGFPFMSRIG-K--QPIPVPAGVDVT-I---
-E-G--Q-SISVKGPKGTLGLTV-AEP----IKVARNDDGA--IVV---TR-P--DDERRNR-SLHGLSRTLVSNLVTGV
TQGYTTKMEIFGVGY--RVQLKG-SN--LEFA--LGYSHPVVIEA-P-E-GITFAVQ--A-PTKFTVSG-IDKQKVGQIA
ANIRRLR------RPDPY---KGKGVRYEGEQIRRKVGK----------MIQQESRLKVADNTGAKEILCIRVLG-SSRR
Y--AGIGDVIVATVKDAIPG-G-------NVKRGDVVKAVVVRTVKERRRPDGSYIKFDENAAVIIK-PDND-PRGTRIF
GPVGRELR-EKRFMKIISLAPEVLLK-L--HDLRPARGS-KIARTRVG-RGDGSK--GKTAGRGTKGTRARKQ---V---
-PVTF-E-GGQMPIHMRLPKLKG--FRNVNVGDIVGVDDLVAK-GAVRVK---------VLG--DGK-L-T-A-K-VDV-
SAHKFSGSARAKITAAGGSA-K---QHH--PRQ---RGIA-SGGTTVNFG----------DYGIQAL--EHAYVTNRQIE
SARIAINRHI------KRGGKVWINIFPDRPLTKKPAETRMGSGK---------GSPEWWVANVKP-GRVLFEL--SY--
PNEGVARAALTRAIHKLPIKARI-IRRISRLRRHTRLRKKL---SGTAERPRLVVHRSARHIHVQLVND---L--NGTTV
AAASSI-EADV-RG------VPG-DKKARSVRVGQLIAER--AKAAG-IDTVVFDRGGYTYG--GRIAALADAARENGLS
F-------------------------------------------------------------YPS-AVAKARFVRVSPRK
ARRVIDLVRGRSVSDALDILRWA---------------------------------PQAASGPVAKVIASAAAN----A-
QNNG-GLDPATLVVATVYADQGPTAKRIRPRAQGRAFRIRRRTSHITVVVES-MKVHKGDTVLVISGK------DK-GAK
GKVLQAYPDRN--RVL--VEGVNRIKKHTA-ISTTQ--RG-ARS-GGIVTQEAPIHVSNVM-VVD-SD-------GK--P
--TRIGYRV---DE-E------TGRVR---ISKRNG---KDI--MGQKINPHGFRLG--IT-TDWKSRWYA------D-K
Q--YAEYVKEDVAIRRLL--SSGLE-----RAGIADVEIERTR-D-RVRVDIHTARPGIVIGRRGTEADRIRADLEKLVQ
LNILEVKN---PESQAQLVAQGVAEQLSNRVAFRRAMRKAIQSAMRQPNVKGIRVQCSGRLGGAEMSRSEFYREGRVPL-
-HTLRADIDYGLYEAKTTFGRIGVKVWIYMTMTDPIADFLTRLRNANSAYHDEVSL-PHSKLKANIAQILKNEGYISDFR
TED----A---R----VGKSLVIQLKYG---PSR-------E---RSIAGLRRVSKPGLRVYAKSTNLPRVLGGLGVAII
STSSGLLTDRQAARQGVGGEVLAYVWMAGQKIRIRLKAYDHEAIDASARKIVETVVRTGASVVGPVPLPTEKNVYCVIRS
PHKYKDSR-EHFEMRTHKRLIDIIDPTPKTVDALMRIDLPASVDVNIQ-RKTRIGYVVSDKMQKTIVVELEDRMRHPLYG
KIIRTTKKVKAHDED--SVAGIGDRVSLMETRPLSATKRWRLVEILEKA-------------------------------
-MPRSL-KKGPFVDE-HLLKKVDVQNE---KNTKQ----VIKTWSRRSTIIPDFIGHTFAVHDGRKHVPVFVTE-SMVGH
KLGEFAPTRTFKGHI------K--DDR----KSK------RR
>ACTINO_Mycobacterium_tuberculosis_H37Rv Concatenation of 2 sequences
MAIRKYKPTTPGRRGASVSDFAE-ITRS------------TP-EKSLVRPLHGRGGRNAHGRITTRH-KGGGHKRA----
YRMIDFR-RN-DK-DGVNAKVAHIEYDPNRTARIALLHYL-DGEKRYIIAPNGLSQGDVVESGA-N-AD-IKPGNNLPLR
NIPAGTLIHAVELRPGGGAKLARSAGSSIQLLGK--EASYASLRMPSGEIRRVDVRCRATVGEVGNAEQANINWGKAGRM
-RWK-----GKR-P-SVRGVVMNPVDHPHGGGEGKT-S--GGRH-PVSP---WGKPEG--RTR-NANKSSN-K-FIVRRR
--------------------------------ARK---G-ILGTKLGMTQVFD-ESNR---------VVPVTVVKAGPNV
VTRIR----TPE----R--DGY--SAVQLAY-------GE--IVNK----------PLTGQYA-----------------
---AG-VNPRRYLAELRL-----DDSDAATEY-----QV---GQ-ELTA--E-I-FADGSYVDVTGTSKGKGFAGTMKRH
GFRG-QGASHGAQAVHRR-PGSIGGC-ATPA-RVFKGTRMAGRMGNDRVTVLNLLVHKVDAENG----------------
----------VLLIKGA-VPGRTGGLVMVRKTLKIDVKT-PAGKVD-GAIELPAELF----DV-PA-NIALMHQVVTAQR
AAARQGTHSTKTRGE--------VS-GGGRKPY---------RQKGTGRAR--------QGS---TR-AP----QF----
TGGGVVHGPK-P-RDYSQRTPKKMIAAALRGALSDRARNG----------------R-IHAITEL--VEGQN--------
--PSTKLVV--IGRSD--E---AGAKSVRNLPGVH-I---------------LAPDQLNTYDVLRADD----VVFSVEAL
NAYIPRLKERYRSEI----RDALRKQFGYGNVMQIPTVTKVVVNMGVG-EAARDAKLINGAVNDLALITGQKPEVRRARK
SIAQFKLREGMPVGVRVTLRGDRMWEFLDRLTSIALPRIRDFRGLSP-KQFDGVGNYTFGLAEQAVFHEVD-----VDKI
DRVRGMDINVVTS-----------------------AATDDEGRALLRALGFPFMSRIG-K--QPIPVPAGVDVT-I---
-E-G--Q-SISVKGPKGTLGLTV-AEP----IKVARNDDGA--IVV---TR-P--DDERRNR-SLHGLSRTLVSNLVTGV
TQGYTTKMEIFGVGY--RVQLKG-SN--LEFA--LGYSHPVVIEA-P-E-GITFAVQ--A-PTKFTVSG-IDKQKVGQIA
ANIRRLR------RPDPY---KGKGVRYEGEQIRRKVGK----------MIQQESRLKVADNTGAKEILCIRVLG-SSRR
Y--AGIGDVIVATVKDAIPG-G-------NVKRGDVVKAVVVRTVKERRRPDGSYIKFDENAAVIIK-PDND-PRGTRIF
GPVGRELR-EKRFMKIISLAPEVLLK-L--HDLRPARGS-KIARTRVG-RGDGSK--GKTAGRGTKGTRARKQ---V---
-PVTF-E-GGQMPIHMRLPKLKG--FRNVNVGDIVGVDDLVAK-GAVRVK---------VLG--DGK-L-T-A-K-VDV-
SAHKFSGSARAKITAAGGSA-K---QHH--PRQ---RGIA-SGGTTVNFG----------DYGIQAL--EHAYVTNRQIE
SARIAINRHI------KRGGKVWINIFPDRPLTKKPAETRMGSGK---------GSPEWWVANVKP-GRVLFEL--SY--
PNEGVARAALTRAIHKLPIKARI-IRRISRLRRHTRLRKKL---SGTAERPRLVVHRSARHIHVQLVND---L--NGTTV
AAASSI-EADV-RG------VPG-DKKARSVRVGQLIAER--AKAAG-IDTVVFDRGGYTYG--GRIAALADAARENGLS
F-------------------------------------------------------------YPS-AVAKARFVRVSPRK
ARRVIDLVRGRSVSDALDILRWA---------------------------------PQAASGPVAKVIASAAAN----A-
QNNG-GLDPATLVVATVYADQGPTAKRIRPRAQGRAFRIRRRTSHITVVVES-MKVHKGDTVLVISGK------DK-GAK
GKVLQAYPDRN--RVL--VEGVNRIKKHTA-ISTTQ--RG-ARS-GGIVTQEAPIHVSNVM-VVD-SD-------GK--P
--TRIGYRV---DE-E------TGRVR---ISKRNG---KDI--MGQKINPHGFRLG--IT-TDWKSRWYA------D-K
Q--YAEYVKEDVAIRRLL--SSGLE-----RAGIADVEIERTR-D-RVRVDIHTARPGIVIGRRGTEADRIRADLEKLVQ
LNILEVKN---PESQAQLVAQGVAEQLSNRVAFRRAMRKAIQSAMRQPNVKGIRVQCSGRLGGAEMSRSEFYREGRVPL-
-HTLRADIDYGLYEAKTTFGRIGVKVWIYMTMTDPIADFLTRLRNANSAYHDEVSL-PHSKLKANIAQILKNEGYISDFR
TED----A---R----VGKSLVIQLKYG---PSR-------E---RSIAGLRRVSKPGLRVYAKSTNLPRVLGGLGVAII
STSSGLLTDRQAARQGVGGEVLAYVWMAGQKIRIRLKAYDHEAIDASARKIVETVVRTGASVVGPVPLPTEKNVYCVIRS
PHKYKDSR-EHFEMRTHKRLIDIIDPTPKTVDALMRIDLPASVDVNIQ-RKTRIGYVVSDKMQKTIVVELEDRMRHPLYG
KIIRTTKKVKAHDED--SVAGIGDRVSLMETRPLSATKRWRLVEILEKA-------------------------------
-MPRSL-KKGPFVDE-HLLKKVDVQNE---KNTKQ----VIKTWSRRSTIIPDFIGHTFAVHDGRKHVPVFVTE-SMVGH
KLGEFAPTRTFKGHI------K--DDR----KSK------RR
>ACTINO_Mycobacterium_ulcerans_Agy99 Concatenation of 2 sequences
MAIRKYKPTTPGRRGASVSDFAE-ITRS------------TP-EKSLVRPLHGHGGRNAHGRITTRH-KGGGHKRA----
YRVIDFG-RN-DK-DGVNAKVAHIEYDPNRTARIALLHYL-DGEKRYIIAPNGLSQGDVVESGA-N-AD-IKPGNNLPLR
NIPAGTLVHAVELRPGGGAKLARSAGSSIQLLGK--EASYASLRMPSGEIRRVDVRCRATVGEVGNAEQANINWGKAGRM
-RWK-----GKR-P-SVRGVVMNPVDHPHGGGEGKT-S--GGRH-PVSP---WGKPEG--RTR-NPNKASN-K-LIVRRR
--------------------------------ARK---G-ILGTKLGMTQVFD-ENNK---------VVPVTVVKAGPNV
VTRIR----TPE----R--DGY--SAVQLAY-------GE--IVNK----------PVTGQYA-----------------
---AG-VNPRRHLAELRL-----DDAEAVTEY-----EV---GQ-ELTA--E-I-FADGSYVDVTGTSKGKGFAGTMKRH
GFSG-QGASHGAQAVHRR-PGSIGGC-ATPA-RVFKGTRMAGRMGNDRVTVQNLLVHKVDAEQS----------------
----------VLLIKGA-VPGRTGGLVTVRKDLEIQVKA-PDGKVD-GSVVLPAELF----DV-PA-NIALMHQVVTAQR
AAARQGTHSTKTRGD--------VS-GGGRKPY---------RQKGTGRAR--------QGS---TR-TP----QF----
TGGGVVHGPK-P-RDYSQRTPKKMIAAALRGALSDRARNG----------------R-IHAVTEL--VAGQT--------
--PSTKLVV--IGRDD--Q---TGVKSVRNLPGVH-I---------------LSPDQLNTYDVLRADD----VVFSVEAL
NAYIPRLKERYRSEI----RDVLHKQFGYGNVMQIPTVTKVVVNMGVG-EAARDAKLINGAVSDLALITGQRPEIRKARK
SIAQFKLREGMPVGVRATLRGDRMWEFLDRLTSIALPRIRDFRGLSP-KQFDGVGNYTFGLAEQPVFHEID-----VDKI
DRVRGMDINVVTS-----------------------ATTDEEGRALLRALGFPFMSRIG-K--QPVPVPTGVDVM-I---
-E-G--Q-KVSVKGPKGALDLTV-AEP----ITVSRNDDGA--IVI---SR-P--NDERRNR-SLHGLSRTLVSNLVTGV
TEGYTTKMEIHGVGY--RVQLKG-AN--LEFA--LGYSHPVVIEA-P-E-GITFAVQ--A-PTKFTVSG-IDKQKVGQIS
ANIRRLR------RPDPY---KGKGVRYEGEQIRRKVGK----------MIQQESRLKVADNTGAKEILCIRVLG-SSRR
Y--AGIGDIIVATVKDAIPG-G-------NVKRGDVVKAVVVRTVKERRRPDGSYIKFDENAAVIIK-PDND-PRGTRIF
GPVGRELR-EKRFMKLISLAPEVLIK-L--HDLRPAPGS-KTPRTRVG-RGEGSK--GKTAGRGTKGTKARKQ---V---
-PTTF-E-GGQMPIHMRLPKLKG--FRNVNVGDIVGVDELVAK-GAVRVK---------VLG--DGK-L-T-V-K-VDI-
TAHKFSGSAREQITAAGGSV-K---QHH--PRQ---RGIA-SGGTSVNFG----------DYGIQAL--EHAYVTNRQIE
SARIAINRHI------KRGGKVWINIFPDRPLTKKPAETRMGSGK---------GSPEWWVANVKP-GRVLFEL--SY--
PNEAIARAALTRAIHKLPIKARI-IRRVSRLRRHARLRKRI---AGTQQRPRLVVHRSARHIHVQLVND---A--NGTTV
AAASSI-ETDV-RG------LDG-DKKARSVRVGQLIAER--AKAAD-IDTVVFDRGGYTYG--GRIAALADAARENGLK
F-------------------------------------------------------------FPS-ATAKARFVRVSPRK
ARRVIDLVRGRSVSDALDILRWA---------------------------------PQAASEPVAKVIASAAAN----A-
QNNN-GLDPATLIVATVYADEGPTAKRIRPRAQGRAFRIRKRTSHITVVVES-MKVHKGDTVLVVSGK------DK-GAK
GKVLQAYPERN--RVL--VEGVNRIKKHTA-ISTNQ--RG-AKS-GGIVTQEAPIHVSNVM-VVD-SD-------GK--P
--TRIGYRV---DE-E------TGRVR---ISKRNG---KDI--MGQKINPHGFRLG--IT-TDWKSRWYA------D-K
Q--YADYVKEDVAIRRLL--SSGLE-----RAGIADVEIERTR-D-RVRVDIHTARPGIVIGRRGTEADRIRADLEKLVQ
LNILEVKN---PESQAQLVAQGVAEQLSNRVAFRRAMRKAIQSAMRQPNVKGIRVQCSGRLGGAEMSRSEFYREGRVPL-
-HTLRADIDYGLYEAKTTFGRIGVKVWIYMTMTDPIADFLTRLRNANSAYHDEVSL-PHSKIKANIAQILKNEGYISDFH
TED----A---R----VGKSLIVQLKYG---PSR-------E---RSIAGLRRVSKPGLRVYAKSTNLPRVLGGLGVAII
STSSGLLTDRQAARQGVGGEVLAYVWMAGQKIRIRLKAYDHEAIDASARKIVETVVRTGASVVGPVPLPTEKNVYCVVRS
PHKYKDSR-EHFEMRTHKRLIDIIDPTPKTVDALMRIDLPASVDVNIQ-RKTRIGYVVSDKMQKTIVVELEDRVRHPLYG
KIIRTTKKVKVHDEH--SAAGIGDRVSLMETRPLSATKRWRLVEILEKA-------------------------------
-MPRSL-KKGPFVDD-HLLKKVDVQNE---KNTKQ----VIKTWSRRSTIIPDFIGHTFAVHDGRKHVPVFVTE-SMVGH
KLGEFAPTRTFKGHI------K--DDR----KSK------RR
>ACTINO_Mycobacterium_vanbaalenii_PYR-1 Concatenation of 2 sequences
MAIRKYKPTTPGRRGSSVSDFAE-ITRD------------HP-EKSLVRPLHGRGGRNAHGRITTRH-KGGGHKRA----
YRVIDFR-RH-DK-DGVNAKVAHIEYDPNRTANIALLHYL-DGEKRYIIAPQGLKQGAIVESGA-N-AD-IKPGNNLPLR
NIPAGTLVHAVELRPGGGAKMARSAGASIQLLGK--EGSYASLRMPSGEIRRVDVRCRATVGEVGNAEQANINWGKAGRM
-RWK-----GKR-P-TVRGVVMNPVDHPHGGGEGKT-S--GGRH-PVSP---WGKPEG--RTR-KPKKASD-K-LIVRRR
--------------------------------ARK---G-ILGTKLGMTQVFD-ENNK---------VVPVTVVKAGPNV
VTRIR----TPE----R--DGY--SAVQLAY-------GE--IVNK----------PVTGQYA-----------------
---AG-VNPRRHLAELRL-----DDEAAAAEY-----EV---GQ-ELTA--E-I-FADGAYVDVTGTSKGKGFAGTMKRH
GFRG-QGASHGAQAVHRR-PGSIGGC-ATPG-RVFKGTRMSGRMGSDRVTTQNLKVHKVDAENG----------------
----------VLLIKGA-IPGRNGGLVVVREDRKIPVRT-PAGKTD-GSIELPAELF----DV-EP-NIALMHQVVNAQL
AAKRQGTHSTKTRGE--------VS-GGGKKPY---------RQKGTGRAR--------QGS---TR-AP----QF----
TGGGIVHGPK-P-RDYSERTPKKMIRAALRGALSDRARND----------------R-IHAITEI--VEGQT--------
--PSTKLVV--IGRAD--E---ASALSVRNLPGVH-V---------------ISPDQLNTYDVLKADD----VVFSVEAL
NAYIPRLKQRYREEI----RDQLLKEFGYANVMQIPGVTKVVVNMGVG-DAARDAKLINGAVNDLALITGQKPEIRRARK
SIAQFKLREGMPIGARVTLRGDRMWEFLDRLISISLPRIRDFRGLSG-KQFDGTGNYTFGLTEQSVFHEID-----VDSI
DRPRGMDITVVTS-----------------------ATNDDEGRALLRALGFPFMSRIG-K--QPVTVPSGVDVT-I---
-D-G--Q-NVSVKGPKGTLTLDV-AEP----IAVTRDDDGA--IVV---TR-P--NDERRNR-SLHGLSRTLIANLVTGV
TEGYTTKMEIFGVGY--RVVAKG-SN--LEFA--LGYSHPVLITA-P-E-GVTFAVE--T-PTKFSISG-IDKQKVGQIA
ANIRRLR------KSDPY---KGKGIRYEGEQIRRKVGK----------MIQQESRLKVADNTGAKEILCIRVLG-SSRR
Y--AGIGDVIVATVKDAIPG-G-------NVKRGDVVKAVVVRTAKERRRADGSYIKFDENAAVIIK-NDND-PRGTRIF
GPVGRELR-EKKFMKIVSLAPEVLIK-L--HDLRPAPGE-KKAKTRVG-RGEGSK--GKTAGRGTKGTKARKN---V---
-PVTF-E-GGQMPIHMRLPKLKG--FRNVNVGDIVGVDELVAK-GLVRVK---------VLG--DGK-L-S-A-K-VDV-
TAHKFSGSAREAITAAGGTA-K---QHH--PKQ---RGIA-SGGTSVSFG----------DYGIQAL--GHAYVTNRQIE
SARIAINRHI------KRGGKVWINIFPDRPLTKKPAETRMGSGK---------GSPEWWVANVKP-GRVLFEL--SY--
PDEKIAREALTRAIHKLPIKARI-VRRTSRLRRHARLRKKV---SGTADRPRLVVNRSARHIHVQLVDD---L--EGVTL
AAASSI-EADV-RA------HEG-DKKAASTRVGQLIAER--AKAAG-IDEVVFDRGGYTYG--GRIAALADAAREGGLK
F-------------------------------------------------------------YPS-AMAKARFVRISATK
ARRVIDLVRGKSVEEALDILRWA---------------------------------PQSASEPVAKVIASAAAN----A-
QNNE-GLDPTSLVVATIHADEGPTAKRIRPRAQGRAYRIRKRTSHITVIVES-MKVRKGDTVLVISGK------DK-GAK
GKVLVAYPDRN--KVL--VEGVNRIKKHTP-ESRTE--RG-ASS-GGIVTQEAPISVSNVM-LLD-SD-------GK--P
--TRVGYRR---DD-E------TGNVR---IAKSNG---KDI--MGQKINPHGFRLG--IT-TEWKSRWYA------D-K
Q--YADYIKEDVAIRKLL--ATGLE-----RAGIADVEIERTR-D-RVRVDIHTARPGIVIGRRGTEADRIRADLEKLVQ
LNILEVKN---PESVAQLVAQGVAEQLSNRVAFRRAMRKAIQSAMRQPNVKGIRVQCSGRLGGAEMSRSEFYREGRVPL-
-HTLRADIDYGLYEAKTTFGRIGVKVWIYMTMTDPIADFLTRLRNANSAYHDEVTL-PHSKIKANIAEILKKEGYISDYR
TED----A---R----VGKSLVVQLKYG---PSR-------E---RSIAGLRRVSKPGLRVYAKSTNLPRVLGGLGVAII
STSSGLRTDRQAAREGVGGEVLAYVWMAGQKIRIRLKAYDHEAIDASARKIVETVTRTGASVVGPVPLPTEKNVYCVIRS
PHKYKDSR-EHFEMRTHKRLIDILDPTPKTVDALMRIDLPASVDVNIQ-RKTAIGYVVSDKMQKTIVVELESRKSHPLYG
KIIRTTTKVKAHDEN--EDAGVGDRVSLMETRPTSATKRWRLVEVLEKA-------------------------------
-MPRSL-KKGPFVDD-HLLKKVDVQNE---KNTKQ----VIKTWSRRSTIIPDFIGHTFAVHDGRKHVPVFVTE-AMVGH
KLGEFAPTRTFKGHI------K--DDR----KSK------RR
>ACTINO_Nocardia_farcinica_IFM_10152 Concatenation of 2 sequences
MAIRKYKPTTPGRRGSSVSDFAE-ITRS------------TP-EKSLLRPLTKSGGRNAHGRITTRH-RGGGHKRA----
YRVIDFR-R-LDK-DGIPAKVAHIEYDPNRTANIALLHYV-DGEKRYILAPKGVTQGTPIESGP-T-AD-IKPGNNLPLR
NIPTGTTIHNVELRPGGGAKLARAAGMSIQLLGK--EGPYATLRMPSGEIRRVDVRCRATVGEVGNAEQSNINWGKAGRM
-RWK-----GRR-P-TVRGVVMNPVDHPHGGGEGKT----SGGRHPVSP---WGQP--EGRTR-KPNRPSD-K-LIVRRR
--------------------------------KNRPAAG-ILGTKLGMTQVFD-EKNR---------VVPVTVIKAGPNV
VTQIR----TEE----R--DGY--SAVQVAF-------GA--IVNK----------PVAGQFK-----------------
---AG-VTPRRHIAEIRV--------ADASSF-----EV---GQ-EINA--D-V-FEEGSYVDVTGTSKGKGYAGTMKRH
GFRG-QGASHGAQAVHRR-PGSIGGC-ATPG-RVFKGMRMAGRMGNDRVTTQNLSVHKVDAENG----------------
----------LLLIKGA-IPGRKGGVVIVKANLVLPVKE-AGGKSN-GTVELPAEIF----DV-TA-NIALMHQVVTAQL
AAARQGTHATKTRGE--------VS-GGGKKPY---------RQKGTGRAR--------QGS---TR-AP----QF----
TGGGTVHGPQ-P-RDYSQRTPKKMIRAALHGALSDRARND----------------R-IHVVSEL--VAGQT--------
--PSTKLVV--VGRED--V---TAWKSVANLQNVQ-P---------------IAPDQLNTYDVLNSDD----VVFSVEAL
NAFVPRLKVRYREEI----KDALAKEFNYANVMQIPGVVKVVVNMGVG-DAARDAKLINGAVEDLALITGQKPQIRKATK
SIAQFKLREGMPIGAKVTLRGDRMWEFLDRLVSIALPRIRDFRGLSP-KQFDGNGNYTFGLSEQSMFHEID-----VDKI
DRPRGMDITVVTT-----------------------ATNNEEGRALLKHLGFPFMSRIG-K--KPIAVPSGVEIT-I---
-D-G--Q-HVSVKGPKGTLTHTV-AEP----ITVTRGEDGQ--LEV---TR-P--NDERRNR-SLHGLTRTLIANMIEGV
TKGYEKKMEIFGVGY--RVQAKG-SN--LEFA--LGYSHPVPVEA-P-E-GITFAVE--S-PTKFSVSG-IDKQKVGQIS
AVIHGLR------KPDPY---KGKGIRYAGEVVRRKVGK----------MIQQESRLRVADNTGAKEILCIRVLG-SSRR
Y--AGIGDVIVATVKDAIPG-G-------NVKRGDVVKAVVVRTVKERRRPDGSYIKFDENAAVLIK-ADND-PRGTRIF
GPVGRELR-DKKFMKIVSLAPEVLIK-L--HHLRPAPGA-KTDKTRVG-RGEGSK--GKTAGRGTKGTKARKN---V---
-PAAF-E-GGQMPIHMRLPKLKG--FTNVNVGRIVGKAELVAA-GAVRVK---------VLG--DGE-I-G-V-A-VQV-
TADKVTGSAKEKITAAGGTV-K---QHH--PSR---TGMA-KGGTSVAFG----------DYGIQAL--EPAYVTNRQIE
SARIAMTRHI------RRGGKIWINIYPDRPLTKKPAETRMGSGK---------GSPEWWVANVKP-GRVMFEM--SY--
PNEETAREALRRAMHKLPMKCRI-VRRLSKARRHFRLRKKI---AGTTERPRLVVHRSSRHLHAQLVDD---T--VGKTI
AAASSI-EPDV-RA------VEG-DKTAKGKKVGELIAAR--AKAAG-VEAVVFDRGGHDYH--GRIAALADAAREGGLK
F-------------------------------------------------------------NPT-ARATAKHVRVTPMK
ARRVVDLVRGKRVEDALAILKFA---------------------------------PQAASEPVAKVVASAAAN----A-
ENNL-GLDPATLVISTAYVDEGATLKRFQPRAQGRAFRIRKRTSHITIEVES-MKVHKGDTVLVISGK------DK-GAK
GKVIQAYPKEN--RVL--VEGVNRIKKHVA-NSANQ--RG-ASS-GGIVTQEAPIHVSNVM-VVD-SD-------GK--P
--TRIGYRT---DE-N-------GRVR---ISRRNG---KDI--MGQKINPHGFRLG--IT-TDWKSRWYA------D-K
Q--YADYVKEDVAIRKLL--ATGME-----RAGISKVEIERTR-D-RVRVDIHTARPGIVIGRRGAEADRIRAELEKLVQ
LNILEVKN---PESDAQLVAQGVAEQLSNRVAFRRAMRKAIQSAMRSPNVKGIRVQCSGRLGGAEMSRSEFYREGRVPL-
-HTLRADIDYGLYEAKTTFGRIGVKVWIYMTMTDPIADFLTRLRNANSAYHDQVKA-PHSKLKANIAEILKREGYIADYR
TED----A---Q----VGKTLVVDLKYG---PSR-------E---RSLAGVRRVSKPGLRVYAKSTNLPKVLGGLGVAII
STSQGLLTDKQAAKQGVGGEVLAYVWMAGQKIRIRLKAYDHEAIDASARKIVETVTRTGARVVGPVPLPTEKNVYCVIRS
PHKYKDSR-EHFEMRTHKRLIDILDPTPKTVDALMRIDLPASVDVNIQ-RKVRIGYVVSDKMNKTIVVELEDRVKHPLYG
KIIRTTSKVKAHDEN--EIAGVGDRVQLMETRPLSATKRWRLVEVLEKA-------------------------------
-MPRSL-KKGPFVDD-HLQAKVDVQNE---KGTKQ----VIKTWSRRSTITPDFIGHTFAVHDGRKHVPVFVSE-NMVGH
KLGEFAPTRTFKSHV------K--EDR----KSK------RR
>ACTINO_Nocardioides_sp_JS614 Concatenation of 2 sequences
MAIRKYKPTTPGRRGSSVADFVE-ITRT------------TP-EKSLTRPLPKKGGRNNQGRITTRH-QGGGHKRA----
YRLIDFR-RY-DK-DGVPAKVAHIEYDPNRTARIALLHYV-DGEKRYIIAPKDLTQGTRVESGP-N-AD-IKPGNNLPLR
NIPVGTTIHCVELRPGGGAKIARSAGNSAQLVAR--EGSRATLRMPSGEMRFVDVRCRATVGEVGNAEQSNINWGKAGRM
-RWK-----GKR-P-TVRGVVMNPVDHPHGGGEGKT-S--GGRH-PVSP---WGQPEG--RTR-K-RKASD-S-QIIRRR
--------------------------------NMK---G-LLGTKLGMTQVWD-ENNR---------VVPVTVIAAGTNV
VTQVR----TPA----T--DGY--NAIQVGY-------GE--IVTK----------PQAGHFK-----------------
---AG-TTPRRHLVEIRT--------ALAADY-----TV---GQ-ELAV--D-T-FAAGEEIDVTGTSKGKGFAGTMKRH
GFAG-VSASHGAHRNHRK-PGSIGAC-ATPG-RVFKGVRMAGRMGTDTVTTQNVTVHAVDTAKG----------------
----------LILLKGA-VPGPKGGLVVLRAKKAAPAKK-AAAPKA-AKVDFPAEIF----DV-EL-NVPLIHQVVVAQQ
AAARQGTHATKTRGE--------VR-GGGRKPY---------KQKGTGRAR--------QGS---TR-AP----QF----
AGGGTVHGPQ-P-RSYDQRTPKKMKVAALRGALSDRARND----------------R-IHVVESL---ITAE-A------
--PSTRLVV--LERTD--T---VTWLSLRNAPEVH-I---------------VAVDQLNTYDVLASDD----VVFTQGAY
DAFVPRLKTRYREEI----VPALRSEFDIKNAMQVPGLTKIVVNMGVG-EAARDSKLIEGAVKDLTAITGQKPLVTKARK
SIAQFKLREGMPIGAHATLRGDRMWEFLDRLLSLALPRIRDFRGLNP-DQFDGRGNYTFGLTEQVMFHEID-----QDRI
DRSRGMDITVVTT-----------------------ATNDEQGRALLKQLGFPFMSRIG-K--LPVAVPSGVDVA-I---
-D-G--A-RVTVKGPKGTLSHTV-AAP----ITVEKGD-GV--LDV---KR-P--DDERESK-ALHGLTRTLVNNMVVGV
TEGYEKKLEIVGVGY--RVLSKGPTQ--LEFQ--LGYSHPITFNA-P-E-GITFAVE--G-PTRLGVQG-IDKQLVGEVA
ANIRKLR------KPEPY---KGKGVRYAGEHIRRKVGK----------MIQQESRLKVADNTGAKEILCIRVLG-SGRR
Y--AGIGDVIVATVKDAIPG-G-------NVKKGDVVKAVVVRTVKERRRPDGSYIRFDENAAVILK-NDGE-PRGTRIF
GPVGRELR-EKKFMKIISLAPEVLLK-L--HNLRPAPGA-KTAKTRVG-RGEGSK--GKTAGRGTKGTKARYQ---V---
-PAAF-E-GGQMPIHMRLPKLKG--FKNVNLDRIVGVEDLVAK-GAVRVK---------VLG--QGE-I-S-V-A-VQV-
SANAFSATASEKIEAAGGTT-K---QHH--PTR---RGAA-KGGTRLAFG----------DFGIQAV--EAHYVTNRQIE
SARIAMTRHI------KRGGKVWINIYPDRPLTKKPAETRMGSGK---------GSPEWWIANVKP-GRVMFEL--SG--
VDETVAREAMRRAMHKLPMKCRF-IRTKSRLRRQVRGRKRV---SGTPERPRLVVTRSSKHISVQVVDD---L--VGKTL
ASASTM-EADL-RG------FSG-DKTAKAKKVGELVAER--AKSAG-VEGVVFDRAGNKYH--GRVAALAEGAREGGLT
F-------------------------------------------------------------QPG-AFASARYARITPMK
ARRVVDMVRGLPVDEALSLLQFA---------------------------------PQSASETVYKVLESAVAN----A-
ELTE-GLERGDLVVSVAQVDEGPTMKRWRPRAQGRATRINKRTSHITLVVQPSVSIKKGDTVKVIAGK------DK-GAE
GRVIQVLREEQ--RVI--VEGVNRVKRHTKVVNQGG--RA-GTT-GGIITAEAPIHVSNVM-LVEGGG-----------V
--TRIGFRR---DE--VTKRRPDGSVR---ISRKTG---KEI--MGQKINPNGFRLG--IS-TDHKSRWYA------D-K
L--YKSYVGEDVAIRKLL--SKGME-----RAGIAKVEIERTR-D-RVRVDIHTARPGIVIGRRGAEADRIRGELEKLVQ
LNILEVKN---PEVDAQLVAQGVAEQLSGRVQFRRAMRKAMQTSMRS-GAKGIRIQCSGRLNGAEMSRTEFYREGRVPL-
-HTLRADIDYGFYEARTTFGRIGVKVWIYMTMTDPIADMLTRLRNANQAYHDAVSM-PYSKLKQGVADILKQEGYITSYD
VTE----P---A-EGEVGKTLTITLKYG---RNR-------E---RSIAGVRRISKPGLRVYAKHTGLPKVLGGLGVAII
STSQGLLTDRQANQKGVGGEVLAYVWMAGQKIRIRLKAYDHEVIDTSARKIVDTVTRTGAKVAGPVPLPTEKNVYCVIRS
PHKYKDSR-EHFEMRTHKRLIDIIDPTPKTVDSLMRLDLPAGVDIEIKLRKVREGLVVSDKMDKTVVVSVEDRVKHALYG
KVMRRTSKLKAHDEQ--NECGIGDRVLLMETRPLSATKRWRVVEILEKA-------------------------------
-MPRSL-KKGPFVDD-HLQKKVDAENA---KGSHN----VIKTWSRRSMIVPDMIGHTIAVHDGRKHVPVFVTD-SMVGH
KLGEFAPTRTYRGHV------K--EDR----KGR------RR
>ACTINO_Propionibacterium_acnes_KPA171202 Concatenation of 2 sequences
MGIRKYKPTTPGRRGSSVSDFVE-LTRS------------TP-EKSLLVAKPKTGGRNNTGRITTRH-IGGGHKQA----
YRIIDFK-RY-DK-DGVPAKVAHIEYDPNRTARIALLHYA-DGEKRYIIAPDGVGQGTVVVSGP-E-AD-IKPGNNLPLR
NIPVGTTVHAVELRPGGGAKMGRSAGASVQLVAR--EGKYATVRLPSGEMRMVDIRCRATIGEVGNAEQININWGKAGRN
-RWK-----GIR-P-TVRGVVMNPIDHPHGGGEGRT-S--GGRH-PVSP---WGKPEG--RTR-NKKKASS-R-LIVRRR
--------------------------------TVK---G-VLGTKLGMTQLWD-EHNR---------LVPVTVIQAGPCV
VTQVR----TPE----T--DGY--SAVQLGY-------GA--VVTK----------PEAGHFK-----------------
---AG-VTPRRHLVELRT--------ADASEY-----TL---GQ-EIAA--D-V-FSESDFVDVTGTSKGKGTAGVMKRH
GFGG-LRATHGVHRKHRS-PGSIGGC-STPG-KVIKGLRMAGRMGVERVTVQNLQVHSVDAERG----------------
----------IMLVRGA-VPGPKGSLLVVRETKTIDVLD-VKGKKA-GSAELPGDLF----DV-NT-NIPLIHQVVVAQL
AAARQGTHATKTRGQ--------VS-GGGKKPW---------RQKGTGRAR--------QGS---TR-AP----QW----
VGGGTVHGPQ-P-RSYAQRTPKKMVGAALRGALSDMARDN----------------R-IFVVTSL--V-DGD-K------
--PSTKLVV--LDRSD--E---IDWLSVRNLSEVH-V---------------LAADQLNTYDVVNART----IVFSQAGL
DAFVPRLKKQYREQI----RAAMQEEFGYRNPMLIPGLEKIVVNMGVG-DAAHDSKVMDGAIRDITAITGQKPQVTKARK
SIAQFKLREGQPIGCHVTLRGDRMWEFADRLLTLALPRIRDFRGLNS-NQFDGKGNYTFGLSEQVMFLEID-----QDKI
VRIRGMDITFVTT-----------------------AQTNEEGKALLKHLGFPFMSRIG-R--LPIAVPSGVEVK-L---
-D-G--Q-YVEVKGPKGTLNFTV-REP----ITVSKNDEGA--ILV---ER-P--DDERENR-SLHGLTRTLINNMVIGV
TEGYEKKLEIQGVGY--RVLSKGPKQ--LEFN--LGFSHPVIVDA-P-E-GITFAVE--N-PTKFSVQG-IDKQVVGETA
ANIRKIR------KPEPY---KGKGVRYEGENVRRKVGK----------MIQQETRLKVADNTGAKELLCIRVLG-SKRR
Y--AYLGDTIVCTVKDAIPG-G-------NVKKGEVVKAVVVRTVKSHRRPDGSYIKFDENAAVLLK-GDGE-PRGTRIF
GPIARELR-EKKFMRIVSLAPEVIIE-L--HDLKPAPGA-HKAKTRVG-RGEGSK--GKTAGRGTKGTGARKN---V---
-PEFF-A-GGQMPIHMQAPKLGG--FHNVNLDKVITVDDLVSV-GAVRVK---------VLG--TGE-L-T-V-K-VDL-
VVDAWSKSAQEKIEKAGGSV-K---QHH--PKR---TGAA-KGGTQLAFG----------DYGIQAT--EGGYLTNRQIE
AARIAMTRYI------KRGGKVWINVYPDRPMTKHPAESRMGSGK---------GTPEWWIANIKP-GRVLFEL--SG--
VPEDVAREAMRLAIHKLPMKARF-IRAKARARRQARGRKKI---FGTVERPRMVVTRSSKHVFVQVIDD---V--AGNTL
VSASTM-EAEL-RE------MSG-DKTAKAARVGTIIGER--AKAAG-ITKVVFDKAGNQYH--GRIAALADAAREAGLD
F-------------------------------------------------------------RPG-SYAIARHVRMSASK
CRRVINLVRGMDAVDAVTMLKFQ---------------------------------PQAAAEPIRKVIASAMAN----A-
EQTE-GLRADDLYISQAFVDEGITMRRIRPRAKGSASRILKRSAHITVVVEPSLKIKKGDRVKVIAGN------DK-GAI
GEVLSVDPARE--RVV--VEGVNIRKHHRR--DMPT-PQG-GTTKGGIISSEAPIHVSNVQ-LVTKID-------GK--D
VVTRVGYRR--VDV---TKRRPDGSVR---YLKKEE---AK---MGQKINPHGFRLG--VT-TDHKTRWYA------E-K
Q--YAELVGEDVKIREWL--HKNLE-----RAGLSSIEIERRS-E-RVTIFLYAARPGIVIGRNGAEAERVRGELEKLIQ
LNILEVKS---PETDAQLVAQGIAEQLAARVAFRRAMRKAQQSAMNA-GALGIRIKCSGRLGGAEMSRSEGYREGRVPL-
-HTLRADIDYGFFEARTTFGRIGVKVWIYMTMTDPIADMLTRLRNANQAYHDQTSM-PHSKIKAGIAGILKSEGYIADYK
VNE----P---K-EGEVGKTLTLTLKYG---ENR-------E---RSIAGVRRISKPGLRVYAKSTALPKVLGGLGIAII
STSQGLLTDKQAHEKSVGGEVLAYVWMAGQKIRIRLRAYDHEVIDSSARKIVDTVTRTGAKVAGPVPLPTEKNVFCVIRS
PHKYKDSR-EHFEMRTHKRLIDILEPTPKTVDSLMRLDLPAGVDIEIKLRKVREGLVVSDKMNKTITVMVEDRVKHPLYG
KVMTKSVRLKAHDEN--NEAGMGDRVRIMETRPLSATKRWRLVEIIEKA-------------------------------
-MPRSL-KKGPFVDE-HLAKKVTAQNE---AGTHN----VIKTWSRRSMVTPDMIGHTIGVHDGRKHVPVFVTE-SMVGH
KLGEFAPTRTFKGHV------K--DDK----KAR------RR
>ACTINO_Renibacterium_salmoninarum_ATCC_33209 Concatenation of 2 sequences
MGIRKYKPTTPGRRGSSVADFAE-ITRS------------TP-EKSLVRPLPKSGGRNNSGKITTRH-KGGGHKRQ----
YRLIDFR-RH-DK-DGVNAKVAEIEYDPNRTARIALLHYV-DGTKRYIIAPNKLKQGDFVEAGP-S-AD-IKPGNNLPLR
NIPVGTTIHAVELRPGGGAKMARSAGASVQLVAK--EGRFAQLRLPSGEIRNVDVRCRATVGEVGNAEQSNINWGKAGRM
-RWK-----GVR-P-TVRGVSMNPVDHPHGGGEGKT-S--GGRH-PVNP---NGKREG--RTR-RPNKESD-K-LIVRRR
--------------------------------NVK---G-ILGTKLGMTQVWD-ENNK---------LVPVTVVQADSNV
VTQLR----DAA----K--DGY--TAVQIGY-------GQ--IVTK----------PLAGHFK-----------------
---AG-VTPRRHVVELRT--------NDSDAY-----SL---GQ-ELSV--E-I-FEAGQKVDVVGTSKGKGFAGVMKRH
GFHG-VGASHGAHKNHRK-PGSIGGA-STPS-RVFKGLKMAGRMGGERHTTLNLTVHAIDAEKS----------------
----------LLLIKGA-IPGARGRVVLVR-----------MATKT-VKVELPAEIF----DV-QT-NVPLLHQVVVAQL
AAARQGTQKTKTRAE--------VS-GAGRKPF---------KQKGTGRAR--------QGS---IR-AP----HM----
TGGGVVHGPT-P-RDYSQRTPKKMKAAALRGALSDRARNE----------------R-IHVVAEL--VAGTK--------
--PSAKLVV--IERAN--D---VAALSVRNLADIH-V---------------LYVDQLNTYDVLISDD----VVFTKTAY
EAFVPRLKTRYADEI----KKTLQDDFSYVNVNQVPRLVKVVVNMGVG-EAARDSKVIDGAVRDLTLITGQKPMVTKARK
SIAQFKLREGMPIGAHTTLRGDRMWEFVDRLVTLALPRIRDFRGLSG-KQFDGNGNYTFGLTEQVMFHEID-----QDAI
DKIRGMDITVVTT-----------------------AKTDDEGRALLKALGFPFMSRIG-R--LPISVPAGVEVK-V---
-D-G--A-LVSVKGPKGQLTLTV-SNP----IEVALEE-ST--LTV---SR-P--NDERASR-SLHGLTRTLIANLITGV
TEGYEKKLEIVGTGY--RVLAKG-SD--LEFA--LGYSHPVAVKA-P-E-GITLTVE--G-PTKLSVAG-IDKQQVGEVA
ANIRKLR------KPDPY---KGKGIRYADEVIRRKVGK----------MIQQESRLKVADNTGAKEILAIRVLG-SGRR
Y--AGIGDVIVATVKDAIPG-G-------NVKKGDVVKAVIVRTKKERRRADGSYIKFDENAAVILK-NDGD-PRGTRIF
GPVGRELR-DKKFMKIISLAPEVLLK-V--HHLRPAPGA-KTAKTRVG-RGEGSK--GKTAGRGTKGTKARYQ---I---
-KAGF-A-GGQLPLHMRLPKLRG--FKNVNLDKLITVENLIAN-GAVSVK---------VLG--TGE-L-T-V-K-VQV-
TVNAYSASAIEKIVAAGGTA-K---QHH--PGR---SGQA-TGGTKVSFG----------EYGIQAL--TPAYVTNRQIE
SARIAMTRHI------KRGGKVWINIYPDRPLTKKPAETRMGSGK---------GSPEWWIANVKP-GRVLFEL--SG--
VNEEVAREALRLAIHKLPLKARI-VRSAARGRRHLRVRKRI---TGTEARPRLVVTRSARHIFVQVVDD---S--KGVTV
ASASTL-EADL-RTFE------G-DKTAKAKRVGELVADR--AKKAG-VETVVFDRGGNKYH--GRIAAVADGAREGGLS
L--------------------------------------------------------------ME-AKAIARHIRVTPMK
ARRVVNLIRGKQANEALAILKFA---------------------------------PQAASEPVFKVLQSAVANARVLA-
DRDSVAFDEGDLFISEAFVDEGPTMKRFQPRAQGRAYRIRKRTSHITVVVATKINIKKGDLVQVITGAKAERGGDR-GKQ
GKVLRVFTESN--RVL--VEGINRVTKHTK-VGQSQ--RG-SKT-GGIEIVEAPIHISNVA-LVDPST-------KK--T
--TRVGYRL---ET--VER---DGRVR---FAKSSG---KDL--MGQKVNPHGFRLG--IT-TNHVSHWFA-DSNKAG-Q
R--YKDFVREDIKIRQLM--STGME-----RAGIAKVEIERTR-D-RVRVDIHTARPGIVIGRRGAEADRIRGELEKLVQ
LNILEVKN---PEMEAQLVAQGIAEQLSSRVAFRRAMKKAMQSAQRA-GAKGIRVQCSGRLGGAEMSRSEFYREGRVPL-
-HTLRAQIDYGFFEAKTTFGRIGVKVWIYMTMTDPVADMLTRLRNANSAHHDSVKM-PFSKLKGHVADILKAEGYIASWK
VED----A---E----VGKSLTIDLKFG---PNR-------E---RSIAGIRRISKPGLRVYAKSTNLPKVLGGLGVAIL
STSSGLLTDRQAAKKGVGGEVLAYVWMAGQKIRIRLKSYDHEVIDVSARKIVETVTRAGATVVGPVPLPTEKNVYCVIRS
PHKYKDSR-EHFEMRTHKRLIDIIDPTPKAVDSLMRLDLPADVNIEIKLRKTRRGYVVSDKMQKTIVVQVEDRVKHALYG
KVLRRTSKVKAHDEE--NSAGIGDLVLISETRPLSATKRWRLVEVLEKA-------------------------------
-MPRSL-KKGPFVDQ-HLFVKVANENE---KGTKN----VIKTWSRRSMIIPDMLGHTIAVHDGRKHIPVFVTE-SMVGH
KLGEFALTRTFRGHV------K--DDR----KGK------RR
>ACTINO_Rhodococcus_sp_RHA1 Concatenation of 2 sequences
MAIRKYKPTTPGRRGSSVSDFAE-ITRS------------TP-EKSLVRPLHGRGGRNAHGRITTRH-KGGGHKRA----
YRLIDFR-RN-DK-DGVPAKVAHIEYDPNRTARIALLHYA-DGEKRYIIAPKGLAQGAPVESGA-G-AD-IKPGNNLPLR
NIPTGTTIHAVELRPGGGAKMARSAGSSIQLLGK--EGTYATLRMPSGEIRRVDVRCRASIGEVGNAEQSNINWGKAGRM
-RWK-----GKR-P-TVRGVVMNPVDHPHGGGEGKT-S--GGRH-PVSP---WGKPEG--RTR-K-NKASD-K-LIVRRR
--------------------------------KIK---G-ILGTKLGMTQVFD-ENNR---------VVPVTVVKAGPNV
VTQIR----TEE----R--DGY--SAVQLAF-------GA--IVNK----------PTSGQFK-----------------
---AG-VTPRRHVVELRV--------ADTSEY-----EV---GQ-ELTA--E-V-FEDGAYVDVTGTSKGKGFAGTMKRH
GFAG-QGASHGAQAVHRR-PGSIGGC-ATPG-RVFKGMRMSGRMGSDRITTQNLSVHKVDAENG----------------
----------LLLIKGA-IPGRKGGLVIVKTKLTLDVKV-AGGKTN-GTVDLPAEIF----DA-PA-NIALLHQVVVAQL
AAARQGTHATKTRGE--------VR-GGGKKPY---------RQKGTGRAR--------QGS---TR-AP----QF----
AGGGTVHGPQ-P-RDYSQRTPKKMKAAALRGALSDRARNE----------------R-IHVITEL--VAGQT--------
--PSTKLLV--VGRED--I---AAWKSVQNLDGVH-P---------------IAPDQLNTYDVLNSDD----VVFSVEAL
NSFIPRLKTRYREEI----KAALNTEFDYANVMQIPGVVKVVVNMGVG-DAARDAKLINGAVNDLALITGQKPEIRKARK
SIAQFKLREGMPIGARVTLRGDRMWEFLDRLVSVALPRIRDFRGLSG-NQFDGNGNYTFGLNEQSMFHEID-----VDKI
DRPRGMDITVVTT-----------------------ATNNEEGRALLKHLGFPFMSRIG-K--IPVTVPGGVDVS-I---
-D-G--Q-DVTVKGPKGSLALTI-SEP----IAIAKNDDGT--LSV---TR-P--DDERRSR-ALHGLSRTLVQNLITGV
TDGYTTKMEIHGVGY--RVALKG-KD--LEFA--LGYSHPVPIEA-P-E-GITFAVE--S-PTKFSVSG-IDKQKVGQIS
ANIRRLR------RPDPY---KGKGVRYEGEQIRRKVGK----------MIQQESRLRVADNTGAKEILCIRVLG-SSRR
Y--AGIGDIIVATVKDAIPG-G-------NIKKGEVVKAVIVRTTKERRRPDGSYIKFDENAAVLIK-PDND-PRGTRIF
GPVGRELR-EKKFMKIVSLAPEVLIK-L--HHLRPAPGA-KSDKIRVG-RGEGGKR-GKTAGRGTKGTKARKN---V---
-PAAF-E-GGQMPLHMRLPKLKG--FTNVNVGDIVTVEDLVAK-GAVRVK---------VLG--DGD-L-T-V-A-VQV-
TVDKFTGSAKEKIAAAGGTA-K---QHH--PSR---SGAA-KGGTQVTFG----------DYGIQAL--EPAYITNRQIE
SARIAMTRHI------KRGGKIWINIFPDRPLTKKPAETRMGSGK---------GSPEWWIANVKP-GRVMFEM--SY--
PNEEIAREALRRAMHKLPCKCRI-VRRLSKVRRHFRLRKKV---SGTPERPRLVVNRSARHIHVQLVDD---L--AGHTL
AAASTT-EADV-RA------ADG-DKKALSAKVGQLIAER--AKAAG-VEAVVFDHGGHGYH--GRIAALADAAREGGLK
F-------------------------------------------------------------NPT-AKAVARHVRVTPMK
ARRVVDLVRGRSVEDALNILKFA---------------------------------PQAASEPVAKVIASAAAN----A-
ENNL-DLDPSTLVVATAFVDEGATLKRFQPRAQGRAFRIRKRTSHITVIVES-MKVHKGDTVLVIAGK------DK-GAK
GKVIQAYPATN--KVL--VEGVNRIKKHTA-VSANE--RG-ASS-GGIVTQEAPIHVSNVA-VVD-SD-------GN--P
--TRVGYRT---DE-E------SGRVR---ISRKNG---KDI--MGQKINPHGFRLG--IT-TDWKSRWYA------D-K
Q--YAEYVKEDVAIRKLL--ATGME-----RAGIAKVEIERTR-D-RVRVDIHTARPGIVIGRRGAEADRIRSELEKLVQ
LNILEVKN---AEAEAQLVAQGVAEQLSNRVAFRRAMRKAIQSAMRQPNVKGIRVQCSGRLGGAEMSRSEFYREGRVPL-
-HTLRADIDYGLYEAKTTFGRIGVKVWIYMTMTDPIADFLTRLRNANTAYHDEVKL-PHSKIKANIAEILKREGYIADYR
TED----A---E----VGKTLIVDLKYG---PSR-------E---RSLAGVRRVSKPGLRVYAKSTNLPKVLGGLGVAII
STSTGLLTDRQAANQGVGGEVLAYVWMAGQKIRIRLKAYDHEAIDASARKIVETVTRTGARVVGPVPLPTEKNVYCVIRS
PHKYKDSR-EHFEMRTHKRLIDILDPTPKTVDALMRIDLPASVDVNIQ-RKVRTGYVVSDKMEKTIVVELEDRVKHPLYG
KIIRRTSKVKAHDEN--GVAGIGDRVQLMETRPLSATKHWRLVEVLEKA-------------------------------
-MPRSL-KKGPFVDD-HLLAKVDVQNE---KGTKQ----VIKTWSRRSTIIPDFIGHTFAVHDGRKHVPVFVSD-SMVGH
KLGEFAPTRTFKGHI------K--DDR----KAK------RR
>ACTINO_Rubrobacter_xylanophilus_DSM_9941 Concatenation of 2 sequences
MPARRYKPTSPGRRNSSVLTRDS-VTKE------------KP-EKSLLAKLHKTGGRNVHGRITTRH-KGGGHKRR----
YRIIDFK-RN--K-DGVPATVAAIEYDPNRSANIALLHYH-DGEKRYILAPRNLTVGSVVMSGP-E-AE-VDVGNALPLA
NIPVGTTVHAVELEPGRGAQLARSAGTSAQIIAR--EGNLVTLRLPSGERRRVRAECRATVGVVGNQSHQNVRWGKAGRK
-RHL-----GIR-P-TVRGTVMNPVDHPHGGGEGKS-T--PGRA-PVTP---WGKITQGKPTR-KKRKRSD-A-MIVARR
--------------------------------MAT---A-VFARKKYMTQAFQ-DDGT---------AVGVTVLEVEPNV
VTAVK----TAE----K--DGY--EAVQVGF-------GA--VVNR----------PHAGVFK-----------------
---LD-IPPRRYLRELRG---------VSGEV----------GQ-TIGA--D-A-FEAGDRVHVSARSKGRGFQGTVKRH
GFGR-GPVTHGS-HNIRQ-PGSVGAS-ADPS-RIFKGQRMPGHMGDRSVTVRNLEVVRVDAERN----------------
----------EIWVRGG-VPGGRNAIVKVR-MAQAQVFD-ARTGRR-SEMELKGPRF----ET-EP-KQHVIHRAVVAEL
EARRRWTASTRERSE--------VA-GSGAKLY---------RQKGTGRAR--------AGD---IK-SP----LR----
HGGGTWGGPK-P-KGYGKKINRKEARAAFDGALSAKAAEG----------------R-LYVLDAL----DFE-R------
--PSTKLLV--LGEER------EAALSFRNLPEVT-V---------------VGPRGYGVYELLRARE----VVFSRAAY
GRLTARLKDRYRQEV----APALKERFGIDNPMRVPTLEKIVVNMGVG-EAAQDSRKLDGAMEDLARITGQKPQVRRARK
SIAGFKIREGMPVGARVTLRGERMWEFLDRLISVALPRVRDFRGVSP-DSFDGRGNYALGVREQLIFPEIS-----YDAV
DSVRGLDIAIVTT-----------------------AETDEEARELLRLLGMPFMSRIG-R--APVEVPGGVSVE-I---
---S-AR-SVKVRGPKGELTVPV-GRG----VSVREED-GK--LLV---ER-S--SDAPQHR-AMHGLTRSLLHNAVVGV
TDGFAKTLQISGVGY--RAQLQG-QN--VVLQ--VGYSHPVTVQP-R-E-GIQLEVP--N-PTTIVVRG-IDKQQVGQMA
AEIRRVR------PPEPY---KGKGIRYEGEQVRRKVGK----------MIQQETRLKVADNSGARSLLCIRVLG-SKRR
S--AGIGDVIVASVKEATPG-G-------AVKKGDVVRAVVVRTKKETRREDGSYIRFGENAGVLIN-SDGS-PRGTRIF
GPVARELR-EKGYTRIISLAPEVLMR-L--NELSPPPGS-RRARKRVG-RGEGSGY-GKTSGRGQKGAKARSGTK-A---
-YTTY-E-GGQMPLQRRLPRLKGEAGRHVNVGELIGLDELRAA-GLIRVK---------ILG--DGE-I-D-R-P-VTV-
RAHAFSRAAREKIEAAGGRA-K---PQR--GRM---KGRA-KGGTEVQFG----------EYGLQAL--EPAWITNRQIE
AARIAMTRKI------RRGGKVWINIFPHKPVTKKPAETRMGSGK---------GSPEEYVAVVKP-GRVMFEM--SG--
VGEELAREAMRLAAQKLPIKTRF-LKRAQRERRHRRVRRKI---FGTPERPRLSVYRSNVHTYAQLIDD---I--AGHTL
AAADSR-EVGE-AE----------SRVEAARKVGELIASR--AREAG-IERAVFDRGGYKYH--GRVAALAEGARAGGLK
F-----------------------------------------------------------------MRAVAKYVRISPRK
ARLVADQIRGKSYPEAASILRFT---------------------------------NKRAARILGDVLKSAAAN----A-
ENNH-DADPELLFVEEVRVDEGPTIKRYRPRALGRATMIRKRTSHITLRLGAAAKIKRGDTVVVISGR------EK-GKR
GEVERVLPREN--RVV--VKGVNTRTRHAR----PS--QQ--NP-DGLYRFDAPIHISNVM-LVDPNT-------GE--P
--TRVGYRF---TE--------SGKVR---VAKRSG---KDI--MGQKVHPEGFRLG--VR-RDFKSQWYS------D-R
D--FAELLGEDLKIREHI--ERKLA-----RAGIAEIEIKKAAEQGEVVVDIHTARPGIVIGKGGSEVDALRRDLERLVQ
VNVREVSR---PELNAKLVAESIAEQLEGRAAFRRTMKRALTSAMRS-GAVGARIQCSGRLGGIEMSRSETVSEGKVPL-
-HTLDADIDYGFKEANTQMGQIGVKVWINMAVNDPIADMLTRIRNAVMAKHERVEI-PHSKMKVEIARILKEEGYVRDYA
VRG----S---G----PQQRIVIELKYG---PDG-------E---RAITGLRRMSRPGRRVYRKQKDIPRVLDGLGVAIL
STSQGILTDHEARRKGVGGEVLCFVYMAVSKIRIKLKAYDHEVIDKTARSIVETAERTGAFVFGPVPLPTKRSRYTVIRG
PFKDKDSR-EHFQLNTHKRLIDIQQPTPRTVDSLQRLDLPAGVNIEIKARKERVGLVVSDAADKTVTVSVETLKEHPMYK
KRIRRSKKFLVHDER--NEARVGDTVRIIETRPLSRRKRWRLASIISRA-------------------------------
-MTRSS-KKEPFVEE-KLMRRILEMNE---KNEKR----MIKTWSRASVIYPEMVGHTIAVHDGRKHVPVYITE-SMVGH
RLGEFAPTRTFRSHK------K--DDR----TAR------RR
>ACTINO_Saccharomonospora_viridis_P101,_DSM_43017 Concatenation of 2 sequences
MGIRKYKPTTPGRRGSSVADFAE-LTRS------------EP-EKSLVRPLHGRGGRNSGGRITTRH-KGGGHKRA----
YRIIDFR-RN-DK-DGVPAKVAHIEYDPNRSARIALLHYA-DGEKRYIIAPDKLKQGDKVESGP-R-AD-IKPGNNLPLR
NIPVGTMIHAIELRPGGGAKIARSAGVSVQLVAK--EGPYAQLRMPSGEIRNVDVRNRATVGEVGNSEHANINWGKAGRS
-RWR-----GKR-P-AVRGVVMNPVDHPHGGGEGRT-S--GGRH-PVNP---NGKPEG--RTR-R-RKPSD-K-LIVRRR
---------------------------------MK---G-ILGTKLGMTQVFD-ENNR---------VVPVTVVKAGPNV
VTQVR----SKE----K--DGY--SAVQLAF-------GN--IVNK----------PQAGHFK-----------------
---AG-VTPRRYLAELRT--------SDADSY-----EV---GQ-EITA--D-V-FSDGAVVDVTGTSKGKGFAGVMKRH
GFAG-QGASHGNQATHRA-PGSIGGA-ATPG-RVFKGKRMAGRAGNKRVTTQGLTIHSVRAEEG----------------
----------LLLIKGA-VPGPKGGLVFVRMTATVELKT-PTGEAQ-GTVELPSEIF----DV-QA-NIPLMHQVVVAQM
AAARQGTHDTKTRGE--------VR-GGGRKPY---------RQKGTGRAR--------QGS---IR-AP----QF----
VGGGTVHGPT-P-RDYTQRTPKKMKAAALRGALSDRARAG----------------Q-VHIITEL--VTGEK--------
--PSTKLVV--LHRDD--E---LGRLSARNLPYVH-L---------------LTPDQLNTYDVLVNDD----VVFTKAAF
DAFLPRLKTRYREEI----VGQLREEFGYTNPHQVPGVVKVVVNMGVG-DAARDSKLIEGAIRDLATITGQKPEVRRARK
SIAQFKLRQGQPIGARVTLRGDRMWEFLDRLLTIALPRIRDFRGLSD-RQFDGNGNYTFGLNEQSMFHEIS-----PDSI
DRPRGMDVTVVTS-----------------------ANSDEEGRALLRKLGFPFMSRIG-K--LPINVPSGVDVT-I---
-D-G--Q-RVTVKGPKGTLEHTV-PEP----ITVERDDNGA--LLV---KR-P--DDERETR-ALHGLTRTLVNNLVVGV
TQGYEKRMEIHGVGY--RVQAKG-SD--LEFA--LGYSHPVLVKA-P-E-GITFKVE--S-PTKFSVSG-IDKQQVGQTA
AVIRRLR------RPDPY---KGKGVLYEGERIRRKVGK----------MIQQESRLRVADNTGAKEILTIRVLG-SGRR
Y--AGIGDIIVATVKDAIPG-A-------NVKRGDIVRAVIVRTAKEKRRPDGSYIRFDENAAVLIK-NDNE-PRGTRIF
GPVGRELR-DRKFMKIISLAPEVLIK-I--HHLKPAPGA-KREKIRVG-RGEASKG-GKTAGRGTKGTKARKN---V---
-PVGF-E-GGQMPIHMRLPKLRG--FNNVNVGDLIGKDELVAR-GIVHVK---------VLG--DGD-V-SGV-K-FEL-
TVDAFSKSAKEKIEAAGGSI-K---QHA--PRR---SGAA-KGGTKVHFG----------DFGIQAL--EHGYVTNRQIE
SARIAMTRHI------KRGGKIWINVFPDRPLTKKPAETRMGSGK---------GSPEWWVANVKP-GRVVFEM--SF--
PNEAVAREAMRRAIHKLPMKCRI-VRRAGRVRRHNRLRKKI---SGTPQRPRMSVKRSSRHIFVQLIDD---V--AGHTL
ASASSL-EADV-QA------VEG-DKKAKAAKVGELVAAR--AKEAG-IAKVVFDRGGNAYH--GRIAALADAAREGGLE
F-------------------------------------------------------------LPT-AVARARFVRDSPTK
VRRVIELIKGRNANEALTVLRFA---------------------------------PQAASDQVAKVLASAMAN----A-
ENNL-DLDPDTLWVKNAYADEGPTLKRIRPRAQGRAYRIRKRTSHITVVVES-MKVKKGDTVLVIAGK------DK-GAK
GKVIKAYPARQ--RVL--VEGVNRIKKHTR-ITQTQ--RG-AQS-GGIVTQEAPIHVSNVM-VVD-SD-------GK--P
--TRVGYRI---GE-D-------GKVR---ISRRTG---KDI--MGQKINPHGFRLG--IT-TDWKSRWYA------D-K
Q--YSEYVAEDVKIRKLL--STGME-----RAGISKVEIERTR-E-RVRVDIHTARPGIVIGRRGAEADRIRGALEKLVQ
LNILEVKN---PEADAQLVAQGIAEQLSNRVAFRRAMRKAIQTSMRSPQVKGIRVQCSGRLGGAEMSRSEHYRDGRVPL-
-HTLRADIDYGFFEARTTFGRIGVKVWIYMTMTDPIADFLTRLRNANSAYHDTVVL-PHSKIKANIAEILKREGYIADYR
VEP----G---E----KHKNLVVELKYG---PNR-------E---RSIAGLRRVSKPGLRVYAKSTNLPSVLGGLGVAII
STSSGLQTDRQCKRNGVGGEVLAYVWMAGQKIRIRLKAYDHEAIDASARKIVETVTRTGASVVGPVPLPTEKNVYCVIRS
PHKYKDSR-EHFEMRTHKRLIDILDPTPKTVDALMRIDLPASVDVNIQ-RKVREGLVVSDKMDKTIVVELEDRKKHPLYG
KVMRTTKKVKAHDEQ--NTAGVGDRVLLMETRPLSATKRWRLVEIREKA-------------------------------
-MPRSL-KKGPFVDD-HLLKKVDALNE---SGKKT----VIKTWSRRSTIIPDMLGHTIAVHDGRKHVPVFITE-AMVGH
KLGEFAPTRTFKGHV------K--EDR----KSR------RR
>ACTINO_Saccharopolyspora_erythraea_NRRL_2338 Concatenation of 2 sequences
MGIRKHKPTTPGRRGSSVSDFAE-ITRS------------EP-EKSLLRPLHGRGGRNAHGKITTRH-KGGGHKRA----
YRLIDFR-RN-DK-DGVPAKVAHIEYDPNRSARIALLHYA-DGEKRYIIAPNNVRQGDRIESGA-R-AD-IKPGNNLPLR
NIPTGTVVHAIELRPGGGAKIARSAGARVQLVAK--DGPYAQLRMPSGEIRNVDARCRATVGEVGNSEHANINWGKAGRM
-RWK-----GKR-P-TVRGVVMNPVDHPHGGGEGKT-S--GGRH-PVNP---KGKPEG--RTR-R-NKPSD-K-LIVRRR
--------------------------------QIK---G-ILGTKLGMTQVFD-DQNR---------VVPVTVVQAGPNV
VTQIR----TPE----K--DGY--SAVQLAF-------GA--IVNK----------PRTGHFK-----------------
---AG-VTPRRHVVELRT--------ADAGEY-----EV---GQ-EVTA--E-V-FEAGTVVDVVGTSKGKGFAGTMKRH
GFRG-QGASHGTQAVHRK-PGSIGGC-ATPG-RVFKGMRMSGRMGSDRVTTQNLKVHRVEGESG----------------
----------LLLIKGA-IPGPKGGLVLVKMSVTLDVRT-PDGKTD-GTVELPAEIF----DV-QA-NIALMHQVVVAQL
AAGRQGTHATKTRGQ--------VS-GGGKKPY---------RQKGTGNAR--------QGS---IR-AP----QF----
TGGGTVHGPQ-P-RDYSQRTPKKMKVAALRGALSDRVRAG----------------Q-LHVVSHV--VGGEQ--------
--PSTKLVV--LNKSE--E---TSWLSLRNLQNVH-L---------------IDPSQLNTYDVLVNDD----VVFTKAAF
ERFVPRLKTRYRDEI----RQALNEEFHYSNAMQVPGVVKVVVNMGVG-DAARDSKLIEGAVRDLATITGQKPEIRKARK
SIAQFKLREGMPIGARVTLRGDRMWEFIDRLVTIALPRIRDFRGLSG-KQFDGKGNYTFGLNEQSMFHEID-----PDSI
DRPRGMDITVVTT-----------------------ANTDEEGRVLLRRLGFPFMSRIG-K--LPITVPSGVEVT-I---
-D-G--Q-DVTVKGPKGSLVQRI-AEP----ITVEKDDDGA--ILV---KR-P--DDERNSR-SLHGLSRSLVNNMVVGV
SQGYQKDLEIHGVGY--RVQQKG-SN--LEFA--LGYSHPVVVEP-P-E-GIEFATD--G-PTKLSVKG-IDKQLVGEIA
ARIRKLR------RPDPY---KGKGVRYAGENIRRKVGK----------MIQQESRLRVADNSGAKEILTIRVLG-SGRR
Y--AGIGDIIVATVKDAIPG-A-------NVKKGEVVKAVIVRQKKEKRRADGSYIRFDENAAVLIK-PSGE-PRGTRIF
GPVGRELR-DKKYMKIISLAPEVLIK-I--HDLRPAPGS-KRDKIRVG-RGEGSK--GKTAGRGTKGTKARKN---V---
-SPRF-E-GGQMPIHMRLPKLRG--FKNVNVGKLVGIDELISA-GLANVK---------ILG--DGD-L-EGV-K-LEV-
TAHAFTGSAQEKITAAGGSV-K---SHA--PKR---KGFA-KGGTRINFG----------EYGIQAI--EHGYVTNRQIE
SARIAITRHV------KRGGKVWINIFPDRPLTKKPAETRQGSGK---------GSPESWVANVKP-GRVMFEL--NF--
PNEKTAIEALTRAAHKLPMKCKI-VRRTARANRHFRLRKKV---SGTPARPRLVVTRSTRHIVAQVIDD---V--AGHTL
ASASTL-EADL-RS------FDG-DKKAKAAKVGELVAAR--AKEAG-IAAVVFDRGGNAYH--GRVAALADAARDGGLE
F------------------------------------------------------------------MARARFVRVTPMK
ARRVVELIKGRSASEALAVLQFA---------------------------------PQAASGPVSKVLASAVAN----A-
ENNL-SLDPDTLWVHRAYVDEGPTLKRFRPRAQGRAYRIRKRTSHITVEVES-MKVKKGDTVVVISGK------DK-GAK
GKVIQAFPQRD--KVL--VEGVNRIKKHTK-VSRTE--RG-AQS-GGIVTQEAPIHVSNVM-VVD-SD-------GQ--P
--TRVGYRI---GE-D-------GKVR---ISRRNG---KDI--MGQKINPHGFRLG--IT-TDWKSRWYA------D-K
Q--YSEYVAEDVKIRRRL--SRGME-----RAGISKVEIERTR-E-RVRVDIHTARPGIVIGRRGAEADRIRGSLEKLVQ
LNILEVKN---AEADAQLVAQGVAEQLSNRVSFRRAMRKAIQSAMRSPQVKGIRVQCGGRLGGAEMSRSEFYREGRVPL-
-HTLRADIDYGFFEARTTFGRIGVKVWIYMTMTDPIADMLTRLRNGNSAYHDEVVM-PHSKLKANIAEILKREGYVSGYR
TEQ----G---E----KGQNLVVELKYG---PNR-------E---RSIAGLRRVSKPGLRVYAKSTNLPKVLGGLGIAII
STSGGLLTDRQAIKQGVGGEVLAYAWMAGQKIRIRLKAYDHEAIDASARKIVETVTRTGARVVGPVPLPTEKNVYCVIRS
PHKYKDSR-EHFEMRTHKRLIDILEPTPKTVDALMRIDLPASVDVNIQ-RKVREGYVVSDKMDKTIVVSLEDRKKHALYG
KVMRRNTKVKAHDEA--NTAGVGDRVLLMETRPLSASKRWRLVEVVEKA-------------------------------
-MPRSL-KKGPFVDD-HLLKKVDALNE---SGKKT----VIKTWSRRSTIIPDMLGHTFAVHDGRKHIPVFVNE-SMVGH
KLGEFAPTRTFKGHV------K--DDR----KSR------RR
>ACTINO_Salinispora_arenicola_CNS-205 Concatenation of 2 sequences
MAIRKYRPTTPGRRGSSVADFAE-ITRS------------TP-EKSLLAPLPKKGGRNAHGRITTRH-QGGGHKRQ----
YRIIDFK-RV-DK-DGVPAKVAHIEYDPNRTARIALLHFL-DGEKRYIVAPKDLKQGDIVESGP-G-AD-IKPGNNLPLR
NIPVGTTIHNVELRPGGGAKLARSAGVGIQLLGR--EGAYATLRMPSGEIRRVDVRCRASIGEIGNADQSNINWGKAGRM
-RWK-----GKR-P-TVRGVAMNPVDHPHGGGEGKT-S--GGRH-PVNP---QGKPEG--RTR-RKGQPSD-R-LIVRRR
--------------------------------QVK---G-ILGAKLGMTQVW--DNNR---------VVPVTVVQAGPCV
VSQVR----SHQ----K--DGY--AAVQLAY-------GA--IVKK----------PISGHYK-----------------
---AD-VAPRRHIVELRT--------TDAAEY-----SL---GQ-EVTV--E-Q-FPAGISVDVTGKTKGKGYAGPMKRH
GFHG-LRASHGVERKHRS-PGSIGGC-ATPG-RVFKGTRMAGRMGGVRYTVQNLTVQAVDTENN----------------
----------LLLVRGA-IPGPKGALVLVR-MTTVDVHT-VEGTTA-GSVELPADIF----DA-QA-NIALMHQVVVAQL
AAARQGTHKTKTRGE--------VA-GGGKKPY---------KQKGTGRAR--------QGS---IR-AP----QF----
AGGGVVHGPV-P-RDYSQRTPKKMKAAALRGALSDRTRAG----------------K-LHVVEAF--VAGEK--------
--PSTKLVV--LSSTD--E---LNWVSLRNEPRVH-L---------------IESGQLNTYDVLVADD----VVFTREAL
DEFLPRLKERYRNEI----VGQLREQYKYGNPMQVPGLVKIVVNMGVG-EAARDAKLIDGAVRDLATITGQKPQVRRATK
SIAQFKLREGMPIGAKVTLRGDRMWEFLDRLLSIALPRIRDFRGLDG-RKLDGNGNYTFGLTEQSVFHEID-----QDKI
DRQRGMDITVVTT-----------------------ATTDDEGRALLKFLGFPFMSRIG-R--KSIPVPAGVDVT-I---
-D-G--Q-TVKVKGPKGELSHTL-AEP----ITVERAEDGQ--LNV---AR-P--NDERKAK-ELHGLSRTLVANMIVGV
TEGYRKSLEIAGTGY--RVTAKG-KD--LEFA--LGFSHPVTVVA-P-E-GITFSVE--K-PTLFHVAG-INKQLVGEVA
ANIRKIR------PPEPY---KGKGVKYQGEVIRRKAGK----------MIQQESRLRVADNTGAREILCIRVLG-SGRR
Y--ASIGDVIVATVKDAIPG-A-------GVKKGDVVKAVVVRTAKEKRRPDGSYIRFDENAAVIIK-DGGD-PRGTRIF
GPVGRELR-DKRFMKIISLAPEVLIK-V--HHLRPAPGA-KTAKTRVG-RGEGSK--GKTAGRGTKGSKARKN---I---
-SAAF-E-GGQMPIHMRLPKMKG--FKNVNLERLVGPAELVDA-GAVRVK---------VLG--TGD-LGG-V-A-LQV-
SAHAFSASAKEKITAAGGST-K---PHH--PDR---SGAS-KGGNRVVFG----------EFGIQAL--EPAYVTNRQIE
SARIAMTRHI------KRGGKVWITIFPDQALTKKPAETRMGSGK---------GSPEWWVANVKP-GRVLFEM--SF--
PNEQIAREAMRRAIHKLPMKCRI-VRAVGRARRHFRVRRQV---SGTPQRPRLVVTRSLRHIVAQVVDD---T--KGHTL
ASASTL-DASL-RG------VQG-DKSALAGKVGVLLAER--AKAAG-IAKVVFDRGGNRYA--GRVAALADAAREAGLE
F-------------------------------------------------------------LPG-ARAVARYVRISPMK
ARRVVNLVRGLPAKEALTVLQFA---------------------------------PQAASEQVYKVLASAIAN----A-
ENNE-RLDPDALLVSEAYVDEGPTMKRFQPRAQGRAYRIRKRTCHITVVVEATVKVKKGDTVVVIAGK------DK-GAK
GKVIAAYPRQD--KVL--VEGVNRVKKHTR-ISTTQ--RG-AKT-GGIVTQEAPIHVSNVM-VVD-SD-------GK--P
--TRVGYRI---DE-N-------GKVR---IARSTG---KDL--MGQKVHPHGFRLG--IS-TDWKSRWFA------D-K
L--YKDYIGEDVKIRRMM--SKGLE-----RAGISKVDIERTR-D-RVRVDIHTARPGIVIGRKGAEADRIRGKLEKLVQ
LNIIEVKS---PESDAQLVAQGVAEQLSSRVSFRRAMRKAMQSAMKNPVCKGIRVQVSGRLGGAEMSRTEFYREGRVPL-
-HTLRANIEYGFFEARTTFGRIGVKVWIYMTMTDPIADMLTRLRNANQAYHDRVTM-PYSKIKANIAEVLKAEGYISTWL
VEE----P---E-ESVVGKRLVVELKYG---QNR-------E---RSLAGIKRVSKPGLRVYAKSGELPRVLGGLGVAII
STSQGLLTDRQARKRSVGGEVLAFVWMAGQKIRIRLKAYDHEVVDSSARKIVETVTRTGAQVAGPVPLPTEINRFCVIRS
PHKYKDSR-EHFEMRTHKRLIDIIDPTPKTVDSLMRLDLPAGVDIEIKLRKVREGLVVSDKMEKTVVVEVEDRVKHALYG
KIMRRTSKLKVHDEQ--NSAGIGDRVLIMETRPLSATKRWRLVEILEKA-------------------------------
-MPRSL-KKGPFIDD-HLLKKVETQND---KGTKN----VIKTWSRRSTIIPEMLGHTIAVHDGRKHVPVFVTE-AMVGH
KLGEFALTRTFKGHE------K--DDR----KSR------RR
>ACTINO_Salinispora_tropica_CNB-440 Concatenation of 2 sequences
MAIRKYKPTTPGRRGSSVADFAE-ITRS------------TP-EKSLLTPLPKKGGRNAHGRITARH-QGGGHKRQ----
YRIIDFK-RV-DK-DGVPAKVAHIEYDPNRTARIALLHFL-DGEKRYILAPKDLKQGDIVESGP-G-AD-IKPGNNLPLR
NIPVGMTIHNVELRPGGGAKLARSAGTGIQLLGR--EGAYATLRMPSGEIRRVDVRCRASIGEIGNADQSNINWGKAGRM
-RWK-----GKR-P-TVRGVAMNPVDHPHGGGEGKT-S--GGRH-PVNP---QGKPEG--RTR-RKGQPSD-R-LIVRRR
--------------------------------MDRQVKG-ILGAKLGMTQVW--DNNR---------VVPVTVVQAGPCV
VSQVR----SQE----K--DGY--AAVQLAY-------GA--IVKK----------PISGHYK-----------------
---AD-VAPRRHIVELRT--------TDAGEY-----SS---GQ-EVTV--E-E-FPAGISVDVTGKTKGKGYAGPMKRH
GFHG-LRASHGVERKHRS-PGSIGGC-ATPG-RVFKGTRMAGRMGGVRYTVQNLTVQAVDTENN----------------
----------LLLVRGA-IPGPKGALVLVR-MTTVDVLT-VEGTKA-GSVELPADIF----DA-QA-NIALMHQVVVAQL
AAARQGTHKTKTRGE--------VA-GGGKKPY---------KQKGTGRAR--------QGS---IR-AP----QF----
AGGGVVHGPV-P-RDYSQRTPKKMKAAALRGALSDRARAD----------------K-VHVVEAF--VAGEK--------
--PSTKLVV--LSSTD--E---LNWVSLRNEPRVH-L---------------IESGQLNTYDVLLADD----VVFTKEAL
EEFLPRLKERYRNEI----VGQLREQYQYGNPMQVPGLVKIVVNMGVG-EAARDAKLIDGAVRDLATITGQKPQVRRATK
SIAQFKLREGMPIGAKVTLRGDRMWEFLDRLLSIALPRIRDFRGLDG-RKLDGNGNYTFGLTEQSVFHEID-----QDKI
DRQRGMDITVVTT-----------------------ATTDDEGRALLKFLGFPFMSRIG-R--KSIPVPTGVDVT-I---
-A-G--Q-TVTVKGPKGELSHTI-AEP----ITIDRAEDGQ--LNV---AR-P--NDERKAK-ELHGLSRTLVANMIVGV
TEGYRKSLEIAGTGY--RVTAKG-KD--LEFA--LGFSHPVTVVA-P-E-GITFSVE--K-PTLFHVAG-INKQLVGEVA
ANIRKIR------PPEPY---KGKGVKYQGEVIRRKAGK----------MIQQESRLRVADNTGAREILCIRVLG-SGRR
Y--ASIGDVIVATVKDAIPG-A-------GVKKGDVVKAVVVRTAKEKRRPDGSYIRFDENAAVIIK-DGGD-PRGTRIF
GPVGRELR-DKRFMKIISLAPEVLIK-V--HHLRPAPGA-KTTKTRVG-RGEGSK--GKTAGRGTKGSKARKN---I---
-SAAF-E-GGQMPIHMRLPKMKG--FKNVNLERLVGPAELVDA-GAVRVK---------VLG--TGD-LGG-V-T-LQV-
SAHAFSASAKEKITAAGGSI-K---PHH--PDR---SGAS-KGGNRVVFG----------EFGIQAL--EPAYVTNRQIE
SARIAMTRHI------KRGGKVWITIFPDQALTKKPAETRMGSGK---------GSPEWWVANVKP-GRVLFEM--SF--
PNEQIAREAMRRAIHKLPMKCRI-VRAVGRARRHFRVRRQV---SGTPARPRLVVTRSLRHMVAQIVDD---T--KGHTL
VSASTL-DASL-RG------TEG-DKSVLAGKVGVLLAER--AKAAG-IAKVVFDRGGNRYA--GRVAALADAAREAGLE
F-------------------------------------------------------------LPG-ARAVARYVRISPMK
ARRVVNLVRGLPAKEALTVLQFA---------------------------------PQAASEQVYKVLASAIAN----A-
ENNE-RLDPDALLVSEAYVDEGPTMKRFQPRAQGRAYRIRKRTCHITVVVEATVKVRKGDTVLVIAGK------DK-GAK
GKVIAAYPRQD--KVL--VEGVNRVKKHTR-ISTTQ--RG-AKT-GGIVTQEAPIHVSNVM-VLD-SD-------GK--P
--TRVGYRI---DD-N-------GKVR---IARSTG---KDL--MGQKVHPHGFRLG--IS-TDWKSRWFA-------DK
L--YKDYVGEDVKIRRMM--SKGLE-----RAGISKVDIERTR-D-RVRVDIHTARPGIVIGRKGAEADRIRGKLEKLVQ
LNIIEVKS---PESDAQLVAQGVAEQLSSRVSFRRAMRKAMQSAMKNPVCKGIRVQVSGRLGGAEMSRTEFYREGRVPL-
-HTLRANIEYGFFEARTTFGRIGVKVWIYMTMTDPIADMLTRLRNANQAYHDRVTM-PYSKIKANIAEVLKSEGYISTWL
VEE----P---E-ESAVGKRLVVELKYG---QSR-------E---RSLAGIKRVSKPGLRVYAKSGELPRVLGGLGVAII
STSQGLLTDRQARKRSVGGEVLAFVWMAGQKIRIRLKAYDHEVVDSSARKIVETVTRTGAQVAGPVPLPTEINRFCVIRS
PHKYKDSR-EHFEMRTHKRLIDIIDPTPKTVDSLMRLDLPAGVDIEIKLRKVREGLVVSDKMDKTVVVEVEDRVKHGLYG
KIMRRTSKLKVHDEQ--NSAGIGDRVLIMETRPLSATKRWRLVEILEKA-------------------------------
-MPRSL-KKGPFIDD-HLLKKVETQND---KGTKN----VIKTWSRRSTIIPEMLGHTIAVHDGRKHVPVFVTE-AMVGH
KLGEFALTRTFKGHE------K--DDR----KSR------RR
>ACTINO_Sanguibacter_keddieii_ST-74,_DSM_10542 Concatenation of 2 sequences
MGIRKYKPTTPGRRGASVADFVE-ITRS------------EP-EKSLIRPLHKTGGRNSSGRITTRH-KGGGHKRA----
YRVIDFR-RH-DK-DGVPAKVAHIEYDPNRTARIALLHYA-DGEKRYIIAPNKLRQGDAIENGA-G-AD-IKPGNNLPLR
NIPTGTVIHAIELKPGGGAKIARSAGVSVQLVAK--DGNFAQLRMPSGEIRNVDLRCRATVGEVGNAEQSNINWGKAGRM
-RWK-----GKR-P-TVRGVAMNPIDHPHGGGEGKT-S--GGRH-PVSP---WGQAEG--RTR-RPNKASD-K-LIVRRR
--------------------------------NERPVTA-VLGTKLGMTQVWD-EAGR---------LVPVTVVQVGTNV
VTQVR----TAE----L--DGY--AAVQLAY-------GQ--IVSQ----------PLKGHFK-----------------
---AG-VTPRRHVTEIRT--------SDAGEF-----TL---GQ-ELTA--E-A-FASGSVVDVIGTTKGKGFAGVMKRH
GFHG-VGASHGAHKNHRK-PGSIGGA-STPS-RVFKGVRMAGRMGVDRQTTQNLTVHAVDAEKG----------------
----------LLLVKGA-VPGPKGGVVLVRETLTVDVID-AKGKKA-GTADLPAEVF----DV-QT-NIPLIHQVVVAQL
AAARQGTHDTKNRGE--------VR-GGGRKPY---------KQKGTGRAR--------QGS---TR-AP----QF----
AGGGVVHGPT-P-RDYSQRTPKKMKAAALRGALSDRARAG----------------R-IHVVTGF--GIDGS--------
--PSTKLVV--LERGD--E---LTVKSLRNAEQVH-L---------------LVADQLNTYDVLVSDD----VVFTKGAL
DAFLPRLKARYAAEI----LPALHEEFSHENVNQVAGLTKIVVNMGVG-DAAKDAKLIEGAIRDLTAITGQKPQVTKARK
SIAQFKLREGMPIGAHVTLRGDRMWEFADRLLSIALPRIRDFRGLSP-KQFDGHGNYTFGLNEQSMFHEID-----PDKV
DRVRGMDITIVTT-----------------------ATTDAEGRSLLKRLGFPFMSRIG-K--VPVPVPSGVDVS-I---
-S-G--A-LVTVKGPKGTLEHVI-PAP----IEVSLAEDGA--LAV---TR-P--NDERTSR-ALHGLTRTLLANIITGV
TEGYEKKLEIVGTGY--RVTAKG-SE--LEFA--LGFSHPVVISA-P-E-GITFAVE--A-PTKFSVSG-IDKQQVGEVA
ANIRKIR------KPEPY---KGKGVRYAGEIVRRKAGK----------MIQQESRLRVADNTGAKEILCIRVLG-SGRR
Y--AGIGDTIVATVKDAIPG-G-------NVKKGDVVKAVIVRTAKERRRPDGSYIKFDENAAVILK-ADGE-PRGTRIF
GPVGRELR-DKKFMKIISLAMEVLLK-V--HHLRPAPGA-KTAKTRVG-RGHGSK--GKTAGRGTKGQKARYQ---V---
-PERF-E-GGQMPLHMRLPKLRG--FKNVNLEKLVTVDDLVAK-GAVRVK---------VLG--TGE-I-T-V-K-LDV-
TVDRLSSSAKDKILAAGGSV-K---QHH--PGR---SGAA-TGGTTIAFG----------EYGIQAL--EPAYVTNRQIE
AARIAMTRHI------KRGGKVWINIYPDRPLTKKPAETRMGSGK---------GSPEWWIANVKP-GRIVFEL--AG--
VPEELAREAMRRAIHKLPMKCRF-VKAVARQRRHLRLRKKI---SGTAAQPRLVVTRSARHMTAQVVDD---T--VGKTV
ASASTL-EADL-RAFD------G-DKTAKARKIGELVAER--AKAAG-VEAVVFDRGGNKYH--GRVAAVADGAREGGLA
L--------------------------------------------------------------ME-AKAQVRFIRVTPQK
ARRVVDLIRGKQATEAVAVLKFA---------------------------------PQAASEPIRKVVESAIANARVKA-
DRASVAFDEQQLVVTAAFVDEGPTLKRFRPRAQGRASQILKRTSHITVVVAPMAKIKKGDTVIVIAGR------DK-GKT
GRVLEVLTDSD--RVI--VEGVQRVTKHVK----VG-QTQRGTRTGGIESVEAPIHVSNVQ-FYDAEA-------KR--G
--KRIGART---EQ-----VERDGRVR---VTRGHGDTAKDI--MGQKVHPHGYRLG--IT-TDHRSRWFA-DSTKPG-Q
R--YRDYVREDVQIRKLM--STGLE-----RAGISKVEIERTR-D-RVRVDIHTARPGIVIGRRGAEADRIRGELEKLVQ
LNILEVKN---AEIDAQLVAQGIAEQLASRVSFRRAMRKGMQSAQRA-GAKGIRVQCAGRLGGAEMSRSEFYREGRVPL-
-HTLRANIDYGFFEARTTFGRIGVKVWIYMTMTDPIADMLTRLRNANSAYHETVQM-PFSKLKSHIAEILQAEGYISGWT
VED----A---P----VGKYLTIQLKFG---PSR-------E---RSLAGIRRISKPGLRVYAKSTNLPKVLGGLGVAIL
STSSGLLTDKQAAQKGVGGEVLAYVWMAGQKIRIRLKSYDHEVIDSSARKIVDTVTRAGATVVGPVPLPTEKNVFCVIRS
PHKYKDSR-EHFEMRTHKRLIDIIDPTPKAVDSLMRLDLPADVNIEIKLRKTRRGYVVSDKMDKTVVIEVEDRVKHPLYG
KVIRRTSKVKAHDEQ--NSAGTGDLVLIMETRPLSATKRWRLVEILEKA-------------------------------
-MPRSL-KKGPFVDG-HLQKKVDVQNE---KGTKN----VIKTWSRRSVITPDFLGHTFAVHDGRKHTPVFVTE-SMVGH
KLGEFAPTRTFRGHV------K--DDK----KGR------RR
>ACTINO_Slackia_heliotrinireducens_RHS1,_DSM_20476 Concatenation of 2 sequences
MGVKQYKPTSPGRRFQTVSDFAE-ITTD------------KP-EKSLLAPLPKKAGRNNNGRITTRH-QGGGNKRR----
YRIIDFK-R--NK-DGVPAKVATIEYDPNRSARIALLHYV-DGEKRYILHPKGLQVGDMVVSGP-N-AD-IKPGNAMPLA
DIPVGTLIHAVELQPGRGAALARSAGTSIQLMGK--EGNYAILRMPSSEMRRVLLTCRATIGEVGNADHANVKIGKAGRN
-RWK-----GIR-P-TVRGTVMNPVDHPHGGGEGKNKT--AGRH-PVSP---WGVPTKGHRTR-NPKKASS-R-LIIRRR
--------------------------------MIN---A-IYGKKIGMTQLFN-EDEK---------VVPCTVIVAEPNK
VCQIK----TTD----T--DGY--EAVQLGF-------GA--IVNK----------PMAGHFK-----------------
---LG-TEPTRYLREVRV--------ENAADY-----KV---GD-LQTV--E-A-FADVKKVHVTGTSIGKGFQGVIKRH
GFRG-GPGGHGA-HFHRA-PGSVGMC-ATPS-RVLKGVRMPGHMGCNTVTTKNLEVVRIDAEQN----------------
----------LILVKGA-VPGAKGGIVRVR-MATIEIKN-ASGEKA-SEVELESAVF----GI-EP-NVHVMHTVVRSQQ
AAMRQGTHDTKTRGE--------VR-GGGKKPW---------RQKGTGRAR--------QGT---IR-AP----QW----
AGGGTVFGPH-P-RSYAFRVNRKEVKLAMRSALSAKLADG----------------Q-LMVVEDF----KFE-K------
--PCTKTIV--IPNDD--V---NAYLSFRNIPKVN-V---------------ISVGEANTMELIDNKV----LVLTASTL
KRLEPRLKEKYQNEI----IAKLEKELNIDNINKVPRLEKIVVNMGVG-EAASDSKQLDAAMNDMRIITGQQPCVTRAKK
SIAAFHIRQGMAIGCKVTLRGDRMWEFLDRLLSMALPRVRDFRGIPT-TSFDGRGNYTLGVTEQLIFPEIE-----YDKI
DRTRGMDITFVTT-----------------------AENNEAAKALLDALGFPFMSRIG-K--KPIPVPAGVDVA-I---
-E-G--N-TITVKGPLGELTYTY-PVV----ITVAQEG-DE--IIV---TR-P--NDERQNR-AYHGLVRSLINNMVEGV
SKGFSKRLELVGVGY--RAALKG-GK--LEMQ--LGYSHPVIVEA-P-E-GITLEVP--D-QTHIVVKG-CDKQLVGETA
AVIRKWR------KPEPY---KGKGIRYEGEYVRRKLGK----------MIQMQSMLNVADNSGARKVQCIKVIG-SKRR
Y--AGLGDVIICSVKEAAPN-G-------NVKKGDVVRCVVVRVKKQIRRTDGSYIRFDQNAAVLIN-NDGS-PRGTRIF
GPVARELR-EKKYMKIVSLAPETLME-L--SDLRPNPGS-THKRKRVG-RGPASGH-GKTAGRGMNGQKSRAGGG-K---
-GAGF-E-GGQTPLAMRLPKLGG--FRNVNVSRIVDHDSLVAK-GIIKVK---------VLG--DGE-I-T-K-A-VTV-
KVDKVSASAAAKIEAAGGKV-K---VQR--GSM---KGKA-KGYTKLNHG----------DYGIQAL--EAHWITNRQIE
AARVAMTREM------KRGGKVWITIFPDKPITQKPAETRMGSGK---------GNPEGWVAVVKP-GRIMFEI--AG--
VEDAVAREALRLAINKLPIKCKI-VKQAALARRHRRVRGKV---SGTAARPRLCVTRSNSNIYVQFVDD---V--EGKTL
YGESTL-GADF-KATG----KSG-ATVEGAEALGQIVGKK--AIEKG-ITEIVFDRGGNLYH--GRVKALAEGAREAGLK
F--------------------------------------------------------------ME-AKATAKYVRVSPRK
ARIVLDQIRGKDVARAREILMFS---------------------------------ERAISETILKVLDSAVAN----A-
TNNH-DMSANNLVVKTTYADEGPTMKRFTPRAKGSASRIRKRTSHITVIVAPKLHVRKGDKVLVIAGK------DK-GKE
GVVLKALPQKE--RVV--VEGCGVVKKALR----PT--QQ-NPQ-GGIIHKEAPIHVSNVQ-IVCPKC-------GK--A
--TRVTNKR---ND--------EGRVR---VCKKCG---ADI--MGQKVMPTGFRLG--IT-EDWRSRWYA------D-K
D--YAKNLENDLAIRKFL--EKQLE-----KAAVSKIEIERAG-D-KIKIIITTARPGVVIGKKGAEIENLRKDVAKVVN
IEVIEVKR---PELDAVLVAKSVAEQLEGRVAFRRAMRKAVQSARKS-GAQGIRIQCSGRLGGAEMSRREWYREGRVPL-
-HTLRAKIDYGFATARTTMGAIGVKVWIYMTMNDPIADMLTRVRNANSAGKPTVSM-PSSKKLVEIARIMTEEGYVQGYE
TIE----S---Q----PRDILEITLKYG---EKK-------S---KVIRGIKRISKPGLRIYAGKDELPRVLGGLGTAIV
STSKGVMTDRDARKAGVGGEVIAYIWVANQKIRIRLKGYDHEIVDQSTKLIVDTAQKTGAKVSGPIPLPTERNLYCVVRG
PHVDKDSR-EQFEMRTHKRLIDILEPTQSTVDSLMRLDLPAGVDIEIKLRKVRQGVVVSAVNDKTIVVETKERKPHPVYG
KMMTTTKKFHAHDEN--NECGVGDTVQIMETRPLSKMKRWRLVKIIEKA-------------------------------
-----M-KKGPFVEP-RLLGRIQAMNA---AGEKN----VVKTWSRASTIFPEMVGHTIAVHDGRKHVPVYVTE-SMVGH
KLGEFAPTRTFKGHA----------DK----KKK--------
>ACTINO_Streptomyces_avermitilis_MA-4680 Concatenation of 2 sequences
MGIRKYKPTTPGRRGSSVADFVE-VTRS------------TP-EKSLVRPLHSKGGRNNAGRVTVRH-QGGGHKRA----
YRVIDFR-RH-DK-DGVPAKVAHIEYDPNRTARIALLHYA-DGEKRYILAPRNLQQGDRVENGP-G-AD-IKPGNNLALR
NIPVGTTVHAIELRPGGGAKFARSAGASVQLLAR--EGAMATLRMPSGEIRMVDARCRATVGEVGNAEQSNINWGKAGRK
-RWL-----GVR-P-TVRGVAMNPVDHPHGGGEGKT-S--GGRH-PVSP---WGQKEG--RTR-SPKKASS-K-YIVRRR
--------------------------------MAKQIKG-ILGEKLGMTQVWD-ENNR---------VVPVTVVKAGPNV
VTQVR----TND----S--DGY--ESVQIAF-------GE--IVNK----------PLKGHFK-----------------
---AD-VTPRRHLVEIRT--------ADASEY-----TL---GQ-EITA--E-T-FEAGVKVDVTGKSKGKGFAGVMKRH
NFKG-LGAGHGTQRKHRS-PGSIGGC-ATPG-RVFKGLRMAGRMGNERVTTQNLTVHAVDAEKG----------------
----------LLLIKGA-VPGPNGGLVLVR-MSTIDILS-PSGDNA-GTVELPAEIF----DVEKI-SIPLLHQVVVAQL
AAARQGTHKVKRRGE--------VR-GGGKKPY---------RQKGTGRAR--------QGS---TR-AP----QF----
AGGGVVHGPT-P-RDYSQRTPKKMKAAALRHALTDRARNA----------------R-IHVITGV--IEGET--------
--PSTKLLV--IERSD--E---AALLSARNLPQVH-I---------------LEPGQLNTYDVLVSDD----VVFTQAAF
ESFVPRLKTKYREEI----AGKLQEEFSYENVMQTPGLVKIVVNMGVG-DAARDSKLIDGAIRDLTTITGQKPAVTKARK
SIAQFKLREGQPIGAHVTLRGDRMWEFLDRTLSLALPRIRDFRGLSP-KQFDGRGNYTFGLTEQVMFHEID-----QDKI
DRVRGMDITVVTT-----------------------ATNDAEGRALLRHLGFPFMSRIG-K--LPITVPAGVDVT-I---
-D-G--R-TVQVKGPKGSLSHTI-AAP----IEIAKGEDGV--LNV---TR-P--NDERQNK-ALHGLSRTLVANMITGV
TQGYVKKLEISGVGY--RVLAKG-SN--LEFS--LGYSHSITVEA-P-E-GITFKVE--A-PTRFSVEG-IDKQKVGEVA
ANIRKLR------KPDPY---KAKGVKYEGEVIRRKVGK----------MIQQESRLRVADNTGAKEILCIRVLG-SGRR
Y--AGIGDVIVATVKDAIPG-G-------NVKKGDVVKAVIVRTVKERRRPDGSYIRFDENAAVILK-NDGD-PRGTRIF
GPVGRELR-EKKFMKIISLAPEVLLK-I--HNLRPAPGA-KTAKTRVG-RGEASK--GKTAGRGTKGTKARYQ---V---
-PERF-E-GGQMPLHMRLPKLKG--FKNVNLDKLVTVEGLVAK-GAVRVK---------VLG--QGE-I-S-V-A-LQV-
TVDAVSGSAKEKITAAGGTV-K---QHH--PKR---RGQA-KGGTQVSFG----------EYGIQAL--TPAYVTNRQIE
AARIAMTRHI------KRGGKVWINIYPDRPLTKKPAETRMGSGK---------GSPEWWIANVHP-GRVMFEL--SY--
PNEKIAREALTRAAHKLPMKCRI-VKRAAIKRRHIRIRKHI---SGTAERPRLVVTRSNRHIVAQVIDD---V--KGHTL
ASASTL-DTTI-RG------GES-DKSAQAKSVGALVAER--AKAAG-VEAVVFDRGGNQYA--GRIAALADAAREAGLK
F--------------------------------------------------------------ME-ARAQARYIRVTPMK
ARRVVDLIRGMDATEAQAVLRFA---------------------------------PQAASVPVGKVLDSAIAN----A-
AHNYDHTDADSLFISEAYVDEGPTLKRFRPRAQGRAYRIRKRTSHITVVVSS-MKIKKGDTVQVITGK------DK-GKQ
GKVIAAYPRDE--RVL--VEGVNRVKKHTK--AGPT-AGG-SQA-GGIVTTEAPIHVSNVQ-LVVEKD-------GN--K
VVTRVGYRF---DD--------EGKIR---VAKRTG---EDI--MGQKVNPHGFRLG--IT-TDFKSRWYA------D-K
L--YKDYVKEDVAIRRMM--TSGME-----RAGISKVEIERTR-D-RVRVDIHTARPGIVIGRRGAEADRIRGDLEKLVQ
LNILEVKN---PETDAQLVAQAVAEQLSSRVSFRRAMRKSMQSAMKA-GAKGIKIQCGGRLGGAEMSRSEFYREGRVPL-
-HTLRANVDYGFFEAKTTFGRIGVKVWIYMTMTDPIADMLTRLRNANSAYHDTVGM-PHSKIKSHIAEILQQEGFITGWK
VED----A---E----VGKNLVLELKFG---PNR-------E---RSIAGIKRISKPGLRVYAKSTNLPKVLGGLGVAII
STSHGLLTDKQAGKKGVGGEVLAYVWMAGQKIRIRLKAYDHEVIDSSAKKIVETVTRTGASVAGPVPLPTEKNVYCVIKS
PHKYKDSR-EHFEMRTHKRLIDILDPTPKTVDSLMRLDLPAGVDIEIKLRKTREGLVVSDKMDKTVVVAVEDRVKHALYG
KVIRRTNKLKAHDEQ--NAAGVGDRVLLMETRPLSATKRWRVVEILEKA-------------------------------
-MPRSL-KKGPFVDD-HLIKKVDAQNE---AGSKN----VIKTWSRRSMIIPAMLGHTIAVHNGKTHIPVFVTE-SMVGH
KLGEFSPTRTFRGHV------K--DDR----KSK------RR
>ACTINO_Streptomyces_coelicolor_A3(2) Concatenation of 2 sequences
MGIRKYKPTTPGRRGSSVADFVE-VTRS------------TP-EKSLVRPLHSKGGRNNAGRVTVRH-QGGGHKRA----
YRVIDFR-RH-DK-DGVPAKVAHIEYDPNRTARIALLHYA-DGEKRYILAPRNLQQGDRVENGP-G-AD-IKPGNNLALR
NIPVGTTIHAIELRPGGGAKFARSAGASVQLLAK--EGTMAHLRMPSGEIRLVDQRCRATVGEVGNAEQSNINWGKAGRK
-RWL-----GVR-P-TVRGVVMNPVDHPHGGGEGRT-S--GGRH-PVSP---WGKKEG--RTR-SPKKASN-K-YIVRRR
--------------------------------MTKQIKG-ILGEKLGMTQVWD-ENNR---------VVPVTVVKAGPNV
VTQVR----TND----V--DGY--ESVQIAF-------GE--IVNK----------PLKGHFK-----------------
---AD-VTPRRHLVEIRT--------AAASEY-----TL---GQ-EITA--E-A-FESGVKVDVTAKSKGKGFAGVMKRH
NFKG-GKASHGAHRVHRM-PGSIGGC-ATPG-RVFKGMRMAGRMGNERVTTQNLTVHAVDAEKG----------------
----------LLLIKGA-VPGPNGGLVLVR-MSTVDILS-PAGEKT-GSVELPAEIF----GV-EKISIPLIHQVVVAQN
AAARQGTHKTKRRGE--------VR-GGGKKPY---------RQKGTGRAR--------QGS---TR-AP----QF----
AGGGVVHGPQ-P-RDYSQRTPKKMKAAALRHALTDRARHN----------------R-IHVVTGV--IEGEN--------
--PSTKLLV--VDRAD--E---AAWLSARNLPQIH-I---------------LEPGQLNTYDVLVSDD----VVFTQAAF
ESFVPRLKTKYREEI----AGKLREEFSYENVMQIPGLVKIVVNMGVG-DAARDSKLIEGAIRDLTTITGQKPAVTKARK
SIAQFKLREGQPIGAHVTLRGDRMWEFLDRTLSLALPRIRDFRGLSP-KQFDGRGNYTFGLTEQVMFHEID-----QDKI
DRTRGMDITVVTT-----------------------ATNDAEGRALLRHLGFPFMSRIG-K--LPIAVPAGVDVT-I---
-D-G--R-TVSVKGPKGSLTHTV-VAP----IDIAKGEDGV--LNV---TR-P--NDERQSK-ALHGLSRTLVANMITGV
TQGYVKKLEISGVGY--RVLAKG-SN--LEFS--LGYSHPILVEA-P-E-GITFKVE--N-PTHFSVEG-IDKQKVGEVA
ANIRKLR------KPDPY---KAKGVKYEGEVIRRKVGK----------MIQQESRLRVADNTGAKEILTIRVLG-SGRR
Y--AGIGDVIVATVKDAIPG-G-------NVKKGDVVKAVIVRTVKERRRPDGSYIRFDENAAVILK-NDGD-PRGTRIF
GPVGRELR-EKKFMKIISLAPEVLLK-I--HNLRPAPGA-KTAKTRVG-RGEASK--GKTAGRGTKGTKARYQ---V---
-PERF-E-GGQMPLHMRLPKLKG--FKNVNLDKLVTVEGLVAK-GAVRVK---------VLG--QGE-I-S-V-A-LQV-
TVDAVSGSAKEKITAAGGTV-K---QHH--PKR---RGMA-KGGTQVAFG----------EYGIQAL--TPAYVTNRQIE
AARIAMTRHI------KRGGKVWINIYPDRPLTKKPAETRMGSGK---------GSPEWWIANVHP-GRVMFEL--SY--
PNEKIAREALTRAAHKLPMKCRI-VKRAAIKRRHIRIRKNL---SGTAERPRLVVTRSNRHIVAQVIDD---I--KGHTL
ASASTL-DTSI-RG------GEA-DKSAQAKQVGALVAER--AKAAG-VEAVVFDRGGNQYA--GRIAALADAAREAGLK
F-------------------------------------------------------------TME-ARAQARYIRVTPMK
ARRVVDLIRGMDATEAQAVLRFA---------------------------------PQAASVPVGKVLDSAIAN----A-
AHNYDHTDADSLFISEAYVDEGPTLKRFRPRAQGRAYRIRKRTSHITVVVSS-MKIKKGDLVQVITGK------DK-GKQ
GKVIAAFPRED--RVL--VEGVNRVKKHTK--AGPT-ARG-SQA-GGIVTTEAPIHVSNVQ-LVVEKD-------GN--K
VVTRVGYRF---DD--------EGKVR---VAKRTG---EDI--MGQKVNPHGFRLG--IT-TDFKSRWYA------D-K
L--YKDYVKEDVAIRRML--TSGME-----RAGISKVEIERTR-D-RVRVDIHTARPGIVIGRRGAEADKIRGQLEKLVQ
LNILEVKS---PETDAQLVAQAVAEQLSSRVSFRRAMRKSMQGTMKA-GAKGIKIQCGGRLGGAEMSRSEFYREGRVPL-
-HTLRANVDYGFFEAKTTFGRIGVKVWIYMTMTDPIADMLTRLRNANSAYHDSVTM-PASKIKSHIAEILQQEGFITGWK
TED----A---E----VGKNLTLELKFG---PNR-------E---RSIAGIKRISKPGLRVYAKSTNLPKVLGGLGVAII
STSHGLLTDKQAGKKGVGGEVLAYVWMAGQKIRIRLKAYDHEVIDSSAKKIVETVTRTGASVAGPVPLPTEKNVYCVIKS
PHKYKDSR-EHFEMRTHKRLIDILDPTPKTVDSLMRLDLPAGVDIEIKLRKTRQGLVVSDKMDKTVVVAVEDRVTHALYG
KVIRRTEKLKAHDEQ--NAAGVGDRVLLMETRPLSATKRWRVVEVLEKA-------------------------------
-MPRSL-KKGPFVDD-HLIKKVDTQNE---AGTKN----VIKTWSRRSMIVPAMLGHTIAVHNGKTHIPVFVTE-SMVGH
KLGEFSPTRTFRGHV------K--DDR----KSK------RR
>ACTINO_Streptomyces_griseus_subsp_griseus_NBRC_13350 Concatenation of 2 sequences
MGIRKYKPTTPGRRGSSVADFVE-ITRS------------TP-EKSLVRPLHSKGGRNNAGRVTVRH-QGGGHKRA----
YRVIDFR-RH-DK-DGVPAKVAHIEYDPNRTARIALLHYA-DGEKRYIVAPRGLSQGDRVENGP-T-AD-IKPGNNLALR
NIPVGTTIHAIELRPGGGAKFARSAGASVQLLAK--EGTMAHLRMPSGEIRLVDARCRATIGEVGNAEQSNINWGKAGRM
-RWK-----GVR-P-TVRGVAMNPVDHPHGGGEGKT-S--GGRH-PVSP---WGQKEG--RTR-SPKKASN-K-YIVRRR
--------------------------------MSKNIKG-VLGEKLGMTQVWD-ENNR---------VVPVTVVKAGPCV
VTQVR----TND----S--DGY--EAVQIAF-------GE--IVNK----------PLKGHFK-----------------
---AD-VTPRRHLVELRT--------PDASEY-----TL---GQ-EVTA--E-V-FESGVKVDVTGKSKGKGFAGVMKRH
NFKG-LGAGHGTQRKHRS-PGSIGGC-ATPG-RVFKGMRMAGRMGNERVTTQNLTIHAVDAEKG----------------
----------LLLIKGA-VPGPNGGLVLVR-MSTIDILS-PAGDKA-GTVDLPAEIF----DA-KT-SVPLIHQVVVAQL
AAARQGTHKTKRRGE--------VR-GGGKKPY---------RQKGTGRAR--------QGS---TR-AP----QF----
AGGGVVHGPQ-P-RDYSQRTPKKMKAAALRGALSDRARHS----------------R-IHVVTGV---VEGA--------
--ASTKLLV--VDRAD--E---AAWLSARNLPQVH-I---------------LEPGQLNTYDVIVSDD----VVFTQAAF
ESFVPRLKTRYREEI----AGKLREEFSYENVMQVPGLVKIVVNMGVG-DAARDSKLIDGAVKDLTTITGQKPAVTKARK
SIAQFKLREGQPIGCHVTLRGDRMWEFLDRTLSLALPRIRDFRGLSP-KQFDGRGNYTFGLTEQVMFHEID-----QDKI
DRVRGMDITVVTT-----------------------ATNDDEGRALLRHLGFPFMSRIG-K--LPIQVPAGVDVT-I---
-D-G--R-TVAVKGPKGSLTHTV-AAP----IEVSKGEDGV--LNV---TR-P--NDERQNK-ALHGLSRTLVANMITGV
TAGYSKALEISGVGY--RVQAKG-SN--LEFA--LGYSHPILIEA-P-E-GITFKVE--S-PTKLSVEG-IDKQKVGEVA
ANIRKLR------KPDPY---KAKGVKYAGEVIRRKVGK----------MIQQESRLRVADNTGAKEILTIRVLG-SGRR
Y--AGIGDVIVATVKDAIPG-G-------NVKKGDVVKAVIVRTVKERRRQDGSYIRFDENAAVILK-NDGD-PRGTRIF
GPVGRELR-EKKFMKIISLAPEVLLK-A--HNLRPAPGA-KTAKTRVG-RGEASK--GKTAGRGTKGTKARYQ---V---
-PERF-E-GGQMPLHMRLPKLKG--FKNVNLDKLVTVADLVAK-GAVRVK---------VLG--QGE-I-S-V-A-LQV-
SVDAVSGSAKEKITAAGGTV-K---QHH--PKR---SGMS-KGGTQVAFG----------EYGIQAL--TPAYVTNRQIE
SARIAMTRHI------KRGGKVWINIYPDRPLTKKPAETRMGSGK---------GSPEWWIANVKP-GRVMFEL--SY--
PNEKIAREALTRAAHKLPMKCRI-VKRAARKRRHIRVRKHL---SGSPERPRLVVTRSNRHIVAQVIDD---I--AGHTL
ASASTL-DTSI-RG------GEG-DKSAQAQQVGALVAER--AKAAG-VEAVVFDRGGNQYA--GRIAALADAAREAGLK
F-------------------------------------------------------------TME-ARAQARYIRVTPMK
ARRVVDLIRGMDATEAQAVLRFA---------------------------------PQAASVPVGKVLDSAIAN----A-
AHNYDHTDASSLVISEAYVDEGPTLKRFRPRAQGRAYRIRKRTSHITVVVSS-MKIKKGDLVQVITGK------DK-GKQ
GKVIVAYPAQD--RVL--VEGVNRVKKHTK-AGQTA--RG-SQT-GGIVTTEAPIHVSNVQ-LVVEKD-------GN--K
VVTRVGYRF---DD-E-------GKIR---VAKRTG---EDI--MGQKVNPHGFRLG--IT-TDFKSRWYA------D-K
L--YKDYVKEDVAIRRMM--TKGME-----RAGISKVEIERTR-D-RVRVDIHTARPGIVIGRRGAEADRIRGELEKLVQ
LNILEVKN---PEVDAQLVAQAVAEQLSSRVSFRRAMRKSMQSSMKA-GAKGIKIQCGGRLGGAEMSRSEFYREGRVPL-
-HTLRANVDYGFFEAKTTFGRIGVKVWIYMTMTDPIADMLTRLRNANSAYHDSVVM-PHSKIKSHIAEILQQEGFITGWK
VED----A---E----VGKNLVLELKFG---PNR-------E---RSIAGIKRISKPGLRVYAKSTNLPKVLGGLGVAII
STSHGLLTGQQAGKKGVGGEVLAYVWMAGQKIRIRLKAYDHEVIDSSAKKIVETVTRTGASVAGPVPLPTEKNVYCVIKS
PHKYKDSR-EHFEMRTHKRLIDILDPTPKTVDSLMRLDLPAGVDIEIKLRKTREGLVVSDKMDKTVVVAVEDRVKHALYG
KVIRRTNKLKAHDEQ--NSAGVGDRVLIMETRPLSASKRWRIVEILEKA-------------------------------
-MPRSL-KKGPFVDG-HLIKKVDVQNE---AGTKN----VIKTWSRRSMIVPAMLGHTIAVHNGKIHVPVFVTE-SMVGH
KLGEFSPTRTFRGHV------K--DDR----KSK------RR
>ACTINO_Streptosporangium_roseum_NI_9100,_DSM_43021 Concatenation of 2 sequences
MGIRKLKPTTPGRRGASVSDFSE-ITRS------------TP-EKSLLAPLHSKGGRNVHGRVTTRH-QGGGHKRA----
YRIIDFR-RH-DK-DGIPAKVAHIEYDPNRTSRIALLHYA-DGEKRYILCPTGLKQGDLIENGP-A-AD-IKPGNCLPLR
NIPTGTFIHAVELRPGGGAKLGRSAGAQIQLLAK--EGQYATLRMPSGEMRQVDVRCRASIGQVGNAEQANINWGKAGRM
-RWK-----GKR-P-TVRGVAMNPVDHPHGGGEGKT-S--GGRH-PVNP---KGKPEG--RTR-AANKASD-R-LIIRRR
--------------------------------MAKQIKG-VLGKKLGMTQVFD-ADNR---------MVPVTVVEAGPCV
VTRVR----TPE----K--DGY--SAVQLGF-------GQ--VVNK----------PLGDYLR-----------------
---KHDITPRRYFAEIRT--------EDAGDY-----TL---GQ-ELSA--D-T-FEAGQFVDVTGKSKGKGFAGVMKRH
GFKG-LSASHGTQRKHRS-PGSIGGC-ATPG-RVFKGLRMAGRMGNVRTTVQSLKVHAVDAEKG----------------
----------LILIKGA-IPGANGSLVLVR-MSTIDVLD-VSGAKT-GTVDLPGDIF----DA-KV-NIPLIHQVVVAQL
AARRQGTHKAKTRGE--------VS-GGGKKPY---------RQKGTGRAR--------QGS---TR-AP----QF----
AGGGIVHGPL-P-RDYSQKTPKKMKAAALRGALSDRANGG----------------R-VHVVSAL--VQGET--------
--PKTKLVV--VDEGD--E---LTWLSLRNAPEVH-L---------------LDAGQLNTYDVLCYDD----VVFTQEAY
DQVVPRLKQRYREEI----IAKLHEEFGFENIMLVPTITKIKVNMGVG-EAARDSKLIDGAVRDLTVITGQKPAVVRARK
SIAQFKLREGMPIGAHVTLRGDRMWEFLDRLLSLALPRIRDFRGLSP-KQFDGNGNYTFGLTEQVMFHEID-----QDKV
DRQRGMDITVVTT-----------------------AKTDDQGRALLKLLGFPFMSRIG-R--LPIPVPNGVDVA-I---
-D-G--R-DVTVKGPKGTLSHKV-AEP----IDVAKGDDGT--VTV---SR-P--NDENKVR-ALHGLSRTLIANMVTGV
TQGYSKTLEIVGVGY--RVQAKSPTQ--LEFA--LGFSHPVIVDA-P-E-GVSFRVE--K-PTLFHVDG-IDKQKVGEIA
ANIRKLR------KPDPY---KGKGVRYQGEVIRRKVGK----------MIQQESRLKVADNTGAKEVLCIRVLG-SGRR
Y--AGIGDIIVATVKDAIPG-G-------TVKKGDVVKAVIVRTVKERRRPDGSYIRFDENAAVIIK-DSGD-PRGTRIF
GPVGRELR-DKKFMRIISLAPEVLLR-I--HHLRPAPGA-NKSKVRKG-RGEASK--GKTAGRGTKGTRARNK---V---
-PLGF-E-GGQVPLQRRLPKMKG--FSNVNLDKLVTVETLVAK-GAVRVK---------VLG--TGD-I-S-V-A-LNV-
QAHAFSASAKEKITAAGGSV-K---QHR--PDR---HGAA-KGGTRVVFG----------EFGIQAL--EHSYVTNRQIE
SARIAMTRHI------KRGGKVWINIYPDRPLTKKPAETRMGSGK---------GSPEWWIANVKP-GRVMFEL--SG--
VAEPVAREALRRAMHKLPMKCRF-VRAVSRARRHGRVRKKV---VGTAARPRLVVNRSTRHLFVQIVDD---A--QGHTL
VSASTM-ESSL-RA------DSG-AKTDKAKQVGELLAQR--AKAAG-ITAVVFDRGGNRYA--GRIAALADSAREGGLE
F--------------------------------------------------------------ME-ARAQVRFARHTPMK
ARRVVDLIRGLPASEAQAVLQFA---------------------------------PQSASETVYKVLSSAIAN----A-
EHNF-KLDRDTLFVSRAWVDEGPTLKRFRPRAQGRAYRINKRTSHITVIVESKLHVKKGDLVQVIAGK------DK-GAK
GRVIAAHPREE--RVV--VEGVNMIKKHSKETNQGP--RG-AKT-GGVQTMEAPIHVSNVK-KLKDD--------EK--P
------AKK---ES----------KAA---SDE-SG---EDN--MGQKVNPHGFRLG--IT-TDFKSRWYA------D-K
L--YKSYVAEDVAIRRML--KKGME-----RAGISKVEIERTT-D-RVQVDIHTARPGIVIGRRGAEADRIRGDLEKLVQ
LNILEVKN---PEIDAQLVAQGVAEQLSSRVSFRRAMRKAMQSAMKS-GAKGIRVQCSGRLGGAEMSRSEFYREGRVPL-
-HTLRADIDYGLYEARTTFGRIGVKVWIYMTMTDPIADMLTRLRNANSAYHDTVAM-PYSKIKAHIAEILQQEGYIQAWS
VED----A---K----VGKNLVVELKFG---PSR-------E---RSLAGLRRVSKPGLRVYAKKDNLPRVLGGLGVAII
STSGGLMTDKQAGKRGVGGEVLAFVWMAGQKIRIRLKAYDHEVIDSSAKKIVETVTRTGAKVAGPVPLPTEKNVYCVIRS
PHKYKDSR-EHFEMRTHKRLIDIIDPTPKTVDSLMRLDLPAGVDISIKLRKTREGLVVSDKMDKTVVVAVEDRVKHPLYG
KVIRRTTKYKAHDEA--NACGVGDRVLLMETRPLSASKRWRVIEILEKA-------------------------------
-MPRSL-KKGPFVDD-HLQKKVDVQNE---KGTKN----VIKTWSRRSMIVPDMLGHTIAVHDGRKHVPVFVTE-SMIGH
KLGEFAPTRTFRSHV------K--EDR----RSR------R-
>ACTINO_Thermobifida_fusca_YX Concatenation of 2 sequences
MGIRKYKPTSPGRRGGSVSTFAE-ITRS------------KP-EKSLVRPLHSKGGRNGHGRITARH-QGGGHKRA----
YRLIDFR-RH-DK-DGIPAKVAHIEYDPNRTARIALLHYV-DGEKRYILAPVGLKQGDRVENGP-A-AD-IKPGNCLPLR
NIPTGTFVHAVELKPGGGAKLGRAAGAAIQLLAK--EGAYATLRMPSGEMRQVEVACRATVGQVGNVEHANISWGKAGRM
-RWK-----GKR-P-SVRGVAMNPIDHPHGGGEGRT-S--GGRH-PVSP---WGKAEG--RTR-KKGKPSD-R-LIVRRR
--------------------------------TTKQIKG-VLGEKLGMTQVFD-ESGK---------VVPVTVLKAGPAV
VTRVR----TPE----T--DGY--SAIQLGY-------GH--IVNK----------PLGDYLK-----------------
---HN-LTPRRHYVEVRT--------SDASEY-----TV---GQ-EITA--D-V-FQPGEKVDVTGKTKGKGYAGVMKRH
GFGG-LGASHGTQRKHRS-PGSIGGC-ATPG-RVFKGMRMAGRMGNVRRTVQNLTVHSVDAEKG----------------
----------LLLVKGA-VPGPNGGLVLVR-MATIEVKD-REGAAK-GSVELPDEIF----AQ-KV-NIPLIHQVVVAQQ
AAGRQGTHSTKTRGE--------VR-GGGKKPY---------RQKGTGRAR--------QGS---VR-AP----QF----
TGGGTVHGPK-P-RDYAQRTPKKMKAAALRGALSNRAQHG----------------R-IHVVSEF--VPEDT--------
--KRTQLVV--LSRED--Q---HNRLALRNLPEVH-I---------------LDANQVNTYDVLYADD----IVFTEAGY
QEFLPRLKQKYREEI----IPALREEFGYTNIMQVPGLTKIVVNMGVG-DAARDAKLIQGAIADLSAITGQKPKINRAKK
SIAQFKLRQGQPIGASVTLRGDRMWEFLDRLLTLALPRIRDFRGLSA-KQFDGNGNYTFGLTEQVMFHEID-----PDKV
DRQRGMDITIVTT-----------------------AATDEEGRSLLRRLGFPFMSRIG-R--QPISVPKGVEVT-I---
-D-G--K-DVKVKGPKGELKHTV--PP-S--ITVTLED-GQ--VKV---SR-A--DDRPQTR-SLHGLTRSLIANLIEGT
SKGYTKTLEISGVGY--RVQAKG-RN--LEFS--LGYSHPIVVEP-P-E-GITFRVE--K-PTLLHVEG-IDKQKVGQVA
ADIRSLR------KPDPY---KAKGIRYQGERIRRKAGK----------MIQQESRLKVADNTGAKELLTIRVLG-SGRR
Y--ASIGDTIVATVKDALPG-A-------GVKKGDIVKAVVVRTTKERRRPDGFYIRFDENAAVLIK-DGGD-PRGTRIF
GPVGRELR-DKKFMRIISLAPEVLLK-L--HHLRPAPGS-NKAKIRKG-RGEASK--GKTAGRGTKGTKARST---V---
-PAGF-E-GGQMPLIRRIPKLKG--FSNVNLDKLVTIEDLVAK-GAVRVK---------VLG--TGE-I-S-V-P-VRV-
SANAFSSSAKEKILAAGGSV-K---QHH--PSL---RGRA-KGGTSVHFG----------EYGIQAL--ESAYVTNRQIE
AARIAMTRHI------RRGGKVWINIFPDRPLTKKPAETRMGSGK---------GSPEWWVAPVKA-GRVMFEL--AG--
VPEPVAKEALRRAIHKLPMKCKV-VRAAARARRHMRVRKKV---RGTPERPRLVVTRSLKHIVAQIVDD---T--KGHTL
VSASTL-EASI-RG------EEG-RKTEKSHLVGKVLAER--AKAAG-ITAVVFDRAGYRYH--GRVAALANGAREGGLE
F--------------------------------------------------------------MG-TRAQARFVRVTPRK
ARRVVDLIRGLPAEEAQAVLRFA---------------------------------PQAASGPVGKVLASAIAN----A-
EHND-KLDRETLVVSRAWVDEGPTLKRIRPRGFGRAFRVNKRTSHITVEVAP-MKIKKGDEVIVIAGK------DK-GAT
GKVKKALPKEQ--RVI--VEGVNLIKKHKK----AN--QAGGQQ-GEVVTLEAPIHVSNVA-LLEDGR-----------P
--TRVGYRF---KE--------DGKVR---ISRRTG---KEI--MGQKVNPHGFRLG--VT-TDFKSRWFA------D-K
L--YKDYVKEDVAIRQML--TRGME-----RAGISKVEIERTR-E-RVRVDVHTARPGIVIGRRGAEADRIRANLEKLVQ
LNILEVKN---PEIDAQLVAQGVAEQLSSRVAFRRAMRKAIQSAMKS-GAKGIRVQCSGRLGGAEMSRSEFYREGRVPL-
-HTLRADIDYGFFEARTTFGRIGVKVWIYMTMTDPIADMLTRLRNANAAYHETVAM-PYSKIKAHIAEILQKEGYIQGWR
VED----A---R----VGKNLVVTLKYG---PTR-------E---RAIAGLRRVSKPGLRVYAKKDNLPRVLGGLGVAII
STSSGLMTDKEAKKNGVGGEVLAYVWMAGQKIRIRLKAYDHEVIDKSARRIVETVTRTGAQVAGPVPLPTEKNVYCVIRS
PHKYKDSR-EHFEMRTHKRLIDIIDPTPKTVDSLMRLDLPAGVDIEIKLRKVREGYVVSDKMDKTVVVAVENRFKHPLYG
KIIRRTTKYKAHDEA--NIAGVGDRVRLMETRPLSATKRWRVVEILEKA-------------------------------
-MPRSL-KKGPFVDH-HLMKKVLEQNE---KGTKN----VIKTWSRRSMVVPEMIGHTIAVHDGRKHVPVFITE-AMIGH
KLGEFAPTRTFRSHV------K--EDR----RSR------R-
>ACTINO_Thermobispora_bispora_R51,_DSM_43833 Concatenation of 2 sequences
MGIRKYKPTTPGRRGASVSDFSE-ITRS------------RP-EKSLLAPLHRKGGRNHHGRVTARH-QGGGHKRA----
YRIIDFR-RN-DK-DGIPAKVAHIEYDPNRTARIALLHYA-DGEKRYILAPVGLKQGDLVENGP-T-AD-IKPGNCLPLR
NIPTGTFIHAVELRPGGGAKLARSAGAQIQLLAK--EGNYATLRMPSGEMRMVDVRCRATVGQVGNTEQANISIGKAGRN
-RWK-----GKR-P-SVRGVAMNPVDHPHGGGEGKT-S--GGRH-PVNP---KGKPEG--RTR-RPNKPSD-R-LIIRRR
--------------------------------MARQIKG-VLGKKLGMTQVFD-EANR---------VVPVTVVEAGPCV
VTRVR----TPE----K--DGY--SAIQLGY-------GQ--IVNK----------PLGDYLK-----------------
---HN-ITPRRYFAEIRT--------DDASEY-----TL---GQ-EITV--D-I-FQPGDYVDVTGRSKGKGFAGVMKRH
GFRG-LGGSHGTQRKHRS-PGSIGAC-ATPG-RVFKGLRMAGRMGNARTTVQNLKVQAVDAEKN----------------
----------LILVKGA-IPGANGSLVLIRMSTTIDVLD-ANGAKA-GTVELPEEIF----GA-KV-NVPLMHQVVVAQL
AARRQGTHATKTRGD--------VS-GGGKKPY---------RQKGTGRAR--------QGS---IR-AP----QF----
TGGGTVHGPQ-P-RSYDQRTPKKMKAAALRGALSDRASCG----------------R-VHVVTNL--ITGDT--------
--PKTKLVV--VDEND--E---LTWRSLRNVPEVH-L---------------LDAGQLNTYDVLVNDD----VVFTREAF
EQVVPRLKLRYREEI----VPKLREQFGYKNIMQVPKLTKIKVNMGIG-EAARDSKLIEGAIRDLAAITGQRPAIARARK
SIAQFKLREGMPIGAHVTLRGDRMWEFLDRLLSLALPRIRDFRGLSP-KQFDGRGNYTFGLTEQLMFHEVD-----QDKI
DRLRGMDITIVTT-----------------------ATDDEQGRALLKLLGFPFMSRIG-R--LPIPVPAGVEVT-I---
-D-G--R-HVQVKGPKGTLSHTV-AEP----IQVSRAEDGS--IQV---TR-P--NDENKVR-ALHGLTRTLIANMVTGV
TQGYSKTLEIVGVGY--RVQAKSPTQ--LEFA--LGYSHPIVVDA-P-E-GITFRVE--K-PTLFHVEG-IDKQKVGQVA
ANIRKLR------KPDPY---KGKGVRYQGEVIRRKVGK----------MIQQESRLKVADNTGAKEILCIRVLG-SGRR
Y--AGIGDVIVATVKDAIPG-G-------SVKKGDVVKAVVVRTAKERRRPDGSYIRFDENAAVLIR-DSGD-PRGTRIF
GPVGRELR-DKKFMRIISLAPEVLLK-I--HDLRPAPGA-NRPRIRKG-RGEASK--GKTAGRGTKGSKARTT---I---
-RPGF-E-GGQLPLQRRVPKLKG--FSNVNLSQLVTPEDLVAK-GAVRVK---------VLG--NGE-I-S-V-A-LNV-
KAHAFSASAKEKIAAAGGSV-K---QHR--PRR---SGMA-KGGTRVVFG----------DYGIQAL--EHAYVTNRQIE
AARIAMTRHI------RRGGKVWINIFPDRPLTKKPAETRMGSGK---------GSPEWWIANVKP-GRVMFEL--SG--
VPEPVAREALRRAMHKLPMKCRF-VRVVARARRHRRVRKKI---FGTAERPRLVVTRSTRHMFVQIVDD---T--KGHTL
VSASTM-DASL-RG------LEG-TKTEKARKVGELLAQR--AKAAG-ITQVVFDRGGNRYA--GRIAALADSAREGGLV
F--------------------------------------------------------------ME-ARAQVRFARHTPRK
ARRVVDLIRGLPASEAQAVLKFA---------------------------------PQAASKTVYKVLQSAIAN----A-
EHNF-KLDKDTLWVSRAWVDEGPTLKRFRPRAQGRAYRINKRTSHITVIVESKLHVKKGDLVQVIAGK------DK-GAK
GRVIRALPREQ--RVV--VEGVNLIKKHSKVTHQGP--RG-AKE-GGVLTMEAPIHVSNVK-KLKDDE-----KAEK--P
------EKK---AA----------KGD---TTEATG---EDK--MGQKVHPHGFRLG--IT-TDFKSRWYA------E-K
L--YKDYVAEDVAIRRML--QKGME-----RAGISRVEIERTT-D-RVQVDIHTARPGIVIGRRGAEADRIRGDLEKLVQ
LNILEVKN---PEIDAQLVAQGVAEQLSSRVSFRRAMRKAMQTAMKS-GAKGIRIQCSGRLGGAEMSRSEFYREGRVPL-
-HTLRADIDYGFYEARTTFGRIGVKVWIYMTMTDPIADMLTRLRNANAAYHDTVSM-PYSKIKAHIAEILQQEGYIQSWS
VED----A---K----VGKNLVIELKFG---PNR-------E---RALAGLRRVSKPGLRVYAKKDNLPRVLGGLGIAIL
STSSGLMTDKQARKRGVGGEVLAYVWMAGQKIRIRLKAYDHEVIDSSAKKIVETVTRTGAKVAGPVPLPTEKNVYCVIRS
PHKYKDSR-EHFVMRTHKRLIDIIDPTPKTVDSLMRLDLPAGVDISIKLRKTREGIVVSDKMDKTVVVAVEDRVKHPLYG
KVIRRTSKYKAHDEH--NACGVGDRVLLMETRPLSATKRWRVVRIIEKA-------------------------------
-MPRSL-KKGPFVDD-HLMKKVIAQNE---KGTKN----VIKTWSRRSMIVPEMIGHTIAVHDGRKHVPVFITE-AMIGH
KLGEFAPTRTFRSHV------K--EDR----RSR-------R
>ACTINO_Tropheryma_whipplei_str_Twist Concatenation of 2 sequences
MAVRKSNPLTPARRGMSFSDFAE-ITRA------------TP-HKSLLSKLSKTGGRNNHGRITARH-IGGGHKRR----
YRLVDFR-RS-DK-DGVKAKVAHIEYDPNRTARIALLHFL-DGAKRYILAPSGLKQGDVVESGS-S-AD-IRPGNSLCIR
DIPVGTILHAVELRPGQGAKLARSAGSSVRLSAK--DGDFAILKLPSGEIRMVSLSCRATIGEVGNGQRLNVSLGKAGRS
-RWC-----GVR-P-SVRGVAMNPVDHPHGGGEGKT-S--GGRH-PVSP---WGRPEG--KTR-RANKPSD-R-FIIRRK
--------------------------------MAR---A-LLGTKVGMTQIW--SGRR---------VVPVTAVAVTTNV
VSQVK----APE----K--DGY--SRLQIAT-------GA--IVNR----------PRKGHFK-----------------
---AG-LTPRRFIREVDS----------EGSL----------GD-EFGP--E-I-FQEGQLVDVVGKSKGKGFSGTMKRH
NFQG-VSATHGSHRNHRK-PGSVGAS-STPS-RVFKGTRMAGRLGSSRVTVHNLRLVKIDSENG----------------
----------LLLVEGA-VPGSSGSPVIIRMSPSATVFD-IGGNAV-GTLQLVGHLF----DS-DP-NLHLIHQVVVAQQ
AAFRQGTHKTKSRAE--------VS-GSGRKPF---------RQKGTGNAR--------CGS---TR-AP----QM----
RGGGVVHGPV-P-RNYVHRTPKKMIKAALAGCLTNRARAG----------------R-VHIVDSF-----GD-T------
--PSVALVV--AQASD--S---VAYRSVRNIPGVR-L---------------VHVGQLNSYDVLRSDD----VLFTRGAY
NVFVPRLLTRYREEI----VPVLMSRFDINNVHQVPSITKIVVNSGVG-DAARDSKIIEGAVSDITLITGQKPRINRAKQ
SIAKFKLREGQAVGVTATLRGRRMWEFLDRLLTLALPRIRDFRGISD-KQFDGHGNYTFGLSEQGIFHEID-----QDKI
DRVRGMDITVVTT-----------------------SSSDDMARALLGELGFPFMSRVG-K--LPIEIPVGVEVC-V---
-N-G--R-TVSITGPKGSLYLDI-AEQ----IGVSVSD-GK--VLV---SR-S--DDSRTAR-ALHGLTRALIANNVHGV
LHGYTKTLEIVGTGY--RVSKKG-EN--LELA--LGFSHPVFVDPVP---GVSFGVE--G-NSKIIVSG-IDKQAVGEAA
ASIRKLS------KPEPY---KGKGIRYSDEIVRRKVGK----------MIQQESRLKVADNTGAKSLSVIRVLG-SNRR
F--GSLGDVVVASVKDAVPGSS-------AVKKGDVVKAVIVRSTKEVRRTDGSYIRFDDNAAVILR-PDND-PRGTRIF
GPVARELR-DRKFTRIISLAPEVVIK-L--HHLRPAPGS-RRARVRVG-RGEGSK--GKTAGRGTKGTKARAP---V---
-RPGF-A-GGQIPLHMSIPKLKG--FKNISIKRLVTRDNVMSV--IGKVK---------LLS--DGE-V-T-V-K-FDI-
TVDKASAAAVEKITSAAGTVMK---QHR--PNR---KGMS-GCGTRIVFG----------DYGIQAL--SRAYVTNRQVE
SARIAMTRHI------RRGGRVWINIYPDRPLTKKPAETRMGSGK---------GSPEYWVANIRP-GRIMFEV--SG--
VSESLAKEALMRAIHKLPLRARI-VRASARKRRHVRLRKKI---SGTCDRPRLSVTRSNRHVFVQAVDD---I--SGKTL
VSASTM-EKDI-RA------LEL-GKTERALAVGKLVAQR--ALAVG-VKSAVFDRGGCKYT--GRVAAVAEGAREAGLQ
T-------------------------------------------------------------PLE-AFASLKHSGVTPQK
VRRIVDLIRGRSVDEALAILRFS---------------------------------PHSASGILYKLIVSAQAN----Y-
ANLL-GRD-DDLFVSSVYVDEGKTYKRGRPRARGSSSRILKRGSHVTVTLSKSVKIRKGDLVQVITGSKTGG--KK-GKQ
GRVLAV--SGD--RVW--VEGVNLTTRHRK-RVTND--KG-TSS-GGLEKRESPMHISNVA-LVDPET-------GA--P
--TKVGFLV---KT--------SGRVR---FAKKSG---KEL--MGQKINPYGLRLG--IT-TDHVSHWYS-DSTRPG-Q
R--YADYVSEDIKIRSYL--TKTLD-----RAGIARIEIERTR-D-RIRVDIYTARPGIVIGRRGAEADRYRLELEKIVQ
LNILEVKN---PETTARLVAQGIAEQLAARVAFRRAMRKGLQSATSA-GVRGIRIRLAGRLGGAEISRSEFYIEGQVPL-
-QTLRASIDYGFYEARTPYGHIGVKVWIYMTMTDPLSDMFSRIRNANQVLHKKVTV-PSSRLKVSIADLLKREGYILDYS
VID----E---H----PGQLLVIELKYG---PDK-------S---RALVGLKRVSKPGLRVYAKSSNLPEVFGGLGIAIL
STSSGLLTCSQARKKGVGGEVLAYAWMEEQKIRIRLKSYSHEIIDVSAKKIVDTVTRAGATIVGPVPLPTKKSVVCVIRS
PHRHKDSR-EHFEMRTHKRLINVVDLTPRAVDALMRLDLSSEVNVEIKLRKSRRGYVTSNSMDKTIVVKIEDRVKHALYG
KVIRKTSKVKAHDQG--SIAGVGDLVLISETRPISATKRWRLVQILEKAVLGVDPKVKPAEPISRAIVLLFVVNPGSVGK
LVPRSL-KKGPFVDM-HLLKKVRAGNE---SKDRN----MIKTWSRRSMIIPEMLGHTIAVHDGRRHIPVFITE-SMVGH
KLGEFAPTRTYRGHV------K--DDR----KAR------RR
>ACTINO_Tropheryma_whipplei_TW08/27 Concatenation of 2 sequences
MAVRKSNPLTPARRGMSFSDFAE-ITRA------------TP-HKSLLSKLSKTGGRNNHGRITARH-IGGGHKRR----
YRLVDFR-RS-DK-DGVKAKVAHIEYDPNRTARIALLHFL-DGAKRYILAPSGLKQGDVVESGS-S-AD-IRPGNSLCIR
DIPVGTILHAVELRPGQGAKLARSAGSSVRLSAK--DGDFAILKLPSGEIRMVSLSCRATIGEVGNGQRLNVSLGKAGRS
-RWC-----GVR-P-SVRGVAMNPVDHPHGGGEGKT-S--GGRH-PVSP---WGRPEG--KTR-RANKPSD-R-FIIRRK
--------------------------------MAR---A-LLGTKVGMTQIW--SGRR---------VVPVTAVAVTTNV
VSQVK----APE----K--DGY--SRLQIAT-------GA--IVNR----------PRKGHFK-----------------
---AG-LTPRRFIREVDS----------EGSL----------GD-EFGP--E-I-FQEGQLVDVVGKSKGKGFSGTMKRH
NFQG-VSATHGSHRNHRK-PGSVGAS-STPS-RVFKGTRMAGRLGSSRVTVHNLRLVKIDSENG----------------
----------LLLVEGA-VPGSSGSPVIIRMSPSATVFD-IGGNAV-GTLQLVGHLF----DS-DP-NLHLIHQVVVAQQ
AAFRQGTHKTKSRAE--------VS-GSGRKPF---------RQKGTGNAR--------CGS---TR-AP----QM----
RGGGVVHGPV-P-RSYVHRTPKKMIKAALAGCLTNRARAG----------------R-VHIVDSF-----GD-T------
--PSVALVV--AQASD--S---VAYRSVRNIPGVR-L---------------VHVGQLNSYDVLRSDD----VLFTRGAY
NVFVPRLLTRYREEI----VPVLMSRFDINNVHQVPSITKIVVNSGVG-DAARDSKIIEGAVSDITLITGQKPRINRAKQ
SIAKFKLREGQAVGVTATLRGRRMWEFLDRLLTLALPRIRDFRGISD-KQFDGHGNYTFGLSEQGIFHEID-----QDKI
DRVRGMDITVVTT-----------------------SSSDDMARALLGELGFPFMSRVG-K--LPIEIPVGVEVC-V---
-N-G--R-TVSITGPKGSLYLDI--AE-Q--IGVSVSD-GK--VLV---SR-S--DDSRTAR-ALHGLTRALIANNVHGV
LHGYTKTLEIVGTGY--RVSKKG-EN--LELA--LGFSHPVFVDPVP---GVSFGVE--G-NSKIIVSG-IDKQAVGEAA
ASIRKLS------KPEPY---KGKGIRYSDEIVRRKVGK----------MIQQESRLKVADNTGAKSLSVIRVLG-SNRR
F--GSLGDVVVASVKDAVPGSS-------AVKKGDVVKAVIVRSTKEVRRTDGSYIRFDDNAAVILR-PDND-PRGTRIF
GPVARELR-DRKFTRIISLAPEVVIK-L--HHLRPAPGS-RRARIRVG-RGEGSK--GKTAGRGTKGTKARAP---V---
-RPGF-A-GGQIPLHMSIPKLKG--FKNISIKRLVTRDNVMSVIGKKRVK---------LLS--DGE-V-T-V-K-FDI-
TVDKASAAAVEKITSAAGTVMK---QHR--PNR---KGMS-GCGTRIVFG----------DYGIQAL--SRAYVTNRQVE
SARIAMTRHI------RRGGRVWINIYPDRPLTKKPAETRMGSGK---------GSPEYWVANIRP-GRIMFEV--SG--
VSESLAKEALMRAIHKLPLRARI-VRASARKRRHVRLRKKI---SGTCDRPRLSVTRSNRHVFVQAVDD---I--SGKTL
VSASTM-EKDI-RA------LEL-GKTERALAVGKLVAQR--ALAVG-VKSAVFDRGGCKYT--GRVAAVAEGAREAGLQ
T-------------------------------------------------------------PLE-AFASLKHSGVTPQK
VRRIVDLIRGRSVDEALAILRFS---------------------------------PHSASGILYKLIVSAQAN----Y-
ANLL-GRD-DDLFVSSVYVDEGKTYKRGRPRARGSSSRILKRGSHVTVTLSKSVKIRKGDLVQVITGSKTGG--KK-GKQ
GRVLAV--SGD--RVW--VEGVNLTTRHRK-RVTND--KG-TSS-GGLEKRESPMHISNVA-LVDPET-------GA--P
--TKVGFLV---KT--------SGRVR---FAKKSG---KEL--MGQKINPYGLRLG--IT-TDHVSHWYS-DSTRPG-Q
R--YADYVSEDIKIRSYL--TKTLD-----RAGIARIEIERTR-D-RIRVDIYTARPGIVIGRRGAEADRYRLELEKIVQ
LNILEVKN---PETTARLVAQGIAEQLAARVAFRRAMRKGLQSATSA-GVRGIRIRLAGRLGGAEISRSEFYIEGQVPL-
-QTLRASIDYGFYEARTPYGHIGVKVWIYMTMTDPLSDMFSRIRNANQVLHKKVTV-PSSRLKVSIADLLKREGYILDYS
VID----E---H----PGQLLVIELKYG---PDK-------S---RALVGLKRVSKPGLRVYAKSSNLPEVFGGLGIAIL
STSSGLLTCSQARKKGVGGEVLAYAWMEEQKIRIRLKSYSHEIIDVSAKKIVDTVTRAGATIVGPVPLPTKKSVVCVIRS
PHRHKDSR-EHFEMRTHKRLINVVDLTPRAVDALMRLDLSSEVNVEIKLRKSRRGYVTSNSMDKTIVVKIEDRVKHALYG
KVIRKTSKVKAHDQG--SIAGVGDLVLISETRPISATKRWRLVQILEKA-------------------------------
-MPRSL-KKGPFVDM-HLLKKVRAGNE---SKDRN----MIKTWSRRSMIIPEMLGHTIAVHDGRRHIPVFITE-SMVGH
KLGEFAPTRTYRGHV------K--DDR----KAR------RR
>ACTINO_Xylanimonas_cellulosilytica_XIL07,_DSM_15894 Concatenation of 2 sequences
MGIRKYKPTTPGRRGSSVADFVE-VTRS------------QP-EKSLVRPLSKTGGRNNTGRITTRH-KGGGHKRQ----
YRVIDFR-RH-DK-DGVPAKVAHIEYDPNRTARIALLHYA-DGEKRYIIAPNKLSQGDVVEAGA-G-AD-IKPGNNLPLR
NIPTGTVIHAIELRPGGGAKIARSAGVSVQLVAK--DGPYAQLRMPSGEIRNVDLRCRATVGEVGNAEQSNINWGKAGRM
-RWK-----GVR-P-TVRGVAMNPIDHPHGGGEGKT-S--GGRH-PVSP---WGQPEG--RTR-RPNKSSD-K-LIVRRR
--------------------------------LQKNVTA-VLGKKLGMTQLWD-EAGR---------LVPVTVVAVDTNV
VTQVR----TTE----T--DGY--SAVQLAV-------GQ--IVTQ----------PLKGHFK-----------------
---AG-VTPRRHVAEIRT--------ADASTY-----TV---GQ-EITA----AAFEAGAVVDVSGTTKGKGTAGVMKRH
GFAG-VGASHGSHRNHRK-PGSIGGA-STPS-RVFKGLRMAGRMGNARQTTQNLTVHAVDAEKG----------------
----------LLLVKGA-VPGPKGGVVVVKTSLTVDVLD-AQGKKA-GQAELPAEVF----DV-VT-NVPLIHQVVVAQR
AAARQGTHATKTRGE--------VR-GGGRKPY---------KQKGTGRAR--------QGS---TR-AP----QF----
AGGGTVHGPQ-P-RSYDQRTPKKMKAAALRGALSDRARAG----------------R-VHVVTGF--GIDGT--------
--PSTKLVV--TERSD--E---ATILSLRNVPTVH-L---------------LVADQLNTYDVLVSDD----VVFTQGAL
AAFLPRLKQKYREEI----LVALREEFGYPNVTLVPGLTKIVVNMGVG-DAAKDSKLIEGAIRDLTAITGQKPQVTKARK
SIAQFKLREGMPIGAHVTLRGDRMWEFLDRLLSIALPRIRDFRGLSP-KQFDGHGNYTFGLTEQSMFHEID-----QDKI
DRVRGMDITVVTT-----------------------ANTDDEGRSLLRRLGFPFMSRIG-K--IPVPVPAGVDVT-I---
-S-G--A-LVTVKGPKGTLEHAV-PAP----ITVAQED-AT--LVV---SR-P--NDERESR-ALHGLTRTLLANIVTGV
TQGYEKKLEIVGTGY--RVTAKG-SD--LEFA--LGFSHPVIVSA-P-E-GITFSVE--G-PTKFTVAG-ISKQQVGEVA
ANIRKIR------KPEPY---KGKGVRYAGEVVRRKVGK----------MIQQESRLRVADNTGAKEILCIRVLG-SGRR
Y--AGIGDVIVATVKDAIPG-G-------NVKKGDVVKAVIVRTAKERRRPDGSYIKFDENAAVILK-NDGE-PRGTRIF
GPVGRELR-DKKFMKIISLAPEVLLK-V--HHLRPAPGA-KTAKTRVG-RGEGSK--GKTAGRGTKGTKARYQ---V---
-PQRF-E-GGQMPLHMRLPKLRG--FKNVNLDKLVTVEDLVAK-GAVRVK---------VLG--TGE-I-T-V-K-LDV-
AVDALSGSAKDKILGAGGSV-K---QHH--PGR---SGAS-KGGNTISFG----------EFGIQAL--EPAYVTNRQIE
AARIAMTRHI------KRGGKVWINIYPDRPLTKKPAETRMGSGK---------GSPEWWVANVKP-GRILFEL--AG--
VPEPLAREAMRRAIHKLPMKCRF-VKAVAKQRRHLRLRKKI---SGTAARPRLVVTRSNRHMVAQVVDD---T--VGKTV
ASASTL-EADL-RAFD------G-DKVAKARKVGELVAAR--AKSAG-VESVVFDRGGNKYH--GRVAAVADGARDAGLA
L--------------------------------------------------------------ME-AKAQARFVRVTPMK
ARRVVDLIRGKQAGEAVAVLKFA---------------------------------PQAAAEPVRKVVESAIANARVKA-
DRASERFDEQELVVAAAFVDEGPTLKRFRPRAQGRAAQVLKRTSHITVVVAPMANIKKGDQVIVIAG----R--DK-GKT
GRVLEVLKDSD--RLV--VEGIQRVTKHVK-AGQTS--RG-TRT-GGIETVEAPIHVSNVM-LVDPES-------KK--G
--TRVGVRL---EQ--VER---DGRVR---VAKRSG---KDI--MGQKVHPHGYRLG--IT-TDHRSRWFA-DSTKPG-Q
R--YRDYVREDVEIRKLM--ATGLE-----RAGIAKVEIERTR-D-RVRVDIHTARPGIVIGRRGAEADRIRGELEKLVQ
LNILEVKN---AEIEAQLVAQGIAEQLASRVSFRRAMRKGIQSAQRA-GAKGIRVQVAGRLGGAEMSRSEFYREGRVPL-
-HTLRANIDYGFYEARTTFGRIGVKVWIYMTMTDPIADMLTRLRNANSAHHDTVTM-PSSKLKLHIAEILQKEGYITGFV
VED----A---K----VGKNLTITLKYG---QNR-------E---RALSGIRRVSKPGLRKYAKSTELPKVLGGLGVAIL
STSSGLLTDRQAQAKGVGGEVLAYVWMAGQKIRIRLKSYDHEVIDSSARKIVDTVTRAGATVVGPVPLPTEKNVFVVIRS
PHKYKDSR-EHFEMRTHKRLIDIIDPTPKAVDSLMRIDLPADVNIEIKLRKTRRGYVVSDKMDKTIVVEVEDRVKHPLYG
KVMRRTTKVKAHDEQ--NSAGTGDLVVIMETRPLSATKRWRLVEILEKA-------------------------------
-MPRSL-KKGPFVDG-HLQKKVDVQNE---KGTKN----VIKTWSRRSVITPDFLGHTFAVHDGRKHTPVFVTE-SMVGH
KLGEFAPTRTFRGHV------K--DDK----KGR------RR
>ALPHA_Acidiphilium_cryptum_JF-5 Concatenation of 2 sequences
MALKHFKPVTASLRGTVLVDRSE-LWKG------------KP-VKGLTEGLTSSGGRNNHGRTTVRF-RGGGHKRA----
YRVVDFK-R--RK-FDVAATVERLEYDPNRSAFLALVKYE-DGELAYILAPQRLKVGDQVVAGV-K-VD-VKPGNAMPLS
AIPVGTIVHNIELKAGAGGKLARSAGTFAQLVGK--DQGYAQVKLMSGELRLIRGECMASIGAVSNPDHSNQQLGKAGRK
-RWL-----GRR-P-HNRGVAMNPVDHPLGGGEGRT----SGGRNPVTP---WGKPTKGAKTR-ANKRTDG---LIIRRR
--------------------------------MSVMRTG-IIAKKLGMTRLFR-EDGT---------HVPVTVLHMDDVR
VVAAR----TKE----R--DGY--AAVQLGF-------GH--AVTK----------PMKGHF------------------
---AAKVEPANRLVEFRV--------ADDAVL-----EA---GQ-VLSA--A-H-FTVGQKVDVAGISKGKGFAGGMKRW
NFRG-LEASHGVSISHRS-LGSTGNR-QDPG-KTFKNKKMAGHLGGERITTLNLEVAAIDEARN----------------
----------LIMIKGA-VPGAKDGYVLVR--MQIDIST-LDAGSA-GKAELPEEYF----AA-TP-RADIMARVVHWQL
AKRRAGTHKVKGMGE--------VS-GTTKKPY---------RQKGTGNAR--------QGS---LR-AP----QF----
RTGGAVHGPV-V-RDHGYSLNKKVRRLGLISALSQKLAEG----------------K-LVVLDTV---AGV---------
--SKTSLVV--DAVVD--E---GFARASRNLIGID-V---------------LPVVGANVYDILQHDT----LAITAAGL
EGLKTRLQQHYETVV----REALQKEFGYTNPMQVPKLEKIVINMGVG-EAAADQKKLDAAVAELTLIAGQKPVKTVAKK
AIAGFKIRKGLPIGCKVTLRRARMYEFLDRLVTIALPRVRDFRGISG-KGFDGRGNFAMGLKEQIVFPEIE-----YDKV
DDMRGMDIVFVTT-----------------------APTDAEAKALLKGFEIPFMSRVG-K--YPVALPQGVSIT-V---
-V-D--G-ILTAKGKLGELKMPL--SE-R--VETVVED-GK--VTV----S-P--RDKAASR-MMWGTTRANVANMVQGV
SQGYAKTLEINGTGF--RAAVQG-SN--LVMN--LGFSHDVVYPV-P-Q-GIKITCE--K-PTSIKVEG-IDKRLVGQVC
AELRAFR------PPEPY---KGKGVKFEGEAIRRKEGK----------MIIVESNLDVADNSGARRVQCIKVLG-SKRR
T--ASVGDVIVVSIKDAIPR-G-------KVKKGDVHQAVVVRTAYPVRRADGSVIRFDRNAAVLIN-KQME-PIGTRIF
GPVTRELR-ARKFMKIISLAPEVLMK-L--NELRDNPGA-RPKSKRLG-RGIGSGK-GKTSGKGVKGQKAREGVS-----
-LNGF-E-GGQLPIYRRLPK-RG--FNNLNVGTLITEATLRAA-GVYAVR---------LLG--RGE-I-S-Q-K-VEI-
EVSGASASAIAAIEQAGGSV-K---AHK--GRI---HGTA-KGNTQLNFG----------QFGLKAL--EPERITARQIE
SARRAITRQM------KRAGRVWIRIFPDLPVSTKPAEVRMGSGK---------GAPEYWVARVQP-GRIMFEI--DG--
VAEGIAREALKLGAAKLPIKTKI-VENEARRRQRLRYQIRL----KAHGRPRLSVFRSGKHIYAQVIDD---A--AGRTL
AAASSL-DAGL-RSAL----KTG-ADKAAAAAVGKLVAER--AKEAG-VTQVVFDRGAYMYH--GRVKALAEAARESGLD
F-------------------------------------------------------------DSE-AEAVLRNLRCSPRK
LNVVAASIRNKPAGKAVADLTFS---------------------------------KRRIAKDVKKALESAIAN----A-
ENNH-QLDVDRLVVTTADVGRSIVMRRFHARGRGRAARVEKWFSHLRIVVAEAARIRKGDRVVVIAGA------SK-GRE
GEVLRVLPAEN--KAV--VSGVAVAKRHTK----AR--GM-GEQ-GGIIQKEMPVHLSNIA-LIDPET-------KK--P
--TRVGFRV---LE--------DGKVR---VARKSD---SVI--MGHKVNPVGLRLG--IN-RTWDSRWFA------G-A
D--YASLLHDDLKLREHL--LGRLS-----GAGVSKVLIERPA-K-KPRVTIYAARPGVVIGKKGQDIEVLKKELSSMVS
LNIVEIRK---PEIDAALVAQNIAQQLERRVAFRRAMKRAVQSAMRL-GAQGIRINCSGRLGGAEIARMEWYREGRVPL-
-HTLRADIDFGVATAKTTYGTCGVKVWIF--MSDPLGDMLTRIRNAQRARHAVCVA-PASNLRANVLDVLKREGFIRGFS
KEE--LRP--------GVAQLRIELKYN----DG-------E---PVIKEITRVSRPGRRVYSKIKELPRVYAGLGVSIL
STPRGVMSDVEARTANVGGEVLCRVFMDSQNIRIRLKAYDHRVLDNSTREIVNTAKRTGAQVRGPIPLPTHIERFTVNRS
PHVDKKSR-EQFEIRTHRRLLDIVEPTPQTVDALMKLDLAAGVDVEIKIKRVLTGRVVSDKMDKTVTVLVERRVMHPLYK
KFIRRSKKYAAHDEG--NVCAMGDLVRIEECPPISKRKAWLVTARNGAA-------------------------------
-MTRSV-WKGPFVDG-YMLNKADASRA---SGRNE----IIKIWSRRSTILPQFVGLTFGVYNGRKFLPVQVTE-NMVGH
KFGEFSPTRTFNGHA------A---DK----KAK------RG
>ALPHA_Agrobacterium_radiobacter_K84 Concatenation of 2 sequences
MALKTFNPTTPSQRQLVIVDRSS-LYKG------------KP-VKSLTEGLSSKGGRNNTGRITVRF-QGGGHKRT----
YRLVDFK-RR--K-FDVEATVERIEYDPNRTAYIALVKYA-DGDQAYILAPQRLAAGDKVIASEKA-VD-VKPGNTMPLQ
FIPVGSIIHNVEMKPGKGGQIARSAGGYAQLVGR--DQGMAILRLNSGEQRLVHGTCLATIGAVSNPDHGNINDGKAGRS
-RWR-----GKK-P-HVRGVVMNPVDHPHGGGEGRT-S--GGRH-PVTP---WGKPTKGKRTR-S-NKSTD-K-MIMRSR
--------------------------------MRS---G-VIAQKVGMTRVYN-DAGE---------HVPVTVLRMEGCQ
VVAQR----TVE----K--NGY--TAVQLGA-------GQ--ATSK----------ALRGHFV-----------------
---AS-VEPKAKLVEFRV--------SDDNLL-----EV---GT-EIKA--A-H-FSAGQLVDVTGTTIGKGFAGAMKRH
GFGG-LRATHGVSVSHRS-HGSTGSR-QDPG-KVFKNKKMAGHMGQTRVTTQNLEVVSTDEDRG----------------
----------LILVKGA-VPGSKGAWIIVR--MELNVKT-LEGKDA-GKVSLSDAIF----GL-EP-REDIIARVIRWQL
AKKRQGTHKAQGRAE--------VS-RTGAKMY---------KQKGTGRAR--------HHS---AR-AP----QF----
RGGGKAHGPV-V-RSHEHDLPKKVRALGLRLALSAKLKAE----------------D-VIILDNL----VAA-D------
--AKTKLFI--GAELD--S---NFKLAAANIPNID-V---------------LPVQGINVYDILRRGK----LVLSKAAV
EALEPRLKKEYVARI----RAALQEKFSYANEMQIPKLDKIVINMGVG-EATADSKKPTVAAADLAAIAGQKPVITHARN
SIAGFKVRENMPIGAKVTLRGARMYEFLDRLVNIALPRVRDFRGLNP-KSFDGRGNFAMGIKEHIVFPEIN-----YDKV
DQMWGMDIIVCTT-----------------------ATTDDEARALLKEFNFPFMSRIG-K--KPVQVPAGITAS-V---
-D-G--Q-KVTAKGPKGELFFVA--ND-E--IGLKLED-NA--IVV----T-P-LSNSKDAR-SKWGMSRTMIENILKGV
KEGYERKLEINGVGY--RAALQG-KN--LQLA--LGFSHDVVYEP-P-E-GITIAVP--K-PTEIVVSG-INKQQVGQVA
AEIREYR------GPEPY---KGKGVKYAGERIVRKEGK----------MIQMQTNLDVADNSGARRVMCIKVLG-SKRK
Y--ASIGDVIVVSIKEAIPR-G-------RVKKGDVMKAVVVRTAKDIRRPDGSVIRFDTNAAVLID-NKKE-PIGTRIF
GPVPRELR-AKNHMKIISLAPEVL---M--NEIKDNEGS-THSRKRLG-RGIGSGS-GKTGGRGVKGQKSRSGVA-----
-INGF-E-GGQMPIYRRLPK-RG--FNNVSLARIIDAAALKAA-GVIRVR---------VLS--DGE-L-K-A-K-ISL-
EVAGASKPAVEKIEKAGGSI-K---QFK--GRI---KGVA-KGGSDLAFG----------EFGLKSQ--EPNRVNAREIE
AARRAITRYM------KRAGRVWIRVFPDVPVTAKPTEVRMGKGK---------GSVEYWACKVKP-GRMMFEI--DG--
VSEEIAREALRLGAAKLSVKTRF-VRKEALARRANRVRRQL--KSVANGRPRLSVHRSSKNIYVQVIDD---A--AGKTL
ASASTL-DKDL-RGSL----KTG-ADTAAAALVGKLVAER--ATKAG-VKEVVFDRGAFIYH--GRIKALAEAAREGGLS
F-------------------------------------------------------------DNE-AQAVARTLRVSPQK
LNLVAASIRGKKVDRALAELEFS---------------------------------RKRIAGAVKKTLESAIAN----A-
ENNH-DLDVDSLVVAEAYVGKSIVMKRFHARGRGRASRIERPFAHLTIVVREMQKIRKGDKVVVLAGK------DK-GRT
GEVIQVMPKED--RAV--VRGVNVIKRHQR----QT--QT--QE-AGIISKEASLHLSNLA-IVDKD--------GK--P
--TRVGFKV----V--------EGKVR---VAKTSG---EVI--MGQKINPIGFRLG--IN-RTWDSRWFA------DNA
E--YGQLLHEDLKMRKFV--MDELK-----QAGISKVVIERPH-K-KCRVTIHSARPGLIIGKKGADIDKLRKKLSDMTH
LNIVEVRK---PEIDAVLVAQSIAQQLERRVAFRRAMKRAVQSAMRL-GAEGIKITCGGRLGGAEIARTEWYREGRVPL-
-HTLRADIDYGTAEAETAFGICGIKVWIFMTMTDPLGDMLTRIRNGASRRKSSVST-PASKLRARVLDVLQAEGYIRGYS
VVD--FGN--------GKSELSIELKYY----EG-------S---SVIREIGRVSKPGRRVYVSVKSIPQVANGLGIIIL
STPKGVMADHQAREQNVGGEVLCSVF------------------------------------------------------
-------------------------------------------------KRILQGVVVSDKNEKTVVVRVERRFAHPLLQ
KTVRRSKKYKAHDEN--NQYKVGDTVSIEECAPISKDKTWTVVS--AQS-------------------------------
-MARSV-WKGPFVDG-YLLKKAEKVRE---GGRSE----VIKIWSRRSTIMPQFVGLTFGVYNGSKHIPVSVNE-DMVGH
KFGEFAPTRTYYGHG------A---DK----KAK------RK
>ALPHA_Agrobacterium_tumefaciens_C58_(Cereon) Concatenation of 2 sequences
MALKSFNPTTPSQRQLVIVDRAS-LYKG------------KP-VKALTQGLSSKGGRNNQGRITVRF-QGGGHKRT----
YRLVDFK-RR--K-FDVEGTVERLEYDPNRTAFIALVTYT-DGEQAYILAPQRLAAGDKVIASDKA-VD-VKPGNTMPLQ
YIPVGSIIHNVEMKPGKGGQIARSAGTYVQLVGR--DAGMAILRLNSGEQRLVHGSCLASIGAVSNSDHGNINDGKAGRS
-RWR-----GKR-P-HVRGVVMNPVDHPHGGGEGRT-S--GGRH-PVTP---WGKPTKGKRTR-S-NKSTD-K-FIMRSR
--------------------------------MRS---G-VIAQKVGMTRVYN-DAGE---------HIPVTVLRLDNVQ
VVAQR----TED----K--NGY--TAVQLGA-------GQ--STTK----------ALRGHF------------------
---AANVEPKAKLVEFRV--------SPENLI-----DI---GA-TLTA--N-H-FQSGQLVDVTGTTIGKGFAGAMKRH
NFGG-GRASHGNSVSHRA-HGSTGNN-QDPG-RVWKGKRMAGHMGQTRVTTQNLEVVSTDEDRG----------------
----------LILVKGA-VPGSKGSWIIVR--MELNVKT-LEGKDA-GKVSLSDEIF----GL-DP-RQDILARMVRWQL
AKKQQGTHKTKNRSE--------VS-RTGAKMY---------KQKGTGRAR--------HHS---AR-AP----QF----
RGGGKAHGPV-V-RSHAHDLPKKVRALALRHALSAKLKAE----------------E-LIIVDQL----VAS-E------
--AKTKLVI--GAELD--G---NFKLAAQNIPNVD-V---------------LPVQGINVYDILRRGK----LVLSKAAV
EALEPRLKTEYVSRI----RGAMQEKFSYANVMMIPKLDKIVINMGVG-EATADSKKPTIAAGDLAAIAGQKPVITKARN
SIAGFKVREHMPIGAKVTLRGERMYEFLDRLINIALPRVRDFRGLNP-KSFDGRGNFAMGIKEHIVFPEIN-----YDKV
DQMWGMDIIVCTT-----------------------ATSDDEARALLTEFNFPF-----------------MTAN-V---
-D-G--Q-KVTAKGPKGELFFVA--ND-D--IQLKLED-NG--VSV----T-P--ANGKEAR-SKWGMSRTMIENIFKGV
KDGYERKLEINGVGY--RAALQG-KN--LQLA--LGFSHDVVYEP-P-V-GITIAVP--K-PTEIIVSG-INKQQVGQVA
AEIREYR------GPEPY---KGKGVKYAEERIVRKEGK----------MIQMQTNLDVADNSGARRVMCIKVLG-SKRK
Y--ASVGDIIVVSIKEAIPR-G-------RVKKGDVMKAVVVRTAKDIRRADGSVIRFDNNAAVLID-NKKE-PIGTRIF
GPVPRELR-AKNHMKIISLAPEVL----------------------------------------MKGQKARSGVA-----
-INGF-E-GGQMPIYRRLPK-RG--FNNVSLGRIIDAAALKAA-GVIRVR---------ILA--DGE-L-T-S-K-VAF-
EVAGASKPALEKIEKAGSSI-K---QFK--GRI---KGVA-KGGFDLAFG----------EFGLKSQ--EPNRVNAREIE
AARRAITRYM------KRAGRVWIRVFPDVPVTAKPTEVRMGKGK---------GSVEYWACKVKP-GRMMFEI--DG--
VTEEIAREALRLGAAKLSVKTRF-VRKEALARRASRVRRQI--KAVANGRPRLSVHRSSKNIYAQIIDD---V--AGKTL
ASASTL-EADL-RSSL----KTG-ADVAAAAVVGKLVAER--GVKAG-VKDVVFDRGAFIYH--GRIKAVAEAAREGGLN
F-------------------------------------------------------------DNE-AQAIARTLRVSPQK
LNLVAALIRGKKVDRALAELEFS---------------------------------RKRIAGTVKKTLESAIAN----A-
ENNH-DLDVDALVVAEAYVGKSITMKRFHARGRGRASRIEKPFAHLTIVVREMQKIRKGDNVVVLTGK------DK-GRT
GEVIQVMPKED--RAV--VRGVNMVKRHQR----QT--QA--QE-AGIINKEASLHISNIA-IVDKD--------GK--P
--TRVGFSV----V--------DGKVR---VAKRSG---EVI--MGQKINPIGFRLG--IN-RTWDSRWYA------DTA
E--YGKLLHEDLKIRAYL--IKELK-----QAGIAKVVIERPH-K-KCRVTIHSARPGLIIGKKGADIEKLRKKLSEMTH
LNIVEVRK---PEIDATLVAQSIAQQLERRVAFRRAMKRAVQSAMRL-GAEGIKITCGGRLGGAEIARTEWYREGRVPL-
-HTLRADIDYGTAEAETAFGICGIKVWIFMTMTDPLGDMLTRIRNGAARRKSSVST-PASSLRARVLDVLQSEGYIRGYS
KVD---FE---N----GKAEFTIELKYY----EG-------A---SVIREIGRVSKPGRRVYVSVKSIPQVANGLGITIL
STPKGVMADHQAREQNVGGEVLCSVF------------------------------------------------------
--------------------------------------------------------------------------------
--------------------------------------------------------------------------------
-MARSV-WKGPFVDG-YLLTKAEKVRE---SGRNE----VIKIWSRRSTILPQFVGLTFGVYNGSKHVPVSVNE-DMVGH
KFGEFSPTRTYYGHG------A---DK----KAK------RK
>ALPHA_Agrobacterium_tumefaciens_C58_(Dupont) Concatenation of 2 sequences
MALKSFNPTTPSQRQLVIVDRAS-LYKG------------KP-VKALTQGLSSKGGRNNQGRITVRF-QGGGHKRT----
YRLVDFK-RR--K-FDVEGTVERLEYDPNRTAFIALVTYT-DGEQAYILAPQRLAAGDKVIASDKA-VD-VKPGNTMPLQ
YIPVGSIIHNVEMKPGKGGQIARSAGTYVQLVGR--DAGMAILRLNSGEQRLVHGSCLASIGAVSNSDHGNINDGKAGRS
-RWR-----GKR-P-HVRGVVMNPVDHPHGGGEGRT-S--GGRH-PVTP---WGKPTKGKRTR-S-NKSTD-K-FIMRSR
--------------------------------MRS---G-VIAQKVGMTRVYN-DAGE---------HIPVTVLRLDNVQ
VVAQR----TED----K--NGY--TAVQLGA-------GQ--STTK----------ALRGHF------------------
---AANVEPKAKLVEFRV--------SPENLI-----DI---GA-TLTA--N-H-FQSGQLVDVTGTTIGKGFAGAMKRH
NFGG-GRASHGNSVSHRA-HGSTGNN-QDPG-RVWKGKRMAGHMGQTRVTTQNLEVVSTDEDRG----------------
----------LILVKGA-VPGSKGSWIIVR--MELNVKT-LEGKDA-GKVSLSDEIF----GL-DP-RQDILARMVRWQL
AKKQQGTHKTKNRSE--------VS-RTGAKMY---------KQKGTGRAR--------HHS---AR-AP----QF----
RGGGKAHGPV-V-RSHAHDLPKKVRALALRHALSAKLKAE----------------E-LIIVDQL----VAS-E------
--AKTKLVI--GAELD--G---NFKLAAQNIPNVD-V---------------LPVQGINVYDILRRGK----LVLSKAAV
EALEPRLKTEYVSRI----RGAMQEKFSYANVMMIPKLDKIVINMGVG-EATADSKKPTIAAGDLAAIAGQKPVITKARN
SIAGFKVREHMPIGAKVTLRGERMYEFLDRLINIALPRVRDFRGLNP-KSFDGRGNFAMGIKEHIVFPEIN-----YDKV
DQMWGMDIIVCTT-----------------------ATSDDEARALLTEFNFPFMSRIG-K--KPVPVPAGVTAN-V---
-D-G--Q-KVTAKGPKGELFFVA--ND-D--IQLKLED-NG--VSV----T-P--ANGKEAR-SKWGMSRTMIENIFKGV
KDGYERKLEINGVGY--RAALQG-KN--LQLA--LGFSHDVVYEP-P-V-GITIAVP--K-PTEIIVSG-INKQQVGQVA
AEIREYR------GPEPY---KGKGVKYAEERIVRKEGK----------MIQMQTNLDVADNSGARRVMCIKVLG-SKRK
Y--ASVGDIIVVSIKEAIPR-G-------RVKKGDVMKAVVVRTAKDIRRADGSVIRFDNNAAVLID-NKKE-PIGTRIF
GPVPRELR-AKNHMKIISLAPEVLMK-L--NEIRDNEGS-SKDRIRVG-RGIGSGK-GKTGGRGVKGQKARSGVA-----
-INGF-E-GGQMPIYRRLPK-RG--FNNVSLGRIIDAAALKAA-GVIRVR---------ILA--DGE-L-T-S-K-VAF-
EVAGASKPALEKIEKAGSSI-K---QFK--GRI---KGVA-KGGFDLAFG----------EFGLKSQ--EPNRVNAREIE
AARRAITRYM------KRAGRVWIRVFPDVPVTAKPTEVRMGKGK---------GSVEYWACKVKP-GRMMFEI--DG--
VTEEIAREALRLGAAKLSVKTRF-VRKEALARRASRVRRQI--KAVANGRPRLSVHRSSKNIYAQIIDD---V--AGKTL
ASASTL-EADL-RSSL----KTG-ADVAAAAVVGKLVAER--GVKAG-VKDVVFDRGAFIYH--GRIKAVAEAAREGGLN
F-------------------------------------------------------------DNE-AQAIARTLRVSPQK
LNLVAALIRGKKVDRALAELEFS---------------------------------RKRIAGTVKKTLESAIAN----A-
ENNH-DLDVDALVVAEAYVGKSITMKRFHARGRGRASRIEKPFAHLTIVVREMQKIRKGDNVVVLTGK------DK-GRT
GEVIQVMPKED--RAV--VRGVNMVKRHQR----QT--QA--QE-AGIINKEASLHISNIA-IVDKD--------GK--P
--TRVGFSV----V--------DGKVR---VAKRSG---EVI--MGQKINPIGFRLG--IN-RTWDSRWYA------DTA
E--YGKLLHEDLKIRAYL--IKELK-----QAGIAKVVIERPH-K-KCRVTIHSARPGLIIGKKGADIEKLRKKLSEMTH
LNIVEVRK---PEIDATLVAQSIAQQLERRVAFRRAMKRAVQSAMRL-GAEGIKITCGGRLGGAEIARTEWYREGRVPL-
-HTLRADIDYGTAEAETAFGICGIKVWIFMTMTDPLGDMLTRIRNGAARRKSSVST-PASSLRARVLDVLQSEGYIRGYS
KVD---FE---N----GKAEFTIELKYY----EG-------A---SVIREIGRVSKPGRRVYVSVKSIPQVANGLGITIL
STPKGVMADHQAREQNVGGEVLCSVFMTGQNIRIRLKAFDHRILDASTREIVSTAKRTGASVRGPVPLPTRIEKFTVNRS
PHVDKKSR-EQFEMRTHKRLLDIVDPTPQTVDALMKLDLAAGVDVEIKLKRILQGVVVSDKNEKTVVVRVERRFAHPLMQ
KTVRRSKKYKAHDEN--NQYKVGDVVSIEECAPISKDKRWTVVA--AQA-------------------------------
-MARSV-WKGPFVDG-YLLTKAEKVRE---SGRNE----VIKIWSRRSTILPQFVGLTFGVYNGSKHVPVSVNE-DMVGH
KFGEFSPTRTYYGHG------A---DK----KAK------RK
>ALPHA_Agrobacterium_vitis_S4 Concatenation of 2 sequences
MALKNFNPTTPSQRQLVIVDRSG-LYKG------------KP-VKSLTEGLSSKGGRNNLGRITVRF-QGGGHKRT----
YRLVDFK-RR--K-FDVEGTVERLEYDPNRTAFIALITYA-DGEQAYILAPQRLAAGDKVIASDKA-VD-VKPGNAMPLQ
YVPVGSIVHNVELKPGKGGQVARSAGAYVQLVGR--DAGMAILRLSSGEQRLVHGTCLATVGAVSNSDHGNINDGKAGRS
-RWR-----GKR-P-HVRGVVMNPVDHPHGGGEGRT-S--GGRH-PVSP---WGKPTKGKRTR-S-NKSTD-K-FIMRSR
--------------------------------MRS---G-VIAQKVGMTRVYN-DAGE---------HVPVTVLRLDNCQ
VLAQR----TVD----K--HGY--TAVQLGA-------GQ--ATSK----------AMRGNF------------------
---AANVEPKAKLVEFRV--------SEDNLM-----DV---GS-ELKA--G-H-FEAGQLVDVTGTTIGKGFAGAMKRH
NFGG-LRATHGVSVSHRS-HGSTGSN-QDPG-KVWKGKRMAGHMGQTRVTTQNLEVVSTDEDRG----------------
----------LILVKGA-VPGSKGSWIIVR--MELNVKT-LEGTDA-GTVSLSDAIF----GL-EP-RQDIIARMVRWQL
AKKQQGTHKTKTRAE--------VS-RTGAKMY---------KQKGTGRAR--------HHS---AR-AP----QF----
RGGGKAHGPV-V-RSHEHDLPKKVRALALRHALSAKFKAD----------------E-LIIVDQL---VAAD--------
--AKTKLVI---GGV---ELDVNFKLAAANIPNID-V---------------LPVQGINVYDILRRGK----LVLSKAAV
EALEPRLKAEYVSRI----RQALREQFSYANEMQIPKLDKIVINMGVG-EATADSKKPTVAAADLAAIAGQKPVITRARN
SIAGFKVREDMPIGAKVTLRGARMYEFMDRLINIALPRVRDFRGLNP-KSFDGRGNFAMGIKEHIVFPEIN-----YDKV
DQMWGMDIIVCTT-----------------------APTDDEARALLKEFNFPFMSRIG-K--KPVQVPAGITAS-V---
-D-G--Q-KVTAKGPKGELFFVA--ND-E--ISVALED-NA--IVV----K-P-VNDSKDAR-SKWGMSRTMIENILKGV
KDGYERKLEINGVGY--RASLQG-KN--LQLA--LGFSHDVVYEP-P-Q-GITIAVP--K-PTEIVVSG-INKQQVGQVA
AEIREYR------GPEPY---KGKGVKYAEERIVRKEGK----------MIQMQTNLDVADNSGARRVMCIKVLG-SKRK
Y--ASVGDIIVVSIKEAIPR-G-------RVKKGDVMKAVVVRTAKDIRRADGSVIRFDNNAAVLID-NKKE-PIGSRIF
GPVPRELR-AKNHMKIISLAPEVLMK-L--NEIKDNEGS-SKDRIRVG-RGIGSGK-GKTGGRGVKGQKARSGVA-----
-VNGF-E-GGQMPIYRRLPK-RG--FNNVSLGRIIDAAALKAA-GVIRVR---------VLG--DGE-L-T-T-K-VTI-
EVAGASKPAVEKIEKAGGTI-K---QFK--GRI---KGVA-KGGFDLAFG----------EFGLKAL--EPNRVNAREIE
AARRAITRYM------KRAGRVWIRVFPDVPVTAKPTEVRMGKGK---------GSVEYWACKVKP-GRMMFEI--DG--
VSEEIAREALRLGSAKLSVKTRF-VRKEALVRRANRVRRQI--KAVANGRPRLSVHRSSKNIYVQVIDD---V--AGRTL
AAASTL-DGSL-RSSL----KTG-ADTAAAAAVGKLVAER--AVAAG-VKEVVFDRGAFIYH--GRIKALAEAAREGGLS
F-------------------------------------------------------------DNE-AQAVARTLRVSPQK
LNLVAALIRGKKVDRALADLTFS---------------------------------RKRIADTVKKTLESAIAN----A-
ENNH-DLDVDQLIVAEAYVGKSITMKRFHARGRGRASRIEKPFSHLTIVVREMQKIRKGDKVVVLTGK------DK-GRS
GEVIQVMPKED--RAV--VQGINVVKRHQR----QT--QT--QE-AGIINKEASVHLSNLA-IADKD--------GK--P
--TRVGFSV----V--------DGKVR---VAKRSG---EVI--MG-------------IN-RTWDSRWFA------DNA
E--YGKLLHEDLKIRAYL--MDELK-----QAGIAKVVIERPH-K-KCRVTIHSARPGLIIGKKGADIEKLRKKLSEMTH
LNIVEVRK---PEVDATLVAQSIAQQLERRIAFRRAMKRAVQSAMRL-GAEGIKITCAGRLGGAEIARTEWYREGRVPL-
-HTLRADIDYGVAEATTAYGICGIKVWIFMTMTDPLGDMLTRIRNGAARRKASVVT-PASKLRARVLDVLQAEGYIRGYS
EID----H-GNG-----KAEITIELKYY----EG-------A---SVIREIGRVSKPGRRVYVSVKSIPQVANGLGITIL
STPKGVMADHQAREQNVGGEVLCSVFMNGQNIRIRLKAFDHRVLDASTREIVSTAKRTGASVRGPVPLPTRIEKFTVNRS
PHVDKKSR-EQFEMRTHKRLLDIVDPTPQTVDALMKLDLAAGVDVEIKLKRILQGVVVSDKNEKTVVVRVERRFAHPLLQ
KTVRRSKKYKAHDES--NQYKIGDVVSIEECAPISKDKCWTVVS--AQA-------------------------------
-MARSV-WKGPFVDG-YLLKKAEKVRE---SGRSE----VIKMWTRRSTILPQFVGLTFGVYNGSKHIPVSVNE-DMVGH
KFGEFAPTRTYYGHG------A---DK----KAK------RK
>ALPHA_Anaplasma_marginale_Florida Concatenation of 2 sequences
MSLKVLNPVTPSLRGTVMVNRVA-LWRG------------KP-EKSLVVGRVSSGGRNAHGVITVRH-RGGGHKRL----
HRVVDLK-R--NK-DGVQAVVQRLEYDPNRTAFLALVRYE-DGELSYILAPDGLKVSDVVVSGV-G-SD-VLPGNCLQLG
SIPAGTFVHNVELRPCGGGIIARAAGSYAQVMGR--DGAYVLLRLGSGEVRKILALCRATVGVVSNLNNQNIKLGKAGRN
-RWL-----GFR-P-TVRGVAMNPVDHPHGGGEGKT----SGGRNSVTP---WGVPTKGKKTR-KRGKHSD-KYKVSSVR
--------------------------------SRV---G-LLMKKVGSTAVFG-DAGA---------RVPVTLLLLEDTF
VVDVK----SRD----V--HGY--NAVVLGV-----------RLNK----------PQICALK-----------------
---KG-IDVDCHLFESRV--------DTVDGV-----EP---GG-RVLV--D-H-FFQGQFVDVAGRSIGRGFAGVMKRH
NFGG-LRASHGVSISHRS-QGSTGQC-QDPG-RVFKGKKMAGHMGHTMSVVQNLRVVLVDSERS----------------
----------LLVVEGTNVPGPCGSYVLVR--MEVNVVN-IKNEVV-GKVQLSAEVF----GV-QL-RRDVLRDVVTWQL
AKRRAGTHKTRCISD--------VS-GTTAKPY---------RQKHTGRAR--------QGS---LR-SP----QF----
RGGAVVFGPV-N-RSHAYSLNKKVRRLGLKVALSMKVSDS----------------K-LVVLDDS----GLE--------
---KTALVV--AETYE--D---KVMCACRNLPNVD-L---------------LKYAGINVLDILRHDC----VILTVGTV
KCLEYMLGSLCKEAV----AQSLMSKLGCSSVMQVPKVVKVCLNMGIG-IGAMDSKVMDSCSRDLALISAQKPVVTRARR
SIAGFKIRKGFPIGCMVTLRGKKMYEFLDRLINIALPRERDFKGLSM-SQFDGHGNISFGVKEHISFLEVD-----YDKI
DKVRGFDVSVVTT-----------------------AKSDYDAKALLTELGFPFVSRVG-A--MPIEVPEGVKVD-V---
-C-D-GN-SVTVIGKDGTSSSFS-LCH-G--IRAVLDG-ST--LLL----V-N-ERQSPRAK-VMWGSYRSGISNAIKGL
SKGFSVELEVNGVGY--RVVCDN-KY--LSMF--VGFSHGVRYVI-P-E-GIEIKCP--K-PTQLVIKG-SDKVKVHMVA
ADICSIR------RYDPY---KGKGIFVKGEYVYRKEVS----------MIQKNAILDVADNSGARKVLCIGFLG-KKR-
---ALVGDVIVVSARVVAPR-G-------KVNKGRVYKAVVVRTKGPIRRLDGSTIRFSSNAVVLVN-DQGD-PLGTRVF
GPV-RKLP-VGEFTKVMSLAVEVLMK-L--NELFAGLPK-RRRLKVLG-RGLGCGK-GKTSGRGHKGQKARSGCA-----
-VNGF-E-GGQQPIFTRLPK-RG--FRSVNIGALISKELMAEL-GMIPVK---------ILG--KGA-L-K-A-K-VGI-
SYDAVSKAAWEESLLTEGLSMK---SFK--GRI---KGQT-KGGSELAFG----------SCGLKAL--EPCRLTSKQIE
SARRSISRSL------RRVGKVWIRVFCHLPVSKKPVDVRMGKGK---------GSIEMWVCRVQP-GRVLFEI--GG--
VSSVLAREALRKASAKLPMRCSY-IDLKRATRRKRRVRLKL----RSLSSVRLSVFKSNRHFYAQLIDD---E--KGATL
AAASTL-EPDV-LATA----KRR-VNSEAARVVARLFAGRLDGLDAN-YRKFVLDRGSCRYI--GVVAAFADELRSLGFE
F-------------------------------------------------------------MTTVISARVSGLRSTPSK
LNLVADLIRGQDVSTAVMYLKFC---------------------------------RKKAAFLVGKVLKSAVAN----A-
RANY-DVDLDSLYVKEVLVGKSFTLRRVRPRARGRACRIRKRYGSVVIRLLK---------MKILR-K---------G--
GHVVA--------K----VAGVALCRKSVK----PSKDRE-----GGIFSVERFIDISNIA-LFDSEA-------GV--R
--TKVGYKF----V--------DGKVR---YLKGSG---RVL--MGQKSNPIGLRLG--IV-GTWDSLWYA------G-G
G--YASKLHEDLLLRSFV--KKTFH-----HAAVSRVVIARKV-D-AVIINIHSARPGVIIGKKGTDIDRVKQKIAQMVE
LHIVEVKK---PDLKAALIAENIAQQLEKRVSFRRAMKRGVQNCLKL-GARGVKVSCSGRLGGAEIARTEWYKEGSVPL-
-HTFRANIDYSCAEAKTIYGIVGVKVWVYMSLSDPIADFLTRLRNGQAGMNKVVFV-PHSKVVRSILDILLAEGYIEGFT
EES--KSS--------GIKYLKVCLKYY----NC-------A---PVIKKIVRVSRPGKRVYSSADRLPKFYNGLGVYIV
STSQGVMLDYRARKLGIGGEILCGVFMVTQKIYIELKAFDHCLLDGSARNIILIARRSGAKVNGPVFFPRRIAKFIVNRS
THVDKKSR-EQFEIRTHKRLISLPKANSAILQALMSLQLPAGVDVKVKVKGVLVGVVTDARRDKTVKVSVYRMVHHKVYK
KIVKKCRIYSVHDEH--NRCKRGDVVKIREHIPVSATKRWIVVD--S---------------------------------
-MSRSI-KKPPFCAP-HVLRLANRAIA---SNRNA----IINIHSRSSVILHKFIGLTFGVHNGRTYVPVKVTD-NIVGR
KFGEFSPTRRFLGHA------G---DK----KVS------RK
>ALPHA_Anaplasma_phagocytophilum_HZ Concatenation of 2 sequences
MSLRVLNSVTPSLRGTVLVDKTA-LWKG------------RP-EKSLVSSRVSSGGRNSRGVITVRH-RGGGHRRL----
YRVVDFK-R--NK-EGVPAVVKRLEYDPNRTAFLALIQYE-DGELSYILAPSGLKVDDVIMSGA-G-SD-VLPGNCLKLS
MIPSGTFVHNVEMKVGGGGIIARAAGSYAQVMGR--DGAYVMLRLGSGEVRRILSVCRATVGVVSNLDNRNIKLGKAGRS
-RWL-----GLR-P-KVRGVAMNPVDHPHGGGEGKT----SGGRNSVTP---WGVPTKGKKTR-KRGKHSD-K-YIRVSS
----------------------------------------MWMKKVGSTAMFA-TTGS---------RVPVTLLLLEDTF
VVGTK----VSG----I--HGY--DAVVLGT-------K----VNK----------PQVQALK-----------------
---LG-IEEDYKLFESRVK---AVGD-----L-----QP---GS-KVEV--S-H-FFKGQFVDVTGYTIGRGFAGVMKRH
NFRG-LRASHGVSISHRS-QGSTGQC-QDPG-RVFKGKKMAGHMGDSKVTMQNLQVMLVDEKES----------------
----------LLVVRGTGIPGAEGSYVFVR--MEVNIVN-IANEVV-GSIDLNPQVF----GL-EP-RRDVLKEVVNWQL
AKRRAGTHKAKGISD--------IS-GTTAKPY---------RQKHTGRAR--------QGS---LR-SP----QF----
RGGAVIFGPV-P-RSHEYSLNKKVRRLGLKVALSMKVAAN----------------K-LVVLDSL----DVD-L------
--KKTALVV--SESCK--E---EVVRACRNLRGVD-L---------------LKCVGINVLDILKHDC----VILTVDTV
KSLE-MLGSLSKDAV----AKSLVSRLGKKNVMQVPRVVKVCLNMGIG-ISAADSKVMDSCTRDLAMISAQKPVVTRARK
SIAGFKIRKGFPIGCMVTLRGKRMYEFLDRLINIALPRERDFRGLST-SQLDGHGNISFGIKEHISFLEVD-----YDKI
DKVRGLDVVIVTT-----------------------ATNDADAKALLLELGFPFMSRVG-A--MPIEIPEGVQVS-V---
---D-ES-GVTVSDAKGRTSTFS-LSH-G--IKAVLDG-KM--LML----V-N-ENKHTKAK-VMWGSYRSNINNAIRGM
ASGFLVEFEVNGVGY--KVVHQG-EC--LSIS--LGFSHSVKYVI-P-E-GIEVKCT--K-PTQFTISG-SDKIKVHMVA
ADLCSIR------RYDPY---KGKGIFVKGKYVYRKEVS----------MIQKNAILDVADNSGARKVLCIGFLG-KKS-
---ATVGDVIVVSAKVAAPK-G-------RVTKGKVYKAVIVRVKGPIRRLDGSIIRFSSNAVVLVN-DQGD-PLGTRVF
GPV-RKFP-VGEFTKVMSLAVEVLMK-L--NELFSGLPR-LKGRKVLG-RGLGCGK-GKTSGKGHKGQKARSGCT-----
-VNGF-E-GGQQSIFTRLPK-RG--FKSVNLGVIISKEMLVNL-GVI-VK---------ILG--KGE-L-G-S-K-VDI-
YYDAISRSAESKVSLLGD--MK---SFK--GRI---SGNT-KGGSELAFG----------QCGLKAL--EPCRLTSKQIE
SARRSISRSL------RRVGKVWIRVFCHVPVSKKPVDVRMGKGK---------GSTEMWVCKVQP-GRILFEI--GG--
VSVELAREAFRKAQSKLPIKCSF-VDLKRAERRRRRVRLKL----RSLSSIRLSVFKSNRHFYAQLIDD---E--AGRTV
AAASTL-ESEV-LAVA----SRR-VNAGAVKIVAKLLAERISGLDAA-YRKFVFDRGSYRYM--GVVAAFADELRSLGFE
F-------------------------------------------------------------MSIVIAAKGLGLRSTPAK
LNLVADLIRGKDVAVAAMYLKFC---------------------------------KKKAALLIDKVLKSAIAN----A-
RANY-GVDADNLYVKEVLVGKAFTLRRVQPRARGRACRISKRYGSVVVKLLEMAKIVSGDDVIVITGS------DK-GKV
GKVVKILRKGG--RVLAKVASVALCRKSVK----PS--KN--RE-GGIFSIERFIDISNVA-FFDSEA-------GV--R
--TRVGYKF----V--------DGKVR---YLKSSG---RVL--MGQKSNPIGLRLK--IV-GTWDSLWYA------N-R
D--YATKLHEDLLLRSFV--KKTFH-----HAAVSKVVIARKV-D-AVIINIHSARPGVIIGKKGVDIDRIKQKIAKMVE
LHIVEVKK---PDLKAVLIAENIAQQLEKRVSFRRAMKRGVQNCLKM-GAKGVKVSCAGRLGGAEIARTEWYKEGSVPL-
-HTFRANIDYSCVEAKTIYGIVGVKVWVYMSLSDPIADFLTRLRNGQAGMNKVVYV-PCSKVVMAVLRILVEEGYIESFT
EEV-RGDS-G-------IKVLKVFLKYF----NS-------A---AAIRKIVRVSRPGKRVYSSADKMPRFYNALGIYIV
STSKGIMLDSHARNAGVGGEILCGVFMVTQKIYIELKAFDHGLLDRSARNIVLVAKRSGAKVNGPIFFPRRTAKFIVNRS
THVDKKSR-EQFEIRTHKRLISLPKANSAILQALMSLQLPAGVDVKVKVKGVLVGVVTDARRDKTVKVSVYRMVHHKVYK
KIVKKCRVYSVHDEQ--NRCARGDVVKIREHVPISATKRWIVVD--E---------------------------------
-MSRSV-KKPPFCAP-HVLRLANRVIA---SNRTS---VVINIHSRSSVILNKFVGLTFGVYNGKTYVPVKVTD-NIVGR
KFGEFSPTRRFLGHA------G---DK----KVS------RK
>ALPHA_Azorhizobium_caulinodans_ORS_571 Concatenation of 2 sequences
MALKHFKPVTPGLRQLVIVDRSG-LYKG------------KP-VKTLTEGKSSSGGRNNNGRITVRF-RGGGHKQT----
YRLVDFK-RA--K-RDVSATVERLEYDPNRTAFIALIKYE-DGELAYILAPQRLAVGDKVIAGE-Q-VD-VKPGNAAPLS
NLPVGTIVHNVEMKIGKGGQIARSAGSYAQIVGR--DQGYVIVRLNSGEQRLIHGACYATVGAVSNPDHMNTSLGKAGRS
-RWL-----GVK-P-HNRGVTMNPVDHPHGGGEGRT-S--GGRH-PVTP---WGKPTKGMKTR-S-NKATD-K-FIVTSR
--------------------------------DTTMRSG-VIAQKLGMTRIFT-DAGE---------HLPVTVLKVESCQ
VVAHR----TLD----K--NGY--VAVQLGA-------GK--RTNK----------AERGQFR-----------------
---AE-VEPKRKLAEFRV--------DADALI-----PV---GA-EITA--D-H-FVVGQYVDVTGTTIGKGFAGGMKRH
NFGG-LRASHGVSISHRS-IGSTGGR-QDPG-KTFKNKKMPGHMGDVTVTTQNLKVVMTDVERG----------------
----------LIAVEGA-VPGHAGGWIMVR-MMELTVKT-LDGAEA-GSIQLSDAIF----GL-EP-RADILHRMVTWQL
ARRQAGTHRTKGRSE--------IN-RTSKKLY---------KQKGTGNAR--------HGA---AS-AP----QF----
RGGGRAFGPV-V-RSHAFDLPKKVRALALKHALSSKAKAE----------------Q-IIVLDAA----TLT-D------
--AKTKLVV--DGEQA--T---NFALAARNLASVD-V---------------LPVQGINVYDILRRDT----LVLTRAAV
DALEPRLRTHYDSVV----RPKLIEEFGYKNPMQVPVIEKIVINMGVG-EATADTKKVTTAAADLARIAGQKPVLTRARK
AISNFKLRENQPVGAKVTLRQARMYEFMDRLITVALPRVRDFRGLNP-KSFDGRGNYAMGMKEHIVFPEIN-----YDQV
EQIWGMDIIVCTT-----------------------AKTDDEARALLRAFNFPFMSKIG-K--HPVAIPAGVTAS-V---
-D-G--Q-TVKVKGPKGALEVVL--VE-E--IQASLEG-GE--LKI----A-M--RGEPRHK-SMWGMSRTLVANLVEGV
TKGFEKKLEINGVGY--KAAVAG-KN--LQLS--LGYSHDVIYPI-P-E-GIQIAAP--K-PTELVVTG-INKQQVGQVA
AEIREFR------GPEPY---KGKGVKYAGEFIFRKEGK----------MIQMQTNLDVADNSGARRVMCIKVLG-SKRK
Y--AHVGDIIVVSVKEAIPR-G-------RVKKGDVMKAVVVRTAKDIRRVDGSVIRFDRNAAVLIN-NNKE-PVGTRIF
GPVPRELR-AKNHMKIISLAPEVLMK-L--DEIRDNDGA-RKKRMRVG-RGIGSGK-GKTAGRGVKGQKARTGVA-----
-IKGF-E-GGQMPLHRRLPK-RG--FHNVSLGRIVTEAALVAS-GVLRVR---------VLG--SGE-L-K-A-K-VAL-
DVAYATKSATEAVEKLGGSV-K---QFK--GRI---HGVA-KGGTELNFG----------EFGLKAL--EPERVTARQIE
AARRALTRHM------KRAGRVWIRVFPDVPVTSKPTEVRMGKGK---------GAPEYWAAKVKP-GRIMFEI--DG--
VPVDLAREALTLAAAKLPIKTRF-IDLEALERRKAKVRRAI--RAAANGRPRLSVHRTSKHIYAQIIDD---A--KGETL
VAASSL-EKDL-RSSL----KTG-ADVEAAKAIGKLVAER--ATAKG-VTAVVFDRGAYIYH--GRVKALAEGAREGGLQ
F-------------------------------------------------------------DNE-AKAVARNLRVSPQK
LNLVAGLIRGKKVSTALADLEFS---------------------------------RKRIARDVKKCLESAIAN----A-
ENNH-DLDVDDLIVAEAHVGKGLVMKRFSPRARGRASRIEKPFSHITIVVREAAKIKKGDKVVVLAGR------DK-GRT
GEVLQVLPKEE--RAL--VRGVNVVKRHQR--------QTAQSE-GGIISKEAPIHLSNIA-VADPKD-------GK--P
--TRVGFEV---LD--------DGKVR---VAKRSG---ERI--MGQKVNPVGLRLG--IN-RTWDSRWFA------NKG
D--YGTLLHEDIKIRQML--LKQLK-----QAAVSKVVIERPH-K-KCRVTIYSARPGVVIGKKGADIDKLRKKVADMVF
INIVEIRK---PEIDARLVAESIAQQLERRVAFRRAMKRAVQSAMRL-GAEGIRINCSGRLGGAEIARLEWYREGRVPL-
-HTLRADVDYGTATAFTTYGTCGVKVWIFMSINDPIGDLITRIRNAQMRRKDKTST-PGSRLRASLLDVLRDEGYIRGYT
TTD----H---G---NGRTEFEIELKYF----DG-------Q---PVIREITRVSKPGRRVYASVKALPRVANGLGIAVL
STPQGVMADHDARDKNVGGEVLCTVFMNGQNIRIRLKAFDHRILDASTREIVATAKRTGAQVRGPIPLPTRIEKFTVNRS
PHIDKKSR-EQFEMRTHKRLLDIVDPTPQTVDALMKLDLAAGVDVEIKLKRVLQGVVVSDKQDKTVVVRVERRFTHPLLK
KTVRRSKKYHAHDEA--NTWSIGDTVWIEEHRPLSKLKNWIVVQGEKRA-------------------------------
-MSRSI-WKGPFVDG-YLLKKADAARA---SGRNE----TIKIWSRRSTILPQFVGLTFGVYNGAKHVPVYVSE-DMVGH
KFGEFSPTRTYYGHA------A---DK----KSK------RR
>ALPHA_Bartonella_bacilliformis_KC583 Concatenation of 2 sequences
MALKHFNPTTSGQRQLVIVDRSG-LYKG------------KP-VKTLTEGLLSKGGRNNSGKITARF-QGGRHKRS----
YRFIDFK-R--LK-LDVSAKVERLEYDPNRTAFIALIRYE-DGQLSYILAPQRLDVGDTVVAGL-S-VD-VKPGNAMPLG
NMPVGAIVHNVEMKPGKGGQIARSAGAYAQLVGR--DQGMAILRLNSGEQRLVSSNCFATVGAVSNPDHGNINDGKAGRS
-RWR-----GKR-P-HVRGVAMNPVDHPHGGGEGRT----SGGRHPVSP---WGKPTKGKRTR-SNKA-TD-K-FIMRSR
--------------------------------MRS---G-VITQKLGMTSIYN-DTGE---------RVPVTVLRLENCQ
VIAQR----TVE----K--NGY--TAVQLGV-------GL--ATSK----------ALRGHF------------------
---KALVEPKAKIVEFRV--------SSDNLL-----DV---GT-EITV--E-H-FVPGQRVDVTGTSIGKGFAGVMKRH
NFGG-HRASHGNSITHRA-HGSTGQC-QDPG-KVFKGKKMAGHMGQVRVTTQNVEVVSIDVDRG----------------
----------LILVRGA-VSGSKGAWVLVR--MDLIIKT-LDGKKT-GELSVSEHVF----GL-VP-REDILQRVVRWQL
ARRQKGTHKVQGRSD--------IS-RTGAKMY---------KQKGTGRAR--------HSS---AR-AP----QF----
RGGGKAHGPV-I-RSHAHGLPKKSRALGLRLALSAKFKAN----------------D-LIVIDEF----NLQ-D------
--PKTKLLI--GGKED--V---NFFRAASNIPNID-V---------------LPIQGINVYDILRRSK----LVLSKKAV
EALEPRMKVHYVGVI----RKILQEKFHYKNEMQIPRVDKIVINMGIG-EATSDSKKPSIAAGDLSLITGQKAVVTYASS
SIAGFKVREGMPLGAKVTLRKDRMFEFLDRLVTIALPRVRDFRGLNP-K-------------------------------
------------------------------------------------------MSRIG-K--KPIPVPSGVTAS-I---
-E-G--Q-LIKAKGPKGELSYIV--ND-E--VLVKLED-NI--VSV----T-P--RDQKDAR-SKWGMSHSMIRNIFCGV
KDGFEKKLEISGVGY--RAALQG-KN--IQLS--LGFSHDVVYKV-P-S-DVSVAVP--K-PTEIVVSG-IDKQKVGQIA
AEIRGYR------GPEPY---KGKGIKYVDESLVRKEGK----------MIQMQTNLDVADNSGARRVMCIKVLG-SKRK
Y--ASVGDIIVVSVKDVIPR-G-------RVKKGDVMKAVVVRTAKDIRRADGSVIRFDRNAAVLVD-NKKE-PIGTRIF
GPVPRELR-GKNHMKIVSLAPEVLMK-L--NELRDHEGA-TKNRKRIG-RGIGSGT-GKTGGCGVKGQKSRSGVS-L---
--NGF-E-GGQMPIYRRLPK-RG--FKNVSLGRIVDVAALKDA-GIIRVR---------LLS--DGE-L-K-S-K-IVF-
NISGASKVARTKIEKVGGQI-K---QFK--GRI---HGAS-KGGTDLNFG----------AYGLKVV--EPERITARQIE
AARRAITRYM------KRSGRVWIRVFPDLPVTSKPTEVRMGKGK---------GSVDYWAARVAP-GRIMFEL--DG--
VPEDVAREALRLGAAKLPIKTRF-ISKEIIQHRAKRVRRQI--KAAANGRPRLSVYRSNQNIYAQIIDD---V--RGCTL
ASACTL-EEGM-KKSL----RSG-SDKKAAFAVGKLIAER--AKKSG-INEVVFDRGAYVYH--GRVKALAEAAREGGLS
F-------------------------------------------------------------DNE-AKAVTRMIRVSPQK
LNLVAAMIRGKKVDVALADLMFS---------------------------------RKRIAQTVKKTLESAIAN----A-
ENNH-DLDIDSLIVSEAHVGKSIVMKRFHVRGRGRASRIERPFSHLTVIVREMKKIRKGDRVVILSGN------DK-GRS
GEVIKVNPGES--KAL--VRGINMVKRHQR----QT--QK-Q-E-AGIISKEAPIHLSNLA-IADPKD-------GK--P
--TRVGFRM---NA--------DGKVR---FAKRSG---ELI--MGQKINPIGLRLG--VN-QTWSSRWYA------DSG
E--YGRLLHEDLKIRSYV--MEELK-----QAAISKVIIERPH-K-KCRVTIHSARPGLIIGKKGADIEKLRHQLSEMTS
LNIVEIRK---PEIDATIIAQSVAQQLERRVAFRRAMKRAVQSAMRL-GAEGIRINCSGRLGGAEIARMEWYREGRVPL-
-HTLRADVDYSTAEARTAYGVCGVKVWVFMSMSDPLGDMLTRIRNAISRKKSKVVT-PASKLRARVLDVLKLEGYICGYN
QID----S---GN---GKFEFEIELKYF---ENS-----------SVIRTISRISKPGRRVYVSTKSILQVANGLGISIL
STPKGVMTDHEAREQNVGGELLCRVFMNGQNIRIRLEAFDHRILDVSTQEIVSTAKRTGANVRGPIPLPTRIEKFTVNRG
PHIDKKSR-EQFEMRTHKRLLDIIDPTPQTVDALMKLDLSAGVNVEIKLKRILQGVVVSDKSDKTIIVKVERRYSHPLLQ
KTVRQSKKYKAHDEN--NQFKIGDQVSIQESRPISKDKRWIVVK--DSV-------------------------------
-MVRSV-WKGPFVDG-YLLGKAEKVRA---SGRNE----VIKIWSRRSTILPQFVGLTFGVHNGNKHIPVFVSE-EMVGH
KFGEFAPTRTYYGHG------A---DK----KAK------RK
>ALPHA_Bartonella_bacilliformis_KC583_2 Concatenation of 2 sequences
MALKHFNPTTSGQRQLVIVDRSG-LYKG------------KP-VKTLTEGLLSKGGRNNSGKITARF-QGGRHKRS----
YRFIDFK-R--LK-LDVSAKVERLEYDPNRTAFIALIRYE-DGQLSYILAPQRLDVGDTVVAGL-S-VD-VKPGNAMPLG
NMPVGAIVHNVEMKPGKGGQIARSAGAYAQLVGR--DQGMAILRLNSGEQRLVSSNCFATVGAVSNPDHGNINDGKAGRS
-RWR-----GKR-P-HVRGVAMNPVDHPHGGGEGRT----SGGRHPVSP---WGKPTKGKRTR-SNKA-TD-K-FIMRSR
--------------------------------MRS---G-VITQKLGMTSIYN-DTGE---------RVPVTVLRLENCQ
VIAQR----TVE----K--NGY--TAVQLGV-------GL--ATSK----------ALRGHFK-----------------
---AL-VEPKAKIVEFRV--------SSDNLL-----DV---GT-EITV--E-H-FVPGQRVDVTGTSIGKGFAGVMKRH
NFGG-HRASHGNSITHRA-HGSTGQC-QDPG-KVFKGKKMAGHMGQVRVTTQNVEVVSIDVDRG----------------
----------LILVRGA-VSGSKGAWVLVR--MDLIIKT-LDGKKT-GELSVSEHVF----GL-VP-REDILQRVVRWQL
ARRQKGTHKVQGRSD--------IS-RTGAKMY---------KQKGTGRAR--------HSS---AR-AP----QF----
RGGGKAHGPV-I-RSHAHGLPKKSRALGLRLALSAKFKAN----------------D-LIVIDEF----NLQ-D------
--PKTKLLI--GGKED--V---NFFRAASNIPNID-V---------------LPIQGINVYDILRRSK----LVLSKKAV
EALEPRMKVHYVGVI----RKILQEKFHYKNEMQIPRVDKIVINMGIG-EATSDSKKPSIAAGDLSLITGQKAVVTYASS
SIAGFKVREGMPLGAKVTLRKDRMFEFLDRLVTIALPRVRDFRGLNP-KSFDGRGNFAMGIKEHIVFPEIN-----YDKV
DQIWGMDIIVCTT-----------------------AKTDDEARELLRAFNFPF--------------------------
--------------------------------------------------------------------------------
--------------------------------------------------------------------------------
-------------------------------------------------MIQMQTNLDVADNSGARRVMCIKVLG-SKRK
Y--ASVGDIIVVSVKDVIPR-G-------RVKKGDVMKAVVVRTAKDIRRADGSVIRFDRNAAVLVD-NKKE-PIGTRIF
GPVPRELR-GKNHMKIVSLAPEVL--------------------------------------------------------
--------------------------------------------------------------------------------
---------------------K---QFK--GRI---HGAS-KGGTDLNFG----------AYGLKVV--EPERITARQIE
[truncated: 1,936,232 more chars]
