# Supplementary material for: The human gut and groundwater harbor non-photosynthetic bacteria belonging to a new candidate phylum sibling to Cyanobacteria
Source: eLife. 2013 Oct 1;2:e01102. doi: 10.7554/eLife.01102 (PMC3787301; doi:10.7554/eLife.01102)
Supplement: Supplementary file 1. — DOI: http://dx.doi.org/10.7554/eLife.01102.022 [file elife01102s006.xlsx]

## Sheet: Legend
Supplemental file 1. Genes belonging to pathways or assemblages referenced in the paper.
See worksheet tabs.

## Sheet: 30S ribosomal protein S1 rpsA 
30S ribosomal protein S1 rpsA
	ACD20	MEL.A1	MEL.B1	MEL.B2
	ACD20_1947.23987.15G0003	MEL.A1_746	MEL.B1.003_68	MEL.B2.012_8
	ACD20_8688.83588.14G0042

## Sheet: Pili
pili type IV
	ACD20	MEL.A1	MEL.B1	MEL.B2
	ACD20_11235.20382.14G0013	MEL.A1_1	MEL.B1.001_359	MEL.B2.001_134
	ACD20_13168.18683.14G0008	MEL.A1_1020	MEL.B1.001_361	MEL.B2.001_234
	ACD20_1620.88547.14G0034	MEL.A1_1033	MEL.B1.001_362	MEL.B2.001_235
	ACD20_1620.88547.14G0004	MEL.A1_1089	MEL.B1.001_480	MEL.B2.001_237
	ACD20_1620.88547.14G0077	MEL.A1_110	MEL.B1.002_45	MEL.B2.001_247
	ACD20_19028.4759.12G0001	MEL.A1_1119	MEL.B1.003_195	MEL.B2.001_248
	ACD20_30262.18687.14G0013	MEL.A1_1187	MEL.B1.003_260	MEL.B2.001_290
	ACD20_3083.45613.14G0009	MEL.A1_1235	MEL.B1.004_124	MEL.B2.001_468
	ACD20_347.30611.14G0001	MEL.A1_128	MEL.B1.005_141	MEL.B2.002_157
	ACD20_347.30611.14G0002	MEL.A1_1288	MEL.B1.005_56	MEL.B2.002_224
	ACD20_40617.48787.13G0030	MEL.A1_133	MEL.B1.008_27	MEL.B2.002_255
	ACD20_47045.25689.14G0014	MEL.A1_1361		MEL.B2.006_108
	ACD20_52423.15315.14G0013	MEL.A1_1406		MEL.B2.006_90
	ACD20_5277.46502.14G0004	MEL.A1_1451		MEL.B2.008_5
	ACD20_5277.46502.14G0005	MEL.A1_1459
	ACD20_53276.11346.13G0013	MEL.A1_1501
	ACD20_55763.26714.14G0004	MEL.A1_1507
	ACD20_7213.24407.14G0008	MEL.A1_1540
	ACD20_8050.30705.15G0006	MEL.A1_1552
	ACD20_9246.70483.14G0001	MEL.A1_1573
	ACD20_94582.12496.13G0002	MEL.A1_158
		MEL.A1_1586
		MEL.A1_1592
		MEL.A1_1605
		MEL.A1_1614
		MEL.A1_1647
		MEL.A1_1678
		MEL.A1_1689
		MEL.A1_1711
		MEL.A1_172
		MEL.A1_1723
		MEL.A1_1753
		MEL.A1_1787
		MEL.A1_1811
		MEL.A1_188
		MEL.A1_212
		MEL.A1_225
		MEL.A1_244
		MEL.A1_36
		MEL.A1_367
		MEL.A1_381
		MEL.A1_382
		MEL.A1_413
		MEL.A1_427
		MEL.A1_43
		MEL.A1_434
		MEL.A1_455
		MEL.A1_460
		MEL.A1_477
		MEL.A1_489
		MEL.A1_499
		MEL.A1_505
		MEL.A1_507
		MEL.A1_512
		MEL.A1_519
		MEL.A1_535
		MEL.A1_54
		MEL.A1_542
		MEL.A1_548
		MEL.A1_555
		MEL.A1_566
		MEL.A1_609
		MEL.A1_621
		MEL.A1_629
		MEL.A1_653
		MEL.A1_681
		MEL.A1_683
		MEL.A1_709
		MEL.A1_717
		MEL.A1_740
		MEL.A1_759
		MEL.A1_764
		MEL.A1_874
		MEL.A1_888
		MEL.A1_89
		MEL.A1_910
		MEL.A1_986
		MEL.A1_996

## Sheet: LPS
Lipopolysaccharide biosynthesis
	ACD20	MEL.A1	MEL.B1	MEL.B2
	ACD20_8688.83588.14G0019	MEL.A1_119	MEL.B1.001_115	MEL.B2.001_281
	ACD20_3620.49982.14G0020	MEL.A1_1293	MEL.B1.001_116	MEL.B2.001_356
	ACD20_50631.62921.14G0048	MEL.A1_1296	MEL.B1.001_117	MEL.B2.001_524
	ACD20_8688.83588.14G0066	MEL.A1_1297	MEL.B1.001_205	MEL.B2.001_528
	ACD20_40617.48787.13G0040	MEL.A1_1553	MEL.B1.001_212	MEL.B2.001_569
	ACD20_8688.83588.14G0053	MEL.A1_1685	MEL.B1.001_390	MEL.B2.001_570
	ACD20_8688.83588.14G0017	MEL.A1_1775	MEL.B1.002_18	MEL.B2.002_165
	ACD20_8688.83588.14G0016	MEL.A1_426	MEL.B1.002_75	MEL.B2.002_167
	ACD20_1620.88547.14G0009	MEL.A1_558	MEL.B1.003_37	MEL.B2.002_168
	ACD20_50631.62921.14G0047	MEL.A1_864	MEL.B1.003_39	MEL.B2.002_238
	ACD20_5277.46502.14G0029		MEL.B1.009_20	MEL.B2.003_29
	ACD20_3083.45613.14G0019			MEL.B2.003_62
	ACD20_14511.46098.14G0011			MEL.B2.003_63
	ACD20_103728.33129.13G0003			MEL.B2.004_60
	ACD20_20398.28785.13G0010			MEL.B2.006_32
	ACD20_6299.103852.14G0071

## Sheet: S-layer
S-layer
	ACD20	MEL.A1	MEL.B1	MEL.B2
	ACD20_1620.88547.14G0013	MEL.A1_1134	MEL.B1.002_129	MEL.B2.001_272
	ACD20_67027.59980.14G0059	MEL.A1_348	MEL.B1.003_73	MEL.B2.002_132
	ACD20_6884.26272.14G0027	MEL.A1_52	MEL.B1.003_76	MEL.B2.003_122
	ACD20_83.33323.14G0011		MEL.B1.004_88
	ACD20_93193.37104.15G0030		MEL.B1.012_1

## Sheet: O-antigen
O-antigen related genes
	ACD20	MEL.A1	MEL.B1	MEL.B2
	ACD20_2903.30796.14G0016	MEL.A1_1764	MEL.B1.006_94

## Sheet: Light regulators
RpaA, RpaB, NblS
	ACD20	MEL.A1	MEL.B1	MEL.B2
RpaA	ACD20_28221.28996.14G0010	MEL.A1_1490	MEL.B1.005_255	MEL.B2.002_218
	ACD20_28221.28996.14G0021	MEL.A1_1084	MEL.B1.004_76	MEL.B2.003_41
RpaB	ACD20_9246.70483.14G0014	MEL.A1_121	MEL.B1.005_150	MEL.B2.002_312
NblS	ACD20_103728.33129.13G0023	MEL.A1_199	MEL.B1.004_51	MEL.B2.007_54

## Sheet: Porphyrins and Vit B12
Porphyrins and vitamin B12 synthesis
	ACD20	MEL.A1	MEL.B1	MEL.B2
	ACD20_14511.46098.14G0013	MEL.A1_1075	MEL.B1.005_195	MEL.B2.001_485
	ACD20_1620.88547.14G0053	MEL.A1_1385	MEL.B1.006_181	MEL.B2.004_15
	ACD20_18280.45360.14G0002	MEL.A1_159	MEL.B1.007_91	MEL.B2.006_7
	ACD20_19052.35760.14G0001
	ACD20_19052.35760.14G0002
	ACD20_20331.23922.13G0012
	ACD20_20331.23922.13G0013
	ACD20_20331.23922.13G0014
	ACD20_20331.23922.13G0015
	ACD20_20331.23922.13G0017
	ACD20_20331.23922.13G0021
	ACD20_20331.23922.13G0022
	ACD20_3220.12728.13G0001
	ACD20_3220.12728.13G0002
	ACD20_3220.12728.13G0003
	ACD20_3220.12728.13G0005
	ACD20_3220.12728.13G0006
	ACD20_3220.12728.13G0007
	ACD20_3220.12728.13G0008
	ACD20_3220.12728.13G0009
	ACD20_3220.12728.13G0010
	ACD20_3220.12728.13G0011
	ACD20_3220.12728.13G0013
	ACD20_32734.42697.14G0023
	ACD20_3620.49982.14G0017

## Sheet: B vitamins
B vitamins: B2, B3, B5, B7, B9
	ACD20	MEL.A1	MEL.B1	MEL.B2
B2 (riboflavin)	ACD20_52423.15315.14G0010	MEL.A1_1271	MEL.B1.003_108	MEL.B2.002_193
	ACD20_52423.15315.14G0011	MEL.A1_1272	MEL.B1.004_85	MEL.B2.002_195
	ACD20_52423.15315.14G0009	MEL.A1_148	MEL.B1.004_86	MEL.B2.002_442
	ACD20_54968.8023.13G0005	MEL.A1_44	MEL.B1.005_10	MEL.B2.002_443
	ACD20_7213.24407.14G0012	MEL.A1_699	MEL.B1.006_73	MEL.B2.006_117
B3 (nictoniamide)	ACD20_103728.33129.13G0026	MEL.A1_1628	MEL.B1.001_153	MEL.B2.001_404
	ACD20_10947.14127.14G0011	MEL.A1_1636	MEL.B1.001_369	MEL.B2.001_646
	ACD20_10947.14127.14G0012	MEL.A1_1637	MEL.B1.003_57	MEL.B2.002_174
	ACD20_13168.18683.14G0015	MEL.A1_1672	MEL.B1.003_84	MEL.B2.002_291
	ACD20_14511.46098.14G0024	MEL.A1_28	MEL.B1.004_184	MEL.B2.002_449
	ACD20_14657.24331.13G0003	MEL.A1_371	MEL.B1.005_183	MEL.B2.002_450
	ACD20_20331.23922.13G0024	MEL.A1_540	MEL.B1.007_37	MEL.B2.003_228
	ACD20_26279.54254.14G0012	MEL.A1_817	MEL.B1.007_38	MEL.B2.004_139
	ACD20_26279.54254.14G0023	MEL.A1_827	MEL.B1.010_20
	ACD20_36789.16662.14G0005	MEL.A1_846
	ACD20_50631.62921.14G0045
B5 (pantothenate)	ACD20_13174.12126.13G0013	MEL.A1_1368	MEL.B1.002_127	MEL.B2.001_199
	ACD20_13622.9810.13G0004	MEL.A1_1534	MEL.B1.002_49	MEL.B2.001_258
	ACD20_16753.48943.14G0027	MEL.A1_1535	MEL.B1.002_51	MEL.B2.001_259
	ACD20_16753.48943.14G0028	MEL.A1_1544	MEL.B1.003_205	MEL.B2.001_265
	ACD20_16753.48943.14G0029	MEL.A1_1623	MEL.B1.003_206	MEL.B2.001_351
	ACD20_1690.37771.14G0012	MEL.A1_1679	MEL.B1.003_355	MEL.B2.002_114
	ACD20_1690.37771.14G0013	MEL.A1_1716	MEL.B1.004_339	MEL.B2.002_15
	ACD20_1690.37771.14G0014	MEL.A1_1831	MEL.B1.004_90	MEL.B2.002_176
	ACD20_178088.1984.4G0002	MEL.A1_417	MEL.B1.005_148	MEL.B2.002_23
	ACD20_1962.42504.14G0009	MEL.A1_494	MEL.B1.005_247	MEL.B2.002_279
	ACD20_510494.2745.5G0001	MEL.A1_526	MEL.B1.006_174	MEL.B2.002_439
	ACD20_510494.2745.5G0002	MEL.A1_655	MEL.B1.006_55	MEL.B2.002_459
	ACD20_510494.2745.5G0003	MEL.A1_872	MEL.B1.006_74	MEL.B2.002_474
	ACD20_510494.2745.5G0004			MEL.B2.002_475
	ACD20_5553.6893.14G0002			MEL.B2.003_315
	ACD20_55763.26714.14G0002			MEL.B2.006_72
	ACD20_7213.24407.14G0013
	ACD20_8688.83588.14G0004
	ACD20_8838.23082.14G0014
B7 (biotin)	ACD20_3083.45613.14G0031	MEL.A1_1064	MEL.B1.001_367	MEL.B2.001_216
	ACD20_32734.42697.14G0020	MEL.A1_1152	MEL.B1.001_96	MEL.B2.001_275
	ACD20_33459.44052.13G0024	MEL.A1_1707	MEL.B1.002_90	MEL.B2.001_653
	ACD20_33459.44052.13G0030	MEL.A1_181	MEL.B1.004_343	MEL.B2.002_158
	ACD20_40617.48787.13G0033	MEL.A1_448	MEL.B1.004_344	MEL.B2.003_293
	ACD20_6884.26272.14G0026	MEL.A1_449	MEL.B1.005_187	MEL.B2.007_37
	ACD20_8050.30705.15G0022	MEL.A1_718	MEL.B1.007_3
B9 (folic acid)	ACD20_18461.24404.14G0006	MEL.A1_1558	MEL.B1.001_224	MEL.B2.001_109
	ACD20_1962.42504.14G0029	MEL.A1_1684	MEL.B1.003_145	MEL.B2.001_177
	ACD20_1962.42504.14G0005	MEL.A1_480	MEL.B1.004_127	MEL.B2.001_412
	ACD20_20526.123248.14G0091	MEL.A1_557	MEL.B1.005_35	MEL.B2.003_13
	ACD20_58194.49390.14G0003	MEL.A1_967	MEL.B1.006_27	MEL.B2.004_44

## Sheet: K vitamins
K vitamins: K1, K2
	ACD20	MEL.A1	MEL.B1	MEL.B2
K1	ACD20_14657.24331.13G0016		MEL.B1.003_183	MEL.B2.001_252
K2	ACD20_14657.24331.13G0016	MEL.A1_1282	MEL.B1.003_183	MEL.B2.001_252
	ACD20_10278.33918.14G0028	MEL.A1_1782

[truncated: 6 more sheets: Flagella, Amino Acids, Nitrogen Fixation, Chemotaxis, Secretion Systems, Trimeric Hydrogenases]
